# Supplementary material for: Impact of a Family Clinic Day intervention on paediatric and adolescent appointment adherence and retention in antiretroviral therapy: A cluster randomized controlled trial in Uganda
Source: PLoS One. 2018 Mar 9;13(3):e0192068. doi: 10.1371/journal.pone.0192068 (PMC5844531; doi:10.1371/journal.pone.0192068)
Supplement: S1 Dataset — (CSV) [file pone.0192068.s002.csv]

health_facility	Treatment_site	fcd_type	region	initiation_cat	ever_rep	adhscore_lastappt	adhlastappt	facilitylevel	sex	age_cat	retention	adh7_lastappt	psu_weight	strata
Butenga HCIV	Intervention	Exisitng ART day	Central 1 and 2	12-24 months	No	Good	Yes	HCIV	Male	5-9 yrs	Yes	Adherent	1.7014925	2
Butenga HCIV	Intervention	Exisitng ART day	Central 1 and 2	4-11 months	Yes	Good	Yes	HCIV		2-4 yrs	Yes	Adherent	1.7014925	2
Butenga HCIV	Intervention	Exisitng ART day	Central 1 and 2	25+ months	Yes	Good	Yes	HCIV	Female	5-9 yrs	Yes	Adherent	1.7014925	2
Butenga HCIV	Intervention	Exisitng ART day	Central 1 and 2	4-11 months	Yes		Yes	HCIV	Female	5-9 yrs	Yes	Adherent	1.7014925	2
Butenga HCIV	Intervention	Exisitng ART day	Central 1 and 2	4-11 months	No	Good	No	HCIV	Female	10-15 yrs	Yes	Non-Adherent	1.7014925	2
Butenga HCIV	Intervention	Exisitng ART day	Central 1 and 2	<=3 months	No		Yes	HCIV	Female	16-19 yrs	Yes	Non-Adherent	1.7014925	2
Butenga HCIV	Intervention	Exisitng ART day	Central 1 and 2	12-24 months	Yes	Good	Yes	HCIV	Female	10-15 yrs	Yes	Adherent	1.7014925	2
Butenga HCIV	Intervention	Exisitng ART day	Central 1 and 2	12-24 months	Yes	Good	Yes	HCIV	Female	2-4 yrs	Yes	Adherent	1.7014925	2
Butenga HCIV	Intervention	Exisitng ART day	Central 1 and 2	12-24 months	Yes	Good	Yes	HCIV	Female	10-15 yrs	Yes	Adherent	1.7014925	2
Butenga HCIV	Intervention	Exisitng ART day	Central 1 and 2	4-11 months	No	Good	Yes	HCIV	Male	5-9 yrs	Yes	Adherent	1.7014925	2
Butenga HCIV	Intervention	Exisitng ART day	Central 1 and 2	25+ months	Yes	Good	Yes	HCIV	Male	5-9 yrs	Yes	Non-Adherent	1.7014925	2
Butenga HCIV	Intervention	Exisitng ART day	Central 1 and 2	12-24 months	No		No	HCIV	Male	2-4 yrs	Yes	Non-Adherent	1.7014925	2
Butenga HCIV	Intervention	Exisitng ART day	Central 1 and 2	12-24 months	No	Good		HCIV	Female	2-4 yrs	Yes		1.7014925	2
Butenga HCIV	Intervention	Exisitng ART day	Central 1 and 2		Yes	Good	Yes	HCIV	Female		Yes	Adherent	1.7014925	2
Butenga HCIV	Intervention	Exisitng ART day	Central 1 and 2	<=3 months	No		Yes	HCIV	Female	10-15 yrs	Yes	Non-Adherent	1.7014925	2
Butenga HCIV	Intervention	Exisitng ART day	Central 1 and 2	25+ months	No	Good	Yes	HCIV	Male	5-9 yrs	Yes	Non-Adherent	1.7014925	2
Butenga HCIV	Intervention	Exisitng ART day	Central 1 and 2	25+ months	No	Good	No	HCIV		10-15 yrs	Yes	Adherent	1.7014925	2
Butenga HCIV	Intervention	Exisitng ART day	Central 1 and 2		No		Yes	HCIV			Yes	Adherent	1.7014925	2
Butenga HCIV	Intervention	Exisitng ART day	Central 1 and 2	12-24 months	Yes	Good	Yes	HCIV	Female	2-4 yrs	Yes	Adherent	1.7014925	2
Butenga HCIV	Intervention	Exisitng ART day	Central 1 and 2	12-24 months	Yes	Good		HCIV	Female	2-4 yrs	Yes		1.7014925	2
Butenga HCIV	Intervention	Exisitng ART day	Central 1 and 2	4-11 months	No		Yes	HCIV		5-9 yrs	Yes	Adherent	1.7014925	2
Butenga HCIV	Intervention	Exisitng ART day	Central 1 and 2	12-24 months	No	Good	No	HCIV		2-4 yrs	Yes	Adherent	1.7014925	2
Butenga HCIV	Intervention	Exisitng ART day	Central 1 and 2		No	Good	Yes	HCIV	Male		Yes	Adherent	1.7014925	2
Butenga HCIV	Intervention	Exisitng ART day	Central 1 and 2	25+ months	Yes	Good	Yes	HCIV	Male	10-15 yrs	Yes	Adherent	1.7014925	2
Butenga HCIV	Intervention	Exisitng ART day	Central 1 and 2	25+ months	No	Good	Yes	HCIV	Female	5-9 yrs	Yes	Adherent	1.7014925	2
Butenga HCIV	Intervention	Exisitng ART day	Central 1 and 2	12-24 months	No	Good	No	HCIV	Male	2-4 yrs	Yes	Adherent	1.7014925	2
Butenga HCIV	Intervention	Exisitng ART day	Central 1 and 2	<=3 months	Yes	Good	Yes	HCIV	Female	5-9 yrs	Yes	Adherent	1.7014925	2
Butenga HCIV	Intervention	Exisitng ART day	Central 1 and 2	4-11 months	No	Good	Yes	HCIV		5-9 yrs	Yes	Adherent	1.7014925	2
Butenga HCIV	Intervention	Exisitng ART day	Central 1 and 2	4-11 months	No	Good	Yes	HCIV	Male	2-4 yrs	Yes	Adherent	1.7014925	2
Butenga HCIV	Intervention	Exisitng ART day	Central 1 and 2	25+ months	Yes	Good	Yes	HCIV	Female	2-4 yrs	Yes	Adherent	1.7014925	2
Butenga HCIV	Intervention	Exisitng ART day	Central 1 and 2	12-24 months	Yes	Good	Yes	HCIV	Female	2-4 yrs	Yes	Non-Adherent	1.7014925	2
Butenga HCIV	Intervention	Exisitng ART day	Central 1 and 2	4-11 months	No	Good	Yes	HCIV	Male	10-15 yrs	Yes	Adherent	1.7014925	2
Butenga HCIV	Intervention	Exisitng ART day	Central 1 and 2	25+ months	Yes	Fair	No	HCIV	Female	5-9 yrs	Yes	Adherent	1.7014925	2
Butenga HCIV	Intervention	Exisitng ART day	Central 1 and 2	25+ months	Yes	Good	Yes	HCIV	Female	10-15 yrs	Yes	Adherent	1.7014925	2
Butenga HCIV	Intervention	Exisitng ART day	Central 1 and 2	4-11 months	No		Yes	HCIV		5-9 yrs	Yes	Non-Adherent	1.7014925	2
Butenga HCIV	Intervention	Exisitng ART day	Central 1 and 2	25+ months	Yes	Good	Yes	HCIV	Male	2-4 yrs	Yes	Adherent	1.7014925	2
Butenga HCIV	Intervention	Exisitng ART day	Central 1 and 2	4-11 months	No	Good	No	HCIV	Male	5-9 yrs	Yes	Non-Adherent	1.7014925	2
Butenga HCIV	Intervention	Exisitng ART day	Central 1 and 2	4-11 months	No	Good	Yes	HCIV		5-9 yrs	Yes	Adherent	1.7014925	2
Butenga HCIV	Intervention	Exisitng ART day	Central 1 and 2	25+ months	Yes	Good	Yes	HCIV	Female	5-9 yrs	Yes	Adherent	1.7014925	2
Butenga HCIV	Intervention	Exisitng ART day	Central 1 and 2	4-11 months	No	Good	Yes	HCIV	Female	16-19 yrs	Yes	Non-Adherent	1.7014925	2
Butenga HCIV	Intervention	Exisitng ART day	Central 1 and 2	12-24 months	Yes	Good	No	HCIV	Female	2-4 yrs	Yes	Adherent	1.7014925	2
Butenga HCIV	Intervention	Exisitng ART day	Central 1 and 2	12-24 months	No	Good	No	HCIV	Male	5-9 yrs	Yes	Non-Adherent	1.7014925	2
Butenga HCIV	Intervention	Exisitng ART day	Central 1 and 2	<=3 months	No		Yes	HCIV	Male	10-15 yrs	Yes	Adherent	1.7014925	2
Butenga HCIV	Intervention	Exisitng ART day	Central 1 and 2	12-24 months	No	Good	Yes	HCIV	Female	16-19 yrs	Yes	Adherent	1.7014925	2
Butenga HCIV	Intervention	Exisitng ART day	Central 1 and 2		No	Good	Yes	HCIV	Male		Yes	Adherent	1.7014925	2
Butenga HCIV	Intervention	Exisitng ART day	Central 1 and 2	25+ months	No	Good	No	HCIV		10-15 yrs	Yes	Adherent	1.7014925	2
Butenga HCIV	Intervention	Exisitng ART day	Central 1 and 2	25+ months	Yes	Good	No	HCIV	Male	5-9 yrs	Yes	Adherent	1.7014925	2
Butenga HCIV	Intervention	Exisitng ART day	Central 1 and 2	4-11 months	No	Good	Yes	HCIV	Female	5-9 yrs	Yes	Non-Adherent	1.7014925	2
Butenga HCIV	Intervention	Exisitng ART day	Central 1 and 2	12-24 months	Yes	Good	Yes	HCIV	Male	2-4 yrs	Yes	Adherent	1.7014925	2
Butenga HCIV	Intervention	Exisitng ART day	Central 1 and 2	12-24 months	Yes	Good	Yes	HCIV	Male	2-4 yrs	Yes	Non-Adherent	1.7014925	2
Butenga HCIV	Intervention	Exisitng ART day	Central 1 and 2	25+ months	No	Good	Yes	HCIV	Female	5-9 yrs	Yes	Non-Adherent	1.7014925	2
Butenga HCIV	Intervention	Exisitng ART day	Central 1 and 2	4-11 months	No	Good	No	HCIV		2-4 yrs	Yes	Adherent	1.7014925	2
Butenga HCIV	Intervention	Exisitng ART day	Central 1 and 2	<=3 months	No		Yes	HCIV	Female	5-9 yrs	Yes	Adherent	1.7014925	2
Butenga HCIV	Intervention	Exisitng ART day	Central 1 and 2	4-11 months	Yes	Good	Yes	HCIV		10-15 yrs	Yes	Adherent	1.7014925	2
Butenga HCIV	Intervention	Exisitng ART day	Central 1 and 2	12-24 months	Yes	Good	Yes	HCIV	Male	2-4 yrs	Yes	Adherent	1.7014925	2
Butenga HCIV	Intervention	Exisitng ART day	Central 1 and 2	12-24 months	Yes	Good		HCIV	Female	10-15 yrs	Yes		1.7014925	2
Butenga HCIV	Intervention	Exisitng ART day	Central 1 and 2	25+ months	No	Good	No	HCIV	Male	5-9 yrs	Yes	Adherent	1.7014925	2
Butenga HCIV	Intervention	Exisitng ART day	Central 1 and 2	4-11 months	Yes	Good	No	HCIV	Male	5-9 yrs	Yes	Adherent	1.7014925	2
Butenga HCIV	Intervention	Exisitng ART day	Central 1 and 2	<=3 months	No			HCIV		10-15 yrs	Yes		1.7014925	2
Butenga HCIV	Intervention	Exisitng ART day	Central 1 and 2	25+ months	No	Good	Yes	HCIV	Female	5-9 yrs	Yes	Adherent	1.7014925	2
Butenga HCIV	Intervention	Exisitng ART day	Central 1 and 2	12-24 months	Yes	Good	Yes	HCIV		2-4 yrs	Yes	Adherent	1.7014925	2
Butenga HCIV	Intervention	Exisitng ART day	Central 1 and 2	4-11 months	Yes	Good	Yes	HCIV	Male	2-4 yrs	Yes	Non-Adherent	1.7014925	2
Kyazanga HCIV	Control		Central 1 and 2	4-11 months	Yes	Good	Yes	HCIV	Male	5-9 yrs	No	Adherent	1.3125	2
Kyazanga HCIV	Control		Central 1 and 2	4-11 months	Yes	Good	Yes	HCIV	Male	10-15 yrs	Yes	Adherent	1.3125	2
Kyazanga HCIV	Control		Central 1 and 2	25+ months	No	Good	Yes	HCIV	Female	10-15 yrs	Yes	Adherent	1.3125	2
Kyazanga HCIV	Control		Central 1 and 2	4-11 months	No	Good	No	HCIV	Male	5-9 yrs	Yes	Non-Adherent	1.3125	2
Kyazanga HCIV	Control		Central 1 and 2	25+ months	No	Good	Yes	HCIV	Male	5-9 yrs	Yes	Adherent	1.3125	2
Kyazanga HCIV	Control		Central 1 and 2	<=3 months	No	Good	No	HCIV	Female	16-19 yrs	Yes	Non-Adherent	1.3125	2
Kyazanga HCIV	Control		Central 1 and 2	<=3 months	No	Good	Yes	HCIV	Male	2-4 yrs	Yes	Adherent	1.3125	2
Kyazanga HCIV	Control		Central 1 and 2	25+ months	Yes	Good	Yes	HCIV	Female	5-9 yrs	Yes	Adherent	1.3125	2
Kyazanga HCIV	Control		Central 1 and 2	4-11 months	No	Good	Yes	HCIV	Female	10-15 yrs	Yes	Adherent	1.3125	2
Kyazanga HCIV	Control		Central 1 and 2	4-11 months	Yes	Fair	No	HCIV	Male	5-9 yrs	Yes	Non-Adherent	1.3125	2
Kyazanga HCIV	Control		Central 1 and 2	<=3 months	No			HCIV	Female	2-4 yrs	Yes		1.3125	2
Kyazanga HCIV	Control		Central 1 and 2	25+ months	Yes	Good	No	HCIV	Female	5-9 yrs	Yes	Non-Adherent	1.3125	2
Kyazanga HCIV	Control		Central 1 and 2	<=3 months	No	Good	Yes	HCIV	Male	10-15 yrs	Yes	Adherent	1.3125	2
Kyazanga HCIV	Control		Central 1 and 2	4-11 months	Yes	Good	No	HCIV	Female	19-23 month	Yes	Non-Adherent	1.3125	2
Kyazanga HCIV	Control		Central 1 and 2	12-24 months	Yes	Good	No	HCIV	Male	2-4 yrs	Yes	Adherent	1.3125	2
Kyazanga HCIV	Control		Central 1 and 2	25+ months	No	Good		HCIV	Male	5-9 yrs	Yes		1.3125	2
Kyazanga HCIV	Control		Central 1 and 2	<=3 months	No	Good	Yes	HCIV	Male	10-15 yrs	Yes	Adherent	1.3125	2
Kyazanga HCIV	Control		Central 1 and 2	25+ months	Yes	Good	Yes	HCIV	Female	5-9 yrs	Yes	Adherent	1.3125	2
Kyazanga HCIV	Control		Central 1 and 2	12-24 months	Yes	Good	Yes	HCIV	Male	5-9 yrs	Yes	Adherent	1.3125	2
Kyazanga HCIV	Control		Central 1 and 2	4-11 months	Yes	Good	Yes	HCIV	Female	5-9 yrs	Yes	Adherent	1.3125	2
Kyazanga HCIV	Control		Central 1 and 2	4-11 months	Yes	Good	No	HCIV	Male	5-9 yrs	Yes	Adherent	1.3125	2
Kyazanga HCIV	Control		Central 1 and 2	4-11 months	Yes	Good	No	HCIV	Male	10-15 yrs	Yes	Non-Adherent	1.3125	2
Kyazanga HCIV	Control		Central 1 and 2	12-24 months	Yes	Good	No	HCIV	Female	5-9 yrs	Yes	Adherent	1.3125	2
Kyazanga HCIV	Control		Central 1 and 2	25+ months	Yes	Good	Yes	HCIV	Male	10-15 yrs	Yes	Adherent	1.3125	2
Kyazanga HCIV	Control		Central 1 and 2	25+ months	Yes	Good	No	HCIV	Male	10-15 yrs	Yes	Non-Adherent	1.3125	2
Kyazanga HCIV	Control		Central 1 and 2	25+ months	No	Good	Yes	HCIV	Female	10-15 yrs	Yes	Adherent	1.3125	2
Kyazanga HCIV	Control		Central 1 and 2	12-24 months	No	Good	No	HCIV	Male	2-4 yrs	Yes	Non-Adherent	1.3125	2
Kyazanga HCIV	Control		Central 1 and 2	4-11 months	No			HCIV	Male	5-9 yrs	No		1.3125	2
Kyazanga HCIV	Control		Central 1 and 2		Yes	Good	No	HCIV	Female		Yes	Adherent	1.3125	2
Kyazanga HCIV	Control		Central 1 and 2	<=3 months	No			HCIV	Male	2-4 yrs	Yes		1.3125	2
Kyazanga HCIV	Control		Central 1 and 2	<=3 months	Yes	Good	No	HCIV	Female	5-9 yrs	Yes	Adherent	1.3125	2
Kyazanga HCIV	Control		Central 1 and 2	12-24 months	Yes	Good	Yes	HCIV	Male	2-4 yrs	Yes	Adherent	1.3125	2
Kyazanga HCIV	Control		Central 1 and 2	4-11 months	No	Good	No	HCIV	Female	16-19 yrs	Yes	Adherent	1.3125	2
Kyazanga HCIV	Control		Central 1 and 2	<=3 months	No			HCIV		16-19 yrs	Yes		1.3125	2
Kyazanga HCIV	Control		Central 1 and 2	4-11 months	No	Good	No	HCIV	Female	10-15 yrs	No	Adherent	1.3125	2
Kyazanga HCIV	Control		Central 1 and 2	25+ months	Yes	Good	No	HCIV	Female	5-9 yrs	Yes	Adherent	1.3125	2
Kyazanga HCIV	Control		Central 1 and 2	25+ months	Yes	Good	Yes	HCIV	Male	10-15 yrs	Yes	Adherent	1.3125	2
Kyazanga HCIV	Control		Central 1 and 2	12-24 months	Yes	Good	Yes	HCIV	Male	10-15 yrs	Yes	Adherent	1.3125	2
Kyazanga HCIV	Control		Central 1 and 2	4-11 months	No	Good	Yes	HCIV	Female	10-15 yrs	Yes	Adherent	1.3125	2
Kyazanga HCIV	Control		Central 1 and 2	12-24 months	Yes	Good	Yes	HCIV	Male	5-9 yrs	Yes	Adherent	1.3125	2
Kyazanga HCIV	Control		Central 1 and 2	4-11 months	Yes	Good	No	HCIV	Female	2-4 yrs	Yes	Non-Adherent	1.3125	2
Kyazanga HCIV	Control		Central 1 and 2	12-24 months	No	Good	Yes	HCIV	Female	10-15 yrs	Yes	Adherent	1.3125	2
Kyazanga HCIV	Control		Central 1 and 2	12-24 months	Yes	Good	Yes	HCIV	Female	5-9 yrs	Yes	Adherent	1.3125	2
Kyazanga HCIV	Control		Central 1 and 2		No	Good	Yes	HCIV	Female	10-15 yrs	Yes	Adherent	1.3125	2
Kyazanga HCIV	Control		Central 1 and 2	4-11 months	Yes	Good	No	HCIV	Female	5-9 yrs	Yes	Non-Adherent	1.3125	2
Kyazanga HCIV	Control		Central 1 and 2	12-24 months	No	Good		HCIV	Female	2-4 yrs			1.3125	2
Kyazanga HCIV	Control		Central 1 and 2	4-11 months	Yes	Good	No	HCIV	Male	5-9 yrs	Yes	Non-Adherent	1.3125	2
Kyazanga HCIV	Control		Central 1 and 2	25+ months	No	Good	Yes	HCIV	Female	10-15 yrs	Yes	Adherent	1.3125	2
Kyazanga HCIV	Control		Central 1 and 2	12-24 months	Yes	Good	No	HCIV	Male	5-9 yrs	Yes	Adherent	1.3125	2
Kyazanga HCIV	Control		Central 1 and 2	25+ months	Yes	Good	Yes	HCIV	Female	10-15 yrs	Yes	Adherent	1.3125	2
Kyazanga HCIV	Control		Central 1 and 2	12-24 months	Yes	Good	Yes	HCIV	Female	5-9 yrs	Yes	Adherent	1.3125	2
Kyazanga HCIV	Control		Central 1 and 2	4-11 months	No	Fair	Yes	HCIV	Female	16-19 yrs	No	Adherent	1.3125	2
Kyazanga HCIV	Control		Central 1 and 2	25+ months	Yes	Good	No	HCIV	Male	2-4 yrs	Yes	Adherent	1.3125	2
Kyazanga HCIV	Control		Central 1 and 2		Yes	Fair	Yes	HCIV	Female	5-9 yrs	Yes	Non-Adherent	1.3125	2
Kyazanga HCIV	Control		Central 1 and 2	12-24 months	Yes	Good	Yes	HCIV	Female	2-4 yrs	Yes	Adherent	1.3125	2
Kyazanga HCIV	Control		Central 1 and 2	12-24 months	Yes	Poor	Yes	HCIV		2-4 yrs	Yes	Non-Adherent	1.3125	2
Kyazanga HCIV	Control		Central 1 and 2	4-11 months	Yes	Good	Yes	HCIV	Male	2-4 yrs	Yes	Adherent	1.3125	2
Kyazanga HCIV	Control		Central 1 and 2	25+ months	Yes	Good	Yes	HCIV	Male	5-9 yrs	Yes	Adherent	1.3125	2
Kyazanga HCIV	Control		Central 1 and 2	4-11 months	No	Good		HCIV	Female	16-19 yrs	Yes		1.3125	2
Kyazanga HCIV	Control		Central 1 and 2	4-11 months	Yes	Good	Yes	HCIV	Female	16-19 yrs	Yes	Adherent	1.3125	2
Kyazanga HCIV	Control		Central 1 and 2	25+ months	Yes	Good	No	HCIV	Female	5-9 yrs	Yes	Non-Adherent	1.3125	2
Kyazanga HCIV	Control		Central 1 and 2	4-11 months	Yes	Good	Yes	HCIV	Female	5-9 yrs	Yes	Adherent	1.3125	2
Kyazanga HCIV	Control		Central 1 and 2	12-24 months	Yes	Good	Yes	HCIV		10-15 yrs	Yes	Adherent	1.3125	2
Kyazanga HCIV	Control		Central 1 and 2	<=3 months	No	Good	Yes	HCIV	Female	10-15 yrs	Yes	Adherent	1.3125	2
Kyazanga HCIV	Control		Central 1 and 2	25+ months	No	Good	Yes	HCIV	Male	10-15 yrs	Yes	Adherent	1.3125	2
Kyazanga HCIV	Control		Central 1 and 2	4-11 months	No			HCIV	Female	16-19 yrs	No		1.3125	2
Kyazanga HCIV	Control		Central 1 and 2	12-24 months	Yes	Good	Yes	HCIV	Female	2-4 yrs	Yes	Adherent	1.3125	2
Bukuya HCIII	Intervention	New ART day	Central 1 and 2	<=3 months	No			HCIII	Female	16-19 yrs	Yes		1.2807018	1
Bukuya HCIII	Intervention	New ART day	Central 1 and 2	4-11 months	Yes	Good	Yes	HCIII	Female	10-15 yrs	Yes	Adherent	1.2807018	1
Bukuya HCIII	Intervention	New ART day	Central 1 and 2	4-11 months	No	Good	Yes	HCIII	Male	2-4 yrs	Yes	Adherent	1.2807018	1
Bukuya HCIII	Intervention	New ART day	Central 1 and 2	4-11 months	No	Good	Yes	HCIII	Female	2-4 yrs	No	Adherent	1.2807018	1
Bukuya HCIII	Intervention	New ART day	Central 1 and 2	25+ months	No	Good	Yes	HCIII	Male	10-15 yrs	Yes	Adherent	1.2807018	1
Bukuya HCIII	Intervention	New ART day	Central 1 and 2	12-24 months	No	Good	No	HCIII	Female	2-4 yrs	Yes	Adherent	1.2807018	1
Bukuya HCIII	Intervention	New ART day	Central 1 and 2	25+ months	No	Fair	Yes	HCIII	Male	10-15 yrs	Yes	Adherent	1.2807018	1
Bukuya HCIII	Intervention	New ART day	Central 1 and 2	25+ months	Yes	Good	No	HCIII	Male	10-15 yrs	Yes	Non-Adherent	1.2807018	1
Bukuya HCIII	Intervention	New ART day	Central 1 and 2	12-24 months	Yes	Good	Yes	HCIII	Male	5-9 yrs	Yes	Adherent	1.2807018	1
Bukuya HCIII	Intervention	New ART day	Central 1 and 2	4-11 months	No	Good	No	HCIII	Male	16-19 yrs	Yes	Adherent	1.2807018	1
Bukuya HCIII	Intervention	New ART day	Central 1 and 2	4-11 months	No	Good		HCIII	Male	16-19 yrs	No		1.2807018	1
Bukuya HCIII	Intervention	New ART day	Central 1 and 2		No	Good	Yes	HCIII	Female	10-15 yrs	Yes	Adherent	1.2807018	1
Bukuya HCIII	Intervention	New ART day	Central 1 and 2	4-11 months	Yes	Good	No	HCIII	Female	2-4 yrs	Yes	Non-Adherent	1.2807018	1
Bukuya HCIII	Intervention	New ART day	Central 1 and 2	25+ months	Yes	Good	Yes	HCIII	Female	2-4 yrs	Yes	Adherent	1.2807018	1
Bukuya HCIII	Intervention	New ART day	Central 1 and 2	25+ months	Yes	Good	Yes	HCIII	Male	10-15 yrs	Yes	Adherent	1.2807018	1
Bukuya HCIII	Intervention	New ART day	Central 1 and 2	4-11 months	Yes	Good	No	HCIII	Male	5-9 yrs	Yes	Adherent	1.2807018	1
Bukuya HCIII	Intervention	New ART day	Central 1 and 2	4-11 months	No	Good	Yes	HCIII	Female	5-9 yrs	Yes	Adherent	1.2807018	1
Bukuya HCIII	Intervention	New ART day	Central 1 and 2	4-11 months	No	Good	Yes	HCIII	Male	5-9 yrs	Yes	Adherent	1.2807018	1
Bukuya HCIII	Intervention	New ART day	Central 1 and 2	12-24 months	Yes	Good	Yes	HCIII	Female	2-4 yrs	Yes	Non-Adherent	1.2807018	1
Bukuya HCIII	Intervention	New ART day	Central 1 and 2	4-11 months	Yes	Good	Yes	HCIII	Male	10-15 yrs	Yes	Adherent	1.2807018	1
Bukuya HCIII	Intervention	New ART day	Central 1 and 2	25+ months	Yes			HCIII	Male	16-19 yrs	Yes		1.2807018	1
Bukuya HCIII	Intervention	New ART day	Central 1 and 2	4-11 months	No	Good	No	HCIII	Female	16-19 yrs	Yes	Adherent	1.2807018	1
Bukuya HCIII	Intervention	New ART day	Central 1 and 2	4-11 months	Yes	Good	Yes	HCIII	Male	10-15 yrs	Yes	Adherent	1.2807018	1
Bukuya HCIII	Intervention	New ART day	Central 1 and 2	4-11 months	Yes	Good	Yes	HCIII	Female	5-9 yrs	Yes	Adherent	1.2807018	1
Bukuya HCIII	Intervention	New ART day	Central 1 and 2	<=3 months	No			HCIII	Male	5-9 yrs	Yes		1.2807018	1
Bukuya HCIII	Intervention	New ART day	Central 1 and 2	4-11 months	No	Good	Yes	HCIII	Male	5-9 yrs	Yes	Adherent	1.2807018	1
Bukuya HCIII	Intervention	New ART day	Central 1 and 2	4-11 months	Yes	Good	Yes	HCIII	Female	5-9 yrs	No	Adherent	1.2807018	1
Bukuya HCIII	Intervention	New ART day	Central 1 and 2	12-24 months	No	Good	Yes	HCIII	Female	10-15 yrs	Yes	Adherent	1.2807018	1
Bukuya HCIII	Intervention	New ART day	Central 1 and 2	25+ months	No	Good	Yes	HCIII	Male	16-19 yrs	Yes	Adherent	1.2807018	1
Bukuya HCIII	Intervention	New ART day	Central 1 and 2	25+ months	No	Good		HCIII	Female	2-4 yrs	Yes		1.2807018	1
Bukuya HCIII	Intervention	New ART day	Central 1 and 2	4-11 months	Yes	Good	No	HCIII	Female	2-4 yrs	Yes	Adherent	1.2807018	1
Bukuya HCIII	Intervention	New ART day	Central 1 and 2	25+ months	No	Good	Yes	HCIII	Female	2-4 yrs	Yes	Adherent	1.2807018	1
Bukuya HCIII	Intervention	New ART day	Central 1 and 2		No	Good	Yes	HCIII	Male	10-15 yrs	Yes	Adherent	1.2807018	1
Bukuya HCIII	Intervention	New ART day	Central 1 and 2	4-11 months	No	Good	No	HCIII	Male	5-9 yrs	Yes	Non-Adherent	1.2807018	1
Bukuya HCIII	Intervention	New ART day	Central 1 and 2	25+ months	Yes	Good	Yes	HCIII	Female	2-4 yrs	Yes	Adherent	1.2807018	1
Bukuya HCIII	Intervention	New ART day	Central 1 and 2	25+ months	Yes	Good	Yes	HCIII	Male	10-15 yrs	Yes	Adherent	1.2807018	1
Bukuya HCIII	Intervention	New ART day	Central 1 and 2	4-11 months	Yes	Good	Yes	HCIII	Male	5-9 yrs	Yes	Adherent	1.2807018	1
Bukuya HCIII	Intervention	New ART day	Central 1 and 2	4-11 months	Yes	Good	Yes	HCIII	Male	10-15 yrs	Yes	Adherent	1.2807018	1
Bukuya HCIII	Intervention	New ART day	Central 1 and 2	25+ months	No	Good	Yes	HCIII	Female	10-15 yrs	Yes	Adherent	1.2807018	1
Bukuya HCIII	Intervention	New ART day	Central 1 and 2	4-11 months	Yes	Good	No	HCIII	Male	10-15 yrs	Yes	Adherent	1.2807018	1
Bukuya HCIII	Intervention	New ART day	Central 1 and 2	12-24 months	No	Good	No	HCIII	Male	5-9 yrs	Yes	Non-Adherent	1.2807018	1
Bukuya HCIII	Intervention	New ART day	Central 1 and 2	12-24 months	Yes	Good	Yes	HCIII	Male	5-9 yrs	Yes	Adherent	1.2807018	1
Bukuya HCIII	Intervention	New ART day	Central 1 and 2	25+ months	Yes	Good	Yes	HCIII	Male	5-9 yrs	Yes	Non-Adherent	1.2807018	1
Bukuya HCIII	Intervention	New ART day	Central 1 and 2	12-24 months	No	Good	Yes	HCIII	Female	2-4 yrs	Yes	Adherent	1.2807018	1
Bukuya HCIII	Intervention	New ART day	Central 1 and 2	25+ months	Yes	Good	No	HCIII	Female	5-9 yrs	Yes	Adherent	1.2807018	1
Bukuya HCIII	Intervention	New ART day	Central 1 and 2	4-11 months	Yes	Good	No	HCIII	Male	10-15 yrs	Yes	Adherent	1.2807018	1
Bukuya HCIII	Intervention	New ART day	Central 1 and 2	4-11 months	Yes	Good	Yes	HCIII	Female	16-19 yrs	Yes	Non-Adherent	1.2807018	1
Bukuya HCIII	Intervention	New ART day	Central 1 and 2	<=3 months	No			HCIII	Female	16-19 yrs	Yes		1.2807018	1
Bukuya HCIII	Intervention	New ART day	Central 1 and 2	4-11 months	Yes	Good	Yes	HCIII	Male	5-9 yrs	Yes	Adherent	1.2807018	1
Bukuya HCIII	Intervention	New ART day	Central 1 and 2	4-11 months	No	Good		HCIII	Female	16-19 yrs	No		1.2807018	1
Bukuya HCIII	Intervention	New ART day	Central 1 and 2	4-11 months	Yes		Yes	HCIII	Female	10-15 yrs	Yes	Adherent	1.2807018	1
Bukuya HCIII	Intervention	New ART day	Central 1 and 2	4-11 months	No	Good	Yes	HCIII	Male	10-15 yrs	Yes	Adherent	1.2807018	1
Bukuya HCIII	Intervention	New ART day	Central 1 and 2	<=3 months	No	Good		HCIII	Female	16-19 yrs	Yes		1.2807018	1
Kalagala HCIV	Control		Central 1 and 2	25+ months	Yes		Yes	HCIV	Female	10-15 yrs	Yes	Adherent	1.2	10
Kalagala HCIV	Control		Central 1 and 2	4-11 months	No		No	HCIV	Female	16-19 yrs	Yes	Non-Adherent	1.2	10
Kalagala HCIV	Control		Central 1 and 2	4-11 months	Yes	Good	Yes	HCIV	Male	2-4 yrs	Yes	Non-Adherent	1.2	10
Kalagala HCIV	Control		Central 1 and 2		No	Good	No	HCIV	Female	16-19 yrs	Yes	Adherent	1.2	10
Kalagala HCIV	Control		Central 1 and 2	25+ months	No	Good	Yes	HCIV	Female	16-19 yrs	Yes	Non-Adherent	1.2	10
Kalagala HCIV	Control		Central 1 and 2	4-11 months	Yes		Yes	HCIV	Male	2-4 yrs	Yes	Adherent	1.2	10
Kalagala HCIV	Control		Central 1 and 2	<=3 months	No			HCIV	Female	16-19 yrs	Yes		1.2	10
Kalagala HCIV	Control		Central 1 and 2	4-11 months	No		No	HCIV	Female	16-19 yrs	Yes	Non-Adherent	1.2	10
Kalagala HCIV	Control		Central 1 and 2	<=3 months	No		Yes	HCIV	Female	16-19 yrs	Yes	Adherent	1.2	10
Kalagala HCIV	Control		Central 1 and 2	<=3 months	No	Good	Yes	HCIV	Female	16-19 yrs	Yes	Non-Adherent	1.2	10
Kalagala HCIV	Control		Central 1 and 2	4-11 months	No	Good	Yes	HCIV	Female	16-19 yrs	Yes	Adherent	1.2	10
Kalagala HCIV	Control		Central 1 and 2	12-24 months	No	Good	Yes	HCIV	Female	5-9 yrs	Yes	Adherent	1.2	10
Kalagala HCIV	Control		Central 1 and 2	25+ months	Yes	Good	Yes	HCIV	Female	2-4 yrs	Yes	Non-Adherent	1.2	10
Kalagala HCIV	Control		Central 1 and 2	25+ months	No	Good	Yes	HCIV	Male	5-9 yrs	Yes	Adherent	1.2	10
Kalagala HCIV	Control		Central 1 and 2	12-24 months	No	Good	No	HCIV	Female	16-19 yrs	Yes	Non-Adherent	1.2	10
Kalagala HCIV	Control		Central 1 and 2	25+ months	No		No	HCIV	Female	10-15 yrs	Yes	Non-Adherent	1.2	10
Kalagala HCIV	Control		Central 1 and 2	25+ months	No	Good	Yes	HCIV	Female	5-9 yrs	Yes	Adherent	1.2	10
Kalagala HCIV	Control		Central 1 and 2	4-11 months	No	Good	Yes	HCIV	Female	10-15 yrs	Yes	Adherent	1.2	10
Kalagala HCIV	Control		Central 1 and 2	12-24 months	Yes	Good	Yes	HCIV	Female	19-23 month	Yes	Adherent	1.2	10
Kalagala HCIV	Control		Central 1 and 2	4-11 months	No	Good	Yes	HCIV	Female	5-9 yrs	Yes	Adherent	1.2	10
Kalagala HCIV	Control		Central 1 and 2	4-11 months	No		No	HCIV	Male	16-19 yrs	Yes	Non-Adherent	1.2	10
Kalagala HCIV	Control		Central 1 and 2	<=3 months	No		Yes	HCIV	Male	2-4 yrs	Yes	Adherent	1.2	10
Kalagala HCIV	Control		Central 1 and 2	4-11 months	No		Yes	HCIV	Female	10-15 yrs	Yes	Adherent	1.2	10
Kalagala HCIV	Control		Central 1 and 2	12-24 months	Yes	Good	Yes	HCIV	Female	2-4 yrs	No	Non-Adherent	1.2	10
Kalagala HCIV	Control		Central 1 and 2	25+ months	Yes	Good	Yes	HCIV	Male	5-9 yrs	Yes	Non-Adherent	1.2	10
Kalagala HCIV	Control		Central 1 and 2	<=3 months	No	Good		HCIV	Female	16-19 yrs	Yes		1.2	10
Kalagala HCIV	Control		Central 1 and 2	4-11 months	No	Good	Yes	HCIV	Female	10-15 yrs	Yes	Adherent	1.2	10
Kalagala HCIV	Control		Central 1 and 2	25+ months	No		Yes	HCIV	Female	5-9 yrs	Yes	Adherent	1.2	10
Kalagala HCIV	Control		Central 1 and 2	12-24 months	Yes	Good	Yes	HCIV	Male	10-15 yrs	Yes	Adherent	1.2	10
Kalagala HCIV	Control		Central 1 and 2	4-11 months	Yes	Good	No	HCIV	Female	5-9 yrs	Yes	Adherent	1.2	10
Kalagala HCIV	Control		Central 1 and 2	25+ months	Yes		No	HCIV	Female	10-15 yrs	Yes	Non-Adherent	1.2	10
Kalagala HCIV	Control		Central 1 and 2	4-11 months	No		Yes	HCIV	Female	2-4 yrs	Yes	Adherent	1.2	10
Kalagala HCIV	Control		Central 1 and 2		No	Good	Yes	HCIV	Male		Yes	Adherent	1.2	10
Kalagala HCIV	Control		Central 1 and 2	4-11 months	Yes	Poor	Yes	HCIV	Male	2-4 yrs	Yes	Non-Adherent	1.2	10
Kalagala HCIV	Control		Central 1 and 2	4-11 months	Yes	Good	Yes	HCIV	Male	10-15 yrs	Yes	Adherent	1.2	10
Kalagala HCIV	Control		Central 1 and 2	4-11 months	No	Good	Yes	HCIV	Male	5-9 yrs	Yes	Adherent	1.2	10
Kalagala HCIV	Control		Central 1 and 2	4-11 months	No	Good	Yes	HCIV	Female	5-9 yrs	Yes	Adherent	1.2	10
Kalagala HCIV	Control		Central 1 and 2	4-11 months	No	Good	No	HCIV	Male	10-15 yrs	Yes	Adherent	1.2	10
Kassanda HCIV	Intervention	New ART day	Central 1 and 2	<=3 months	No	Good	Yes	HCIV	Female	16-19 yrs	Yes	Adherent	1.2857143	2
Kassanda HCIV	Intervention	New ART day	Central 1 and 2	25+ months	No	Good		HCIV	Female	5-9 yrs	No		1.2857143	2
Kassanda HCIV	Intervention	New ART day	Central 1 and 2	4-11 months	No	Good	Yes	HCIV	Male	10-15 yrs	Yes	Adherent	1.2857143	2
Kassanda HCIV	Intervention	New ART day	Central 1 and 2	<=3 months	No	Good		HCIV	Female	5-9 yrs	Yes		1.2857143	2
Kassanda HCIV	Intervention	New ART day	Central 1 and 2	25+ months	No	Good		HCIV	Female	5-9 yrs	No		1.2857143	2
Kassanda HCIV	Intervention	New ART day	Central 1 and 2	4-11 months	Yes	Good	Yes	HCIV	Female	5-9 yrs	Yes	Non-Adherent	1.2857143	2
Kassanda HCIV	Intervention	New ART day	Central 1 and 2	25+ months	Yes	Good	Yes	HCIV	Male	5-9 yrs	Yes	Adherent	1.2857143	2
Kassanda HCIV	Intervention	New ART day	Central 1 and 2	25+ months	No	Good	Yes	HCIV	Female	5-9 yrs	Yes	Adherent	1.2857143	2
Kassanda HCIV	Intervention	New ART day	Central 1 and 2	4-11 months	No	Good	Yes	HCIV	Female	5-9 yrs	Yes	Adherent	1.2857143	2
Kassanda HCIV	Intervention	New ART day	Central 1 and 2	25+ months	No	Good	Yes	HCIV		2-4 yrs	Yes	Adherent	1.2857143	2
Kassanda HCIV	Intervention	New ART day	Central 1 and 2	25+ months	No	Good	Yes	HCIV	Female	10-15 yrs	Yes	Adherent	1.2857143	2
Kassanda HCIV	Intervention	New ART day	Central 1 and 2	<=3 months	No	Good		HCIV		10-15 yrs	Yes		1.2857143	2
Kassanda HCIV	Intervention	New ART day	Central 1 and 2	<=3 months	No			HCIV	Male	2-4 yrs	Yes		1.2857143	2
Kassanda HCIV	Intervention	New ART day	Central 1 and 2	4-11 months	Yes	Fair	Yes	HCIV	Female	2-4 yrs	Yes	Non-Adherent	1.2857143	2
Kassanda HCIV	Intervention	New ART day	Central 1 and 2	4-11 months	No	Good	Yes	HCIV	Female	16-19 yrs	Yes	Adherent	1.2857143	2
Kassanda HCIV	Intervention	New ART day	Central 1 and 2	25+ months	No	Good	No	HCIV	Female	5-9 yrs	Yes	Non-Adherent	1.2857143	2
Kassanda HCIV	Intervention	New ART day	Central 1 and 2	25+ months	No	Good	Yes	HCIV	Female	10-15 yrs	Yes	Adherent	1.2857143	2
Kassanda HCIV	Intervention	New ART day	Central 1 and 2	4-11 months	Yes	Good	Yes	HCIV	Female	5-9 yrs	Yes	Adherent	1.2857143	2
Kassanda HCIV	Intervention	New ART day	Central 1 and 2	25+ months	No	Good	No	HCIV	Female	10-15 yrs	Yes	Non-Adherent	1.2857143	2
Kassanda HCIV	Intervention	New ART day	Central 1 and 2	4-11 months	No	Good	Yes	HCIV	Female	16-19 yrs	No	Adherent	1.2857143	2
Kassanda HCIV	Intervention	New ART day	Central 1 and 2	4-11 months	Yes	Good	No	HCIV	Female	5-9 yrs	Yes	Non-Adherent	1.2857143	2
Kassanda HCIV	Intervention	New ART day	Central 1 and 2	4-11 months	No	Good	No	HCIV	Female	16-19 yrs	Yes	Adherent	1.2857143	2
Kassanda HCIV	Intervention	New ART day	Central 1 and 2	4-11 months	Yes	Good	Yes	HCIV	Female	5-9 yrs	Yes	Adherent	1.2857143	2
Kassanda HCIV	Intervention	New ART day	Central 1 and 2	25+ months	Yes	Good	Yes	HCIV	Male	2-4 yrs	Yes	Adherent	1.2857143	2
Kassanda HCIV	Intervention	New ART day	Central 1 and 2	4-11 months	No	Good	No	HCIV	Female	16-19 yrs	Yes	Non-Adherent	1.2857143	2
Kassanda HCIV	Intervention	New ART day	Central 1 and 2		No	Good	No	HCIV	Female	16-19 yrs	Yes	Adherent	1.2857143	2
Kassanda HCIV	Intervention	New ART day	Central 1 and 2	<=3 months	No	Good	Yes	HCIV	Male	5-9 yrs	Yes	Non-Adherent	1.2857143	2
Kassanda HCIV	Intervention	New ART day	Central 1 and 2	25+ months	No	Good	Yes	HCIV	Male	5-9 yrs	Yes	Adherent	1.2857143	2
Kassanda HCIV	Intervention	New ART day	Central 1 and 2	4-11 months	No	Good	Yes	HCIV	Male	10-15 yrs	Yes	Adherent	1.2857143	2
Kassanda HCIV	Intervention	New ART day	Central 1 and 2	4-11 months	Yes	Good	Yes	HCIV	Male	5-9 yrs	Yes	Adherent	1.2857143	2
Kassanda HCIV	Intervention	New ART day	Central 1 and 2	4-11 months	No			HCIV	Female	5-9 yrs	Yes		1.2857143	2
Kassanda HCIV	Intervention	New ART day	Central 1 and 2	12-24 months	Yes	Good	Yes	HCIV	Male	5-9 yrs	Yes	Adherent	1.2857143	2
Kassanda HCIV	Intervention	New ART day	Central 1 and 2	4-11 months	Yes		Yes	HCIV		2-4 yrs	Yes	Adherent	1.2857143	2
Kassanda HCIV	Intervention	New ART day	Central 1 and 2	12-24 months	Yes		Yes	HCIV	Male	2-4 yrs	Yes	Adherent	1.2857143	2
Kassanda HCIV	Intervention	New ART day	Central 1 and 2	4-11 months	No	Good	Yes	HCIV	Female	5-9 yrs	Yes	Adherent	1.2857143	2
Kassanda HCIV	Intervention	New ART day	Central 1 and 2	4-11 months	Yes	Good	Yes	HCIV	Male	5-9 yrs	Yes	Non-Adherent	1.2857143	2
Kassanda HCIV	Intervention	New ART day	Central 1 and 2	4-11 months	No	Good	Yes	HCIV	Female	5-9 yrs	Yes	Adherent	1.2857143	2
Kassanda HCIV	Intervention	New ART day	Central 1 and 2	<=3 months	No	Good		HCIV	Female	16-19 yrs	Yes		1.2857143	2
Kassanda HCIV	Intervention	New ART day	Central 1 and 2	25+ months	Yes	Good	Yes	HCIV	Female	5-9 yrs	Yes	Adherent	1.2857143	2
Kassanda HCIV	Intervention	New ART day	Central 1 and 2	4-11 months	No			HCIV	Female	16-19 yrs	No		1.2857143	2
Kassanda HCIV	Intervention	New ART day	Central 1 and 2	12-24 months	No	Good	Yes	HCIV	Male	5-9 yrs	Yes	Adherent	1.2857143	2
Kyantungo HCIV	Control		Central 1 and 2	25+ months	Yes	Good	Yes	HCIV	Female	10-15 yrs	Yes	Non-Adherent	1.2105263	10
Kyantungo HCIV	Control		Central 1 and 2	25+ months	Yes	Good	Yes	HCIV	Male	10-15 yrs	Yes	Adherent	1.2105263	10
Kyantungo HCIV	Control		Central 1 and 2	12-24 months	Yes	Good	Yes	HCIV	Female	10-15 yrs	Yes	Non-Adherent	1.2105263	10
Kyantungo HCIV	Control		Central 1 and 2	25+ months	No	Good	Yes	HCIV	Female	5-9 yrs	Yes	Adherent	1.2105263	10
Kyantungo HCIV	Control		Central 1 and 2	4-11 months	Yes	Good	Yes	HCIV	Female	2-4 yrs	Yes	Adherent	1.2105263	10
Kyantungo HCIV	Control		Central 1 and 2	25+ months	No	Good	Yes	HCIV	Female	2-4 yrs	Yes	Adherent	1.2105263	10
Kyantungo HCIV	Control		Central 1 and 2	12-24 months	Yes	Good	Yes	HCIV	Female	5-9 yrs	Yes	Adherent	1.2105263	10
Kyantungo HCIV	Control		Central 1 and 2	25+ months	Yes	Good	Yes	HCIV	Female	16-19 yrs	Yes	Adherent	1.2105263	10
Kyantungo HCIV	Control		Central 1 and 2	12-24 months	Yes	Good	Yes	HCIV	Male	10-15 yrs	Yes	Adherent	1.2105263	10
Kyantungo HCIV	Control		Central 1 and 2	25+ months	No	Good	Yes	HCIV	Male	10-15 yrs	Yes	Adherent	1.2105263	10
Kyantungo HCIV	Control		Central 1 and 2	12-24 months	Yes	Poor	No	HCIV	Male	5-9 yrs	Yes	Non-Adherent	1.2105263	10
Kyantungo HCIV	Control		Central 1 and 2	25+ months	Yes	Good	Yes	HCIV	Female	5-9 yrs	Yes	Adherent	1.2105263	10
Kyantungo HCIV	Control		Central 1 and 2	25+ months	Yes	Good	No	HCIV	Female	10-15 yrs	Yes	Non-Adherent	1.2105263	10
Kyantungo HCIV	Control		Central 1 and 2	4-11 months	Yes	Good	Yes	HCIV	Male	2-4 yrs	Yes	Adherent	1.2105263	10
Kyantungo HCIV	Control		Central 1 and 2	4-11 months	Yes	Good	No	HCIV	Female	5-9 yrs	Yes	Adherent	1.2105263	10
Kyantungo HCIV	Control		Central 1 and 2	4-11 months	Yes	Good	Yes	HCIV	Female	10-15 yrs	Yes	Adherent	1.2105263	10
Kyantungo HCIV	Control		Central 1 and 2	25+ months	Yes	Good	Yes	HCIV	Male	5-9 yrs	Yes	Adherent	1.2105263	10
Kyantungo HCIV	Control		Central 1 and 2	<=3 months	No			HCIV	Male	5-9 yrs	Yes		1.2105263	10
Kyantungo HCIV	Control		Central 1 and 2	<=3 months	Yes		Yes	HCIV	Female	10-15 yrs	Yes	Adherent	1.2105263	10
Kyantungo HCIV	Control		Central 1 and 2	12-24 months	Yes	Good	No	HCIV	Female	10-15 yrs	Yes	Adherent	1.2105263	10
Kyantungo HCIV	Control		Central 1 and 2	25+ months	Yes	Good	No	HCIV	Female	2-4 yrs	Yes	Non-Adherent	1.2105263	10
Kyantungo HCIV	Control		Central 1 and 2	4-11 months	No	Good	Yes	HCIV	Male	10-15 yrs	Yes	Non-Adherent	1.2105263	10
Kyantungo HCIV	Control		Central 1 and 2	25+ months	Yes	Good	Yes	HCIV	Female	5-9 yrs	Yes	Adherent	1.2105263	10
Kyantungo HCIV	Control		Central 1 and 2	4-11 months	Yes	Good	Yes	HCIV	Female	10-15 yrs	Yes	Adherent	1.2105263	10
Kyantungo HCIV	Control		Central 1 and 2	25+ months	Yes	Good	Yes	HCIV	Female	5-9 yrs	Yes	Adherent	1.2105263	10
Kyantungo HCIV	Control		Central 1 and 2	25+ months	No	Good	Yes	HCIV	Male	10-15 yrs	Yes	Adherent	1.2105263	10
Kyantungo HCIV	Control		Central 1 and 2	4-11 months	Yes	Good	No	HCIV	Female	5-9 yrs	Yes	Non-Adherent	1.2105263	10
Kyantungo HCIV	Control		Central 1 and 2	25+ months	No	Good	Yes	HCIV	Female	5-9 yrs	Yes	Adherent	1.2105263	10
Kyantungo HCIV	Control		Central 1 and 2	25+ months	Yes	Good	Yes	HCIV	Male	2-4 yrs	Yes	Adherent	1.2105263	10
Kyantungo HCIV	Control		Central 1 and 2	<=3 months	No	Good	Yes	HCIV	Male	2-4 yrs	Yes	Adherent	1.2105263	10
Kyantungo HCIV	Control		Central 1 and 2	25+ months	Yes	Good	Yes	HCIV	Female	5-9 yrs	Yes	Adherent	1.2105263	10
Kyantungo HCIV	Control		Central 1 and 2	25+ months	Yes	Good		HCIV	Female	10-15 yrs	Yes		1.2105263	10
Kyantungo HCIV	Control		Central 1 and 2	4-11 months	No	Good	Yes	HCIV	Female	16-19 yrs	Yes	Adherent	1.2105263	10
Kyantungo HCIV	Control		Central 1 and 2	4-11 months	No	Good	Yes	HCIV	Female	5-9 yrs	Yes	Adherent	1.2105263	10
Kyantungo HCIV	Control		Central 1 and 2	25+ months	Yes	Good	Yes	HCIV	Female	16-19 yrs	Yes	Adherent	1.2105263	10
Kyantungo HCIV	Control		Central 1 and 2	25+ months	Yes	Good	No	HCIV	Female	16-19 yrs	Yes	Adherent	1.2105263	10
Kyantungo HCIV	Control		Central 1 and 2	12-24 months	Yes	Good	Yes	HCIV	Male	5-9 yrs	Yes	Adherent	1.2105263	10
Kyantungo HCIV	Control		Central 1 and 2	4-11 months	Yes	Fair	No	HCIV	Female	2-4 yrs	Yes	Non-Adherent	1.2105263	10
Kyantungo HCIV	Control		Central 1 and 2	12-24 months	Yes	Good	Yes	HCIV	Female	2-4 yrs	Yes	Non-Adherent	1.2105263	10
Kyantungo HCIV	Control		Central 1 and 2	25+ months	Yes	Good	Yes	HCIV	Male	10-15 yrs	Yes	Non-Adherent	1.2105263	10
Kyantungo HCIV	Control		Central 1 and 2	4-11 months	No			HCIV	Female	5-9 yrs	No		1.2105263	10
Kyantungo HCIV	Control		Central 1 and 2	4-11 months	Yes	Good		HCIV	Male	5-9 yrs	Yes		1.2105263	10
Kyantungo HCIV	Control		Central 1 and 2	25+ months	Yes	Good	No	HCIV	Female	5-9 yrs	Yes	Adherent	1.2105263	10
Kyantungo HCIV	Control		Central 1 and 2	25+ months	Yes	Good	Yes	HCIV	Female	2-4 yrs	Yes	Adherent	1.2105263	10
Kyantungo HCIV	Control		Central 1 and 2	12-24 months	No	Good	Yes	HCIV	Female	16-19 yrs	Yes	Adherent	1.2105263	10
Kyantungo HCIV	Control		Central 1 and 2	12-24 months	Yes	Good	No	HCIV	Female	2-4 yrs	Yes	Adherent	1.2105263	10
Kyantungo HCIV	Control		Central 1 and 2	4-11 months	Yes		No	HCIV	Male	5-9 yrs	Yes	Adherent	1.2105263	10
Kyantungo HCIV	Control		Central 1 and 2	12-24 months	Yes	Good		HCIV	Male	10-15 yrs	Yes		1.2105263	10
Kyantungo HCIV	Control		Central 1 and 2	25+ months	No	Good	Yes	HCIV		5-9 yrs	Yes	Adherent	1.2105263	10
Kyantungo HCIV	Control		Central 1 and 2	4-11 months	No	Good	No	HCIV	Female	5-9 yrs	Yes	Adherent	1.2105263	10
Kyantungo HCIV	Control		Central 1 and 2		Yes	Good	No	HCIV	Male		No	Non-Adherent	1.2105263	10
Kyantungo HCIV	Control		Central 1 and 2	25+ months	No	Good	Yes	HCIV	Female	5-9 yrs	Yes	Adherent	1.2105263	10
Kyantungo HCIV	Control		Central 1 and 2	4-11 months	No	Good	Yes	HCIV	Male	2-4 yrs	Yes	Adherent	1.2105263	10
Kyantungo HCIV	Control		Central 1 and 2	25+ months	No	Good	Yes	HCIV	Male	10-15 yrs	Yes	Non-Adherent	1.2105263	10
Kyantungo HCIV	Control		Central 1 and 2	4-11 months	No	Good	Yes	HCIV	Male	10-15 yrs	Yes	Adherent	1.2105263	10
Kyantungo HCIV	Control		Central 1 and 2	<=3 months	No		Yes	HCIV	Female	10-15 yrs	Yes	Adherent	1.2105263	10
Kyantungo HCIV	Control		Central 1 and 2	<=3 months	Yes	Good		HCIV	Male	5-9 yrs	Yes		1.2105263	10
Kyantungo HCIV	Control		Central 1 and 2	12-24 months	No	Good	Yes	HCIV	Female	2-4 yrs	Yes	Adherent	1.2105263	10
Kyantungo HCIV	Control		Central 1 and 2	25+ months	Yes	Good	Yes	HCIV	Female	10-15 yrs	Yes	Adherent	1.2105263	10
Kyantungo HCIV	Control		Central 1 and 2		No	Good	Yes	HCIV	Female	5-9 yrs	Yes	Adherent	1.2105263	10
Kyantungo HCIV	Control		Central 1 and 2	12-24 months	Yes	Good	Yes	HCIV	Female	5-9 yrs	Yes	Adherent	1.2105263	10
Kyantungo HCIV	Control		Central 1 and 2	<=3 months	No	Good	Yes	HCIV	Female	10-15 yrs	Yes	Adherent	1.2105263	10
Kyantungo HCIV	Control		Central 1 and 2	25+ months	Yes	Good	No	HCIV	Female	2-4 yrs	Yes	Adherent	1.2105263	10
Kyantungo HCIV	Control		Central 1 and 2	<=3 months	Yes	Good	Yes	HCIV	Female	5-9 yrs	Yes	Adherent	1.2105263	10
Kyantungo HCIV	Control		Central 1 and 2	4-11 months	Yes	Good	No	HCIV	Male	19-23 month	Yes	Adherent	1.2105263	10
Kyantungo HCIV	Control		Central 1 and 2	4-11 months	Yes	Good	Yes	HCIV	Female	2-4 yrs	Yes	Adherent	1.2105263	10
Kyantungo HCIV	Control		Central 1 and 2	4-11 months	Yes	Good	No	HCIV	Male	5-9 yrs	Yes	Adherent	1.2105263	10
Kyantungo HCIV	Control		Central 1 and 2	25+ months	No	Good	Yes	HCIV	Male	5-9 yrs	Yes	Adherent	1.2105263	10
Kyantungo HCIV	Control		Central 1 and 2	<=3 months	Yes	Good		HCIV	Male	2-4 yrs	Yes		1.2105263	10
Kyantungo HCIV	Control		Central 1 and 2	4-11 months	Yes	Poor	No	HCIV	Female	5-9 yrs	Yes	Non-Adherent	1.2105263	10
Kyantungo HCIV	Control		Central 1 and 2	25+ months	Yes	Good	No	HCIV	Female	16-19 yrs	Yes	Adherent	1.2105263	10
Kyantungo HCIV	Control		Central 1 and 2	<=3 months	No	Good	No	HCIV	Male	10-15 yrs	Yes	Non-Adherent	1.2105263	10
Luweero HCIV	Control		Central 1 and 2	25+ months	Yes	Good	No	HCIV	Male	2-4 yrs	Yes	Adherent	4.4868422	2
Luweero HCIV	Control		Central 1 and 2	4-11 months	No	Good	No	HCIV	Male	10-15 yrs	Yes	Non-Adherent	4.4868422	2
Luweero HCIV	Control		Central 1 and 2	4-11 months	No	Good	No	HCIV	Male	2-4 yrs	Yes	Non-Adherent	4.4868422	2
Luweero HCIV	Control		Central 1 and 2	25+ months	No		No	HCIV	Female	10-15 yrs	Yes	Adherent	4.4868422	2
Luweero HCIV	Control		Central 1 and 2	4-11 months	No	Good	No	HCIV	Female	10-15 yrs	Yes	Non-Adherent	4.4868422	2
Luweero HCIV	Control		Central 1 and 2	<=3 months	No	Poor	No	HCIV	Female	10-15 yrs	Yes	Non-Adherent	4.4868422	2
Luweero HCIV	Control		Central 1 and 2	12-24 months	No	Good	Yes	HCIV	Male	10-15 yrs	Yes	Adherent	4.4868422	2
Luweero HCIV	Control		Central 1 and 2	25+ months	No	Good	No	HCIV	Male	10-15 yrs	Yes	Non-Adherent	4.4868422	2
Luweero HCIV	Control		Central 1 and 2	4-11 months	No	Poor	Yes	HCIV	Female	19-23 month	Yes	Adherent	4.4868422	2
Luweero HCIV	Control		Central 1 and 2	25+ months	Yes	Good	No	HCIV	Male	10-15 yrs	Yes	Non-Adherent	4.4868422	2
Luweero HCIV	Control		Central 1 and 2	4-11 months	Yes	Good	No	HCIV	Female	5-9 yrs	Yes	Non-Adherent	4.4868422	2
Luweero HCIV	Control		Central 1 and 2	25+ months	No	Good	No	HCIV	Female	10-15 yrs	Yes	Non-Adherent	4.4868422	2
Luweero HCIV	Control		Central 1 and 2	4-11 months	Yes	Good	Yes	HCIV	Male	5-9 yrs	Yes	Adherent	4.4868422	2
Luweero HCIV	Control		Central 1 and 2	4-11 months	No	Good	Yes	HCIV	Male	5-9 yrs	Yes	Non-Adherent	4.4868422	2
Luweero HCIV	Control		Central 1 and 2	25+ months	Yes	Good	No	HCIV	Female	10-15 yrs	Yes	Non-Adherent	4.4868422	2
Luweero HCIV	Control		Central 1 and 2	4-11 months	No	Good	Yes	HCIV	Female	16-19 yrs	Yes	Adherent	4.4868422	2
Luweero HCIV	Control		Central 1 and 2	25+ months	No	Good	No	HCIV	Female	10-15 yrs	Yes	Non-Adherent	4.4868422	2
Luweero HCIV	Control		Central 1 and 2	4-11 months	No	Good	Yes	HCIV	Female	2-4 yrs	Yes	Adherent	4.4868422	2
Luweero HCIV	Control		Central 1 and 2	25+ months	Yes		No	HCIV	Female	10-15 yrs	Yes	Non-Adherent	4.4868422	2
Luweero HCIV	Control		Central 1 and 2	25+ months	No	Good	Yes	HCIV	Female	16-19 yrs	Yes	Non-Adherent	4.4868422	2
Luweero HCIV	Control		Central 1 and 2	4-11 months	No	Good	Yes	HCIV	Female	5-9 yrs	Yes	Adherent	4.4868422	2
Luweero HCIV	Control		Central 1 and 2	25+ months	No	Good	No	HCIV	Female	10-15 yrs	Yes	Non-Adherent	4.4868422	2
Luweero HCIV	Control		Central 1 and 2	25+ months	Yes	Good	Yes	HCIV	Female	5-9 yrs	Yes	Non-Adherent	4.4868422	2
Luweero HCIV	Control		Central 1 and 2	4-11 months	No	Good	Yes	HCIV	Male	2-4 yrs	Yes	Adherent	4.4868422	2
Luweero HCIV	Control		Central 1 and 2	4-11 months	No	Good	No	HCIV	Male	2-4 yrs	Yes	Non-Adherent	4.4868422	2
Luweero HCIV	Control		Central 1 and 2	25+ months	No	Poor	No	HCIV	Female	10-15 yrs	Yes	Non-Adherent	4.4868422	2
Luweero HCIV	Control		Central 1 and 2	12-24 months	No	Good	No	HCIV	Male	10-15 yrs	Yes	Adherent	4.4868422	2
Luweero HCIV	Control		Central 1 and 2	25+ months	Yes	Good	Yes	HCIV	Male	5-9 yrs	No	Adherent	4.4868422	2
Luweero HCIV	Control		Central 1 and 2	<=3 months	No	Good	Yes	HCIV	Female	10-15 yrs	Yes	Non-Adherent	4.4868422	2
Luweero HCIV	Control		Central 1 and 2	25+ months	No	Fair	Yes	HCIV	Female	10-15 yrs	No	Non-Adherent	4.4868422	2
Luweero HCIV	Control		Central 1 and 2	25+ months	No	Good	Yes	HCIV	Female	10-15 yrs	Yes	Adherent	4.4868422	2
Luweero HCIV	Control		Central 1 and 2	25+ months	No	Good		HCIV	Female	10-15 yrs	Yes		4.4868422	2
Luweero HCIV	Control		Central 1 and 2	25+ months	No	Good	No	HCIV	Female	10-15 yrs	Yes	Non-Adherent	4.4868422	2
Luweero HCIV	Control		Central 1 and 2	25+ months	Yes			HCIV	Female	10-15 yrs	No		4.4868422	2
Luweero HCIV	Control		Central 1 and 2	4-11 months	No	Good	No	HCIV		10-15 yrs	Yes	Adherent	4.4868422	2
Luweero HCIV	Control		Central 1 and 2	<=3 months	No	Good	Yes	HCIV		10-15 yrs		Adherent	4.4868422	2
Luweero HCIV	Control		Central 1 and 2	25+ months	Yes	Good	No	HCIV	Female	2-4 yrs	Yes	Adherent	4.4868422	2
Luweero HCIV	Control		Central 1 and 2	25+ months	No	Good	Yes	HCIV	Female	10-15 yrs	Yes	Non-Adherent	4.4868422	2
Luweero HCIV	Control		Central 1 and 2	25+ months	No	Good	Yes	HCIV	Female	10-15 yrs	Yes	Adherent	4.4868422	2
Luweero HCIV	Control		Central 1 and 2	12-24 months	No	Good	No	HCIV		5-9 yrs	Yes	Non-Adherent	4.4868422	2
Luweero HCIV	Control		Central 1 and 2	4-11 months	No	Poor	No	HCIV	Female	16-19 yrs	No	Non-Adherent	4.4868422	2
Luweero HCIV	Control		Central 1 and 2	25+ months	No			HCIV	Female	16-19 yrs	No		4.4868422	2
Luweero HCIV	Control		Central 1 and 2	4-11 months	Yes	Good	Yes	HCIV	Female	10-15 yrs	Yes	Adherent	4.4868422	2
Luweero HCIV	Control		Central 1 and 2	12-24 months	No		Yes	HCIV	Female	16-19 yrs	Yes	Adherent	4.4868422	2
Luweero HCIV	Control		Central 1 and 2	25+ months	Yes	Good	No	HCIV	Female	16-19 yrs	Yes	Non-Adherent	4.4868422	2
Luweero HCIV	Control		Central 1 and 2	25+ months	Yes	Good	Yes	HCIV		10-15 yrs	Yes	Adherent	4.4868422	2
Luweero HCIV	Control		Central 1 and 2	25+ months	No	Good	Yes	HCIV	Female	16-19 yrs	Yes	Adherent	4.4868422	2
Luweero HCIV	Control		Central 1 and 2	25+ months	No	Good	No	HCIV	Female	16-19 yrs	Yes	Adherent	4.4868422	2
Luweero HCIV	Control		Central 1 and 2	25+ months	Yes	Good	Yes	HCIV	Female	10-15 yrs		Adherent	4.4868422	2
Luweero HCIV	Control		Central 1 and 2	25+ months	No			HCIV	Male	5-9 yrs	Yes		4.4868422	2
Luweero HCIV	Control		Central 1 and 2	4-11 months	Yes	Good	No	HCIV	Female	5-9 yrs	Yes	Non-Adherent	4.4868422	2
Luweero HCIV	Control		Central 1 and 2	12-24 months	No	Poor	Yes	HCIV		16-19 yrs	Yes	Adherent	4.4868422	2
Luweero HCIV	Control		Central 1 and 2	25+ months	No	Good	No	HCIV	Male	10-15 yrs	Yes	Non-Adherent	4.4868422	2
Luweero HCIV	Control		Central 1 and 2	25+ months	Yes		Yes	HCIV	Male	16-19 yrs	Yes	Adherent	4.4868422	2
Luweero HCIV	Control		Central 1 and 2	25+ months	No	Good	Yes	HCIV	Male	10-15 yrs	Yes	Adherent	4.4868422	2
Luweero HCIV	Control		Central 1 and 2	25+ months	Yes	Good	No	HCIV	Male	16-19 yrs	Yes	Non-Adherent	4.4868422	2
Luweero HCIV	Control		Central 1 and 2	4-11 months	Yes	Good	No	HCIV	Female	10-15 yrs	Yes	Non-Adherent	4.4868422	2
Luweero HCIV	Control		Central 1 and 2	<=3 months	No	Good	No	HCIV		10-15 yrs	Yes	Non-Adherent	4.4868422	2
Luweero HCIV	Control		Central 1 and 2	25+ months	No	Good	Yes	HCIV		16-19 yrs	Yes	Non-Adherent	4.4868422	2
Luweero HCIV	Control		Central 1 and 2	25+ months	Yes	Good		HCIV		16-19 yrs	Yes		4.4868422	2
Luweero HCIV	Control		Central 1 and 2	25+ months	No	Good	Yes	HCIV	Female	10-15 yrs	Yes	Non-Adherent	4.4868422	2
Luweero HCIV	Control		Central 1 and 2	<=3 months	No	Good	No	HCIV	Male	10-15 yrs	Yes	Adherent	4.4868422	2
Luweero HCIV	Control		Central 1 and 2	25+ months	No	Good	No	HCIV	Female	5-9 yrs	Yes	Non-Adherent	4.4868422	2
Luweero HCIV	Control		Central 1 and 2	<=3 months	No	Good	No	HCIV	Male	10-15 yrs	Yes	Adherent	4.4868422	2
Luweero HCIV	Control		Central 1 and 2	25+ months	No	Good	Yes	HCIV		10-15 yrs	Yes	Adherent	4.4868422	2
Luweero HCIV	Control		Central 1 and 2	4-11 months	No	Good	No	HCIV	Female	5-9 yrs	Yes	Adherent	4.4868422	2
Luweero HCIV	Control		Central 1 and 2	4-11 months	No	Good	Yes	HCIV		16-19 yrs	Yes	Adherent	4.4868422	2
Luweero HCIV	Control		Central 1 and 2	4-11 months	No	Good	Yes	HCIV		16-19 yrs	Yes	Non-Adherent	4.4868422	2
Mwera HCIV	Control		Central 1 and 2	25+ months	No	Good	No	HCIV	Male	5-9 yrs	Yes	Adherent	1.1020408	2
Mwera HCIV	Control		Central 1 and 2	4-11 months	No	Good	No	HCIV	Female	10-15 yrs	Yes	Adherent	1.1020408	2
Mwera HCIV	Control		Central 1 and 2	<=3 months	Yes	Good	Yes	HCIV	Male	5-9 yrs	Yes	Adherent	1.1020408	2
Mwera HCIV	Control		Central 1 and 2	4-11 months	Yes	Good	No	HCIV	Male	5-9 yrs	Yes	Non-Adherent	1.1020408	2
Mwera HCIV	Control		Central 1 and 2	4-11 months	Yes	Good	No	HCIV	Male	2-4 yrs	Yes	Non-Adherent	1.1020408	2
Mwera HCIV	Control		Central 1 and 2	4-11 months	No	Good	No	HCIV	Male	5-9 yrs	Yes	Adherent	1.1020408	2
Mwera HCIV	Control		Central 1 and 2	25+ months	No	Good	No	HCIV	Male	5-9 yrs	Yes	Non-Adherent	1.1020408	2
Mwera HCIV	Control		Central 1 and 2	25+ months	Yes	Fair	No	HCIV	Male	5-9 yrs	Yes	Non-Adherent	1.1020408	2
Mwera HCIV	Control		Central 1 and 2	25+ months	No	Poor	Yes	HCIV	Female	16-19 yrs	Yes	Non-Adherent	1.1020408	2
Mwera HCIV	Control		Central 1 and 2	12-24 months	Yes	Good	Yes	HCIV	Male	5-9 yrs	Yes	Adherent	1.1020408	2
Mwera HCIV	Control		Central 1 and 2	25+ months	Yes	Good	Yes	HCIV	Female	10-15 yrs	Yes	Adherent	1.1020408	2
Mwera HCIV	Control		Central 1 and 2	4-11 months	No	Good	No	HCIV	Female	16-19 yrs	Yes	Adherent	1.1020408	2
Mwera HCIV	Control		Central 1 and 2	25+ months	Yes	Good	Yes	HCIV	Male	5-9 yrs	Yes	Adherent	1.1020408	2
Mwera HCIV	Control		Central 1 and 2	25+ months	No	Good	No	HCIV	Female	5-9 yrs	Yes	Adherent	1.1020408	2
Mwera HCIV	Control		Central 1 and 2	4-11 months	No	Good	Yes	HCIV	Female	5-9 yrs	Yes	Adherent	1.1020408	2
Mwera HCIV	Control		Central 1 and 2	12-24 months	No	Good	Yes	HCIV	Male	5-9 yrs	Yes	Adherent	1.1020408	2
Mwera HCIV	Control		Central 1 and 2	<=3 months	No		No	HCIV	Female	5-9 yrs	Yes	Adherent	1.1020408	2
Mwera HCIV	Control		Central 1 and 2	4-11 months	No	Good	No	HCIV	Female	10-15 yrs	Yes	Adherent	1.1020408	2
Mwera HCIV	Control		Central 1 and 2	12-24 months	No	Good	Yes	HCIV	Male	10-15 yrs	Yes	Adherent	1.1020408	2
Mwera HCIV	Control		Central 1 and 2	25+ months	Yes	Good	No	HCIV	Male	16-19 yrs	Yes	Non-Adherent	1.1020408	2
Mwera HCIV	Control		Central 1 and 2	4-11 months	No	Fair	No	HCIV	Female	16-19 yrs	Yes	Adherent	1.1020408	2
Mwera HCIV	Control		Central 1 and 2		No	Good	Yes	HCIV	Male	16-19 yrs	Yes	Adherent	1.1020408	2
Mwera HCIV	Control		Central 1 and 2	12-24 months	Yes	Good	Yes	HCIV	Female	5-9 yrs	Yes	Adherent	1.1020408	2
Mwera HCIV	Control		Central 1 and 2	12-24 months	Yes	Good	No	HCIV	Male	5-9 yrs	Yes	Adherent	1.1020408	2
Mwera HCIV	Control		Central 1 and 2	25+ months	No	Good	No	HCIV	Female	16-19 yrs	Yes	Non-Adherent	1.1020408	2
Mwera HCIV	Control		Central 1 and 2		No	Good	Yes	HCIV	Female	5-9 yrs	Yes	Non-Adherent	1.1020408	2
Mwera HCIV	Control		Central 1 and 2	25+ months	Yes	Good	Yes	HCIV	Male	16-19 yrs	Yes	Non-Adherent	1.1020408	2
Mwera HCIV	Control		Central 1 and 2	25+ months	Yes	Good	Yes	HCIV		5-9 yrs	Yes	Adherent	1.1020408	2
Mwera HCIV	Control		Central 1 and 2	12-24 months	Yes	Good	Yes	HCIV	Male	2-4 yrs	Yes	Adherent	1.1020408	2
Mwera HCIV	Control		Central 1 and 2	25+ months	No	Good	No	HCIV	Male	10-15 yrs	Yes	Adherent	1.1020408	2
Mwera HCIV	Control		Central 1 and 2	25+ months	Yes	Good	No	HCIV	Male	5-9 yrs	Yes	Non-Adherent	1.1020408	2
Mwera HCIV	Control		Central 1 and 2	12-24 months	No	Good	Yes	HCIV	Female	5-9 yrs	Yes	Adherent	1.1020408	2
Mwera HCIV	Control		Central 1 and 2	25+ months	No	Good	No	HCIV	Female	16-19 yrs	Yes	Non-Adherent	1.1020408	2
Mwera HCIV	Control		Central 1 and 2	12-24 months	Yes	Good	No	HCIV	Male	16-19 yrs	Yes	Non-Adherent	1.1020408	2
Mwera HCIV	Control		Central 1 and 2	25+ months	Yes	Good	No	HCIV	Female	5-9 yrs	Yes	Non-Adherent	1.1020408	2
Mwera HCIV	Control		Central 1 and 2	25+ months	No	Good	No	HCIV	Male	2-4 yrs	Yes	Adherent	1.1020408	2
Mwera HCIV	Control		Central 1 and 2	25+ months	No	Good		HCIV	Female	16-19 yrs	No		1.1020408	2
Mwera HCIV	Control		Central 1 and 2	25+ months	No	Good	Yes	HCIV	Male	16-19 yrs	Yes	Non-Adherent	1.1020408	2
Mwera HCIV	Control		Central 1 and 2	25+ months	Yes	Good	Yes	HCIV		5-9 yrs	Yes	Non-Adherent	1.1020408	2
Mwera HCIV	Control		Central 1 and 2	25+ months	Yes	Good	Yes	HCIV	Female	10-15 yrs	Yes	Adherent	1.1020408	2
Mwera HCIV	Control		Central 1 and 2	25+ months	No	Good	Yes	HCIV	Male	16-19 yrs	Yes	Non-Adherent	1.1020408	2
Mwera HCIV	Control		Central 1 and 2	12-24 months	Yes	Good	Yes	HCIV	Female	10-15 yrs	Yes	Adherent	1.1020408	2
Mwera HCIV	Control		Central 1 and 2	25+ months	Yes	Good	Yes	HCIV	Female	5-9 yrs	Yes	Adherent	1.1020408	2
Nakasongola HCIV	Intervention	New ART day	Central 1 and 2	25+ months	Yes	Good	Yes	HCIV	Female	10-15 yrs	Yes	Non-Adherent	1.2459016	2
Nakasongola HCIV	Intervention	New ART day	Central 1 and 2	<=3 months	No			HCIV	Male	2-4 yrs	Yes		1.2459016	2
Nakasongola HCIV	Intervention	New ART day	Central 1 and 2	25+ months	Yes	Good	Yes	HCIV	Female	10-15 yrs	Yes	Adherent	1.2459016	2
Nakasongola HCIV	Intervention	New ART day	Central 1 and 2	25+ months	Yes	Good	Yes	HCIV	Female	5-9 yrs	Yes	Adherent	1.2459016	2
Nakasongola HCIV	Intervention	New ART day	Central 1 and 2		Yes	Good	Yes	HCIV	Female	10-15 yrs	Yes	Adherent	1.2459016	2
Nakasongola HCIV	Intervention	New ART day	Central 1 and 2	4-11 months	Yes	Good	Yes	HCIV	Male	5-9 yrs	Yes	Adherent	1.2459016	2
Nakasongola HCIV	Intervention	New ART day	Central 1 and 2	12-24 months	No	Good	Yes	HCIV	Female	16-19 yrs	Yes	Adherent	1.2459016	2
Nakasongola HCIV	Intervention	New ART day	Central 1 and 2	12-24 months	No	Good	Yes	HCIV	Male	5-9 yrs	Yes	Adherent	1.2459016	2
Nakasongola HCIV	Intervention	New ART day	Central 1 and 2	4-11 months	No	Good	Yes	HCIV	Female	10-15 yrs	Yes	Adherent	1.2459016	2
Nakasongola HCIV	Intervention	New ART day	Central 1 and 2	4-11 months	Yes	Good	Yes	HCIV	Female	10-15 yrs	Yes	Adherent	1.2459016	2
Nakasongola HCIV	Intervention	New ART day	Central 1 and 2	25+ months	Yes	Good	No	HCIV	Female	10-15 yrs	Yes	Non-Adherent	1.2459016	2
Nakasongola HCIV	Intervention	New ART day	Central 1 and 2	12-24 months	Yes	Good	Yes	HCIV	Male	5-9 yrs	Yes	Adherent	1.2459016	2
Nakasongola HCIV	Intervention	New ART day	Central 1 and 2	25+ months	Yes	Good	Yes	HCIV	Male	10-15 yrs		Adherent	1.2459016	2
Nakasongola HCIV	Intervention	New ART day	Central 1 and 2	12-24 months	Yes	Good	Yes	HCIV		5-9 yrs	Yes	Adherent	1.2459016	2
Nakasongola HCIV	Intervention	New ART day	Central 1 and 2	4-11 months	Yes	Good	No	HCIV		2-4 yrs	No	Non-Adherent	1.2459016	2
Nakasongola HCIV	Intervention	New ART day	Central 1 and 2	25+ months	Yes	Good	Yes	HCIV	Male	10-15 yrs	Yes	Adherent	1.2459016	2
Nakasongola HCIV	Intervention	New ART day	Central 1 and 2	4-11 months	Yes	Good	Yes	HCIV	Female	10-15 yrs	Yes	Adherent	1.2459016	2
Nakasongola HCIV	Intervention	New ART day	Central 1 and 2	25+ months	Yes	Good	Yes	HCIV	Male	10-15 yrs	Yes	Adherent	1.2459016	2
Nakasongola HCIV	Intervention	New ART day	Central 1 and 2	25+ months	No	Good	Yes	HCIV	Male	5-9 yrs	Yes	Non-Adherent	1.2459016	2
Nakasongola HCIV	Intervention	New ART day	Central 1 and 2	25+ months	Yes	Good	Yes	HCIV	Female	2-4 yrs	Yes	Adherent	1.2459016	2
Nakasongola HCIV	Intervention	New ART day	Central 1 and 2	25+ months	Yes	Good	Yes	HCIV	Female	10-15 yrs	Yes	Adherent	1.2459016	2
Nakasongola HCIV	Intervention	New ART day	Central 1 and 2	25+ months	Yes	Good	Yes	HCIV	Male	10-15 yrs	Yes	Adherent	1.2459016	2
Nakasongola HCIV	Intervention	New ART day	Central 1 and 2	4-11 months	No	Good	Yes	HCIV	Female	10-15 yrs	Yes	Adherent	1.2459016	2
Nakasongola HCIV	Intervention	New ART day	Central 1 and 2	25+ months	Yes	Good	Yes	HCIV	Female	10-15 yrs	Yes	Adherent	1.2459016	2
Nakasongola HCIV	Intervention	New ART day	Central 1 and 2	25+ months	Yes	Good	Yes	HCIV	Female	2-4 yrs	Yes	Adherent	1.2459016	2
Nakasongola HCIV	Intervention	New ART day	Central 1 and 2		Yes	Good	Yes	HCIV	Male	5-9 yrs	Yes	Adherent	1.2459016	2
Nakasongola HCIV	Intervention	New ART day	Central 1 and 2	25+ months	Yes	Good	Yes	HCIV	Female	2-4 yrs	Yes	Adherent	1.2459016	2
Nakasongola HCIV	Intervention	New ART day	Central 1 and 2	4-11 months	No	Good	Yes	HCIV	Female	5-9 yrs	Yes	Adherent	1.2459016	2
Nakasongola HCIV	Intervention	New ART day	Central 1 and 2	4-11 months	Yes	Poor	Yes	HCIV	Male	5-9 yrs	Yes	Adherent	1.2459016	2
Nakasongola HCIV	Intervention	New ART day	Central 1 and 2	4-11 months	Yes	Good	Yes	HCIV	Female	2-4 yrs	Yes	Adherent	1.2459016	2
Nakasongola HCIV	Intervention	New ART day	Central 1 and 2	4-11 months	No	Good	Yes	HCIV	Male	2-4 yrs	Yes	Adherent	1.2459016	2
Nakasongola HCIV	Intervention	New ART day	Central 1 and 2	25+ months	No	Good	Yes	HCIV	Female	5-9 yrs	Yes	Adherent	1.2459016	2
Nakasongola HCIV	Intervention	New ART day	Central 1 and 2	4-11 months	No	Good	Yes	HCIV	Male	5-9 yrs	Yes	Adherent	1.2459016	2
Nakasongola HCIV	Intervention	New ART day	Central 1 and 2	25+ months	Yes	Good	Yes	HCIV		10-15 yrs	Yes	Adherent	1.2459016	2
Nakasongola HCIV	Intervention	New ART day	Central 1 and 2	4-11 months	No	Good	Yes	HCIV	Female	5-9 yrs	Yes	Adherent	1.2459016	2
Nakasongola HCIV	Intervention	New ART day	Central 1 and 2	4-11 months	Yes	Good	Yes	HCIV	Male	5-9 yrs	Yes	Adherent	1.2459016	2
Nakasongola HCIV	Intervention	New ART day	Central 1 and 2	12-24 months	No	Good	No	HCIV	Female	5-9 yrs	Yes	Non-Adherent	1.2459016	2
Nakasongola HCIV	Intervention	New ART day	Central 1 and 2	<=3 months	Yes	Good	No	HCIV	Male	2-4 yrs	Yes	Non-Adherent	1.2459016	2
Nakasongola HCIV	Intervention	New ART day	Central 1 and 2	25+ months	Yes	Good	Yes	HCIV	Male	16-19 yrs	Yes	Adherent	1.2459016	2
Nakasongola HCIV	Intervention	New ART day	Central 1 and 2	12-24 months	No	Good	Yes	HCIV	Male	5-9 yrs	Yes	Adherent	1.2459016	2
Nakasongola HCIV	Intervention	New ART day	Central 1 and 2	4-11 months	Yes	Good	Yes	HCIV	Female	2-4 yrs	Yes	Adherent	1.2459016	2
Nakasongola HCIV	Intervention	New ART day	Central 1 and 2	4-11 months	No	Good	Yes	HCIV	Male	5-9 yrs	Yes	Adherent	1.2459016	2
Nakasongola HCIV	Intervention	New ART day	Central 1 and 2	4-11 months	No	Good	Yes	HCIV	Male	5-9 yrs	Yes	Adherent	1.2459016	2
Nakasongola HCIV	Intervention	New ART day	Central 1 and 2	4-11 months	Yes	Good	Yes	HCIV	Male	5-9 yrs	Yes	Adherent	1.2459016	2
Nakasongola HCIV	Intervention	New ART day	Central 1 and 2	25+ months	No	Good	Yes	HCIV	Male	5-9 yrs	Yes	Non-Adherent	1.2459016	2
Nakasongola HCIV	Intervention	New ART day	Central 1 and 2		Yes	Good	Yes	HCIV	Male	10-15 yrs	Yes	Non-Adherent	1.2459016	2
Nakasongola HCIV	Intervention	New ART day	Central 1 and 2	25+ months	No	Good	No	HCIV	Female	5-9 yrs	No	Adherent	1.2459016	2
Nakasongola HCIV	Intervention	New ART day	Central 1 and 2	25+ months	No	Good	Yes	HCIV	Male	16-19 yrs	Yes	Adherent	1.2459016	2
Nakasongola HCIV	Intervention	New ART day	Central 1 and 2	12-24 months	No	Good	Yes	HCIV	Female	2-4 yrs	Yes	Adherent	1.2459016	2
Nakasongola HCIV	Intervention	New ART day	Central 1 and 2	25+ months	Yes	Good	Yes	HCIV	Male	5-9 yrs	Yes	Adherent	1.2459016	2
Nakasongola HCIV	Intervention	New ART day	Central 1 and 2	4-11 months	Yes	Good	Yes	HCIV	Female	2-4 yrs	Yes	Adherent	1.2459016	2
Nakasongola HCIV	Intervention	New ART day	Central 1 and 2	4-11 months	No	Good	Yes	HCIV		10-15 yrs	Yes	Adherent	1.2459016	2
Nakasongola HCIV	Intervention	New ART day	Central 1 and 2	25+ months	Yes	Good	No	HCIV	Male	5-9 yrs	Yes	Adherent	1.2459016	2
Nakasongola HCIV	Intervention	New ART day	Central 1 and 2	<=3 months	No	Good	Yes	HCIV	Female	10-15 yrs	Yes	Adherent	1.2459016	2
Nakasongola HCIV	Intervention	New ART day	Central 1 and 2	12-24 months	No	Good	Yes	HCIV	Female	10-15 yrs		Adherent	1.2459016	2
Nakasongola HCIV	Intervention	New ART day	Central 1 and 2	12-24 months	Yes	Good	Yes	HCIV	Male	5-9 yrs	Yes	Adherent	1.2459016	2
Nakasongola HCIV	Intervention	New ART day	Central 1 and 2	25+ months	No	Good	Yes	HCIV	Male	16-19 yrs	Yes	Adherent	1.2459016	2
Nakasongola HCIV	Intervention	New ART day	Central 1 and 2	4-11 months	No	Good	Yes	HCIV	Male	10-15 yrs	Yes	Adherent	1.2459016	2
Ngogwe HCIII	Control		Central 1 and 2	4-11 months	No	Good	Yes	HCIII	Female	10-15 yrs	Yes	Adherent	1.1090909	1
Ngogwe HCIII	Control		Central 1 and 2	12-24 months	No	Good	Yes	HCIII	Female	16-19 yrs	Yes	Non-Adherent	1.1090909	1
Ngogwe HCIII	Control		Central 1 and 2	25+ months	Yes	Good	Yes	HCIII	Male	10-15 yrs	Yes	Non-Adherent	1.1090909	1
Ngogwe HCIII	Control		Central 1 and 2	4-11 months	No	Good	Yes	HCIII	Female	10-15 yrs	Yes	Adherent	1.1090909	1
Ngogwe HCIII	Control		Central 1 and 2	25+ months	Yes	Good	Yes	HCIII	Female	5-9 yrs	Yes	Non-Adherent	1.1090909	1
Ngogwe HCIII	Control		Central 1 and 2	4-11 months	No	Good	No	HCIII	Male	2-4 yrs	Yes	Adherent	1.1090909	1
Ngogwe HCIII	Control		Central 1 and 2	4-11 months	No	Good	Yes	HCIII	Female	5-9 yrs	Yes	Adherent	1.1090909	1
Ngogwe HCIII	Control		Central 1 and 2	25+ months	Yes	Good	Yes	HCIII	Female	5-9 yrs	Yes	Non-Adherent	1.1090909	1
Ngogwe HCIII	Control		Central 1 and 2	4-11 months	Yes		Yes	HCIII	Male	5-9 yrs	Yes	Adherent	1.1090909	1
Ngogwe HCIII	Control		Central 1 and 2	4-11 months	Yes	Good	Yes	HCIII	Female	5-9 yrs	Yes	Adherent	1.1090909	1
Ngogwe HCIII	Control		Central 1 and 2	4-11 months	Yes	Good	Yes	HCIII	Female	2-4 yrs	Yes	Non-Adherent	1.1090909	1
Ngogwe HCIII	Control		Central 1 and 2	25+ months	No	Good	Yes	HCIII	Male	16-19 yrs	Yes	Adherent	1.1090909	1
Ngogwe HCIII	Control		Central 1 and 2	4-11 months	No	Good	Yes	HCIII	Male	5-9 yrs	Yes	Adherent	1.1090909	1
Ngogwe HCIII	Control		Central 1 and 2	25+ months	No	Good	No	HCIII	Male	5-9 yrs	Yes	Non-Adherent	1.1090909	1
Ngogwe HCIII	Control		Central 1 and 2	4-11 months	Yes	Good	No	HCIII	Male	5-9 yrs	Yes	Non-Adherent	1.1090909	1
Ngogwe HCIII	Control		Central 1 and 2	12-24 months	Yes			HCIII	Female	2-4 yrs	No		1.1090909	1
Ngogwe HCIII	Control		Central 1 and 2	12-24 months	Yes	Good	Yes	HCIII	Male	5-9 yrs	Yes	Adherent	1.1090909	1
Ngogwe HCIII	Control		Central 1 and 2	25+ months	Yes	Good	Yes	HCIII	Male	5-9 yrs	Yes	Adherent	1.1090909	1
Ngogwe HCIII	Control		Central 1 and 2	25+ months	Yes	Good	Yes	HCIII	Male	5-9 yrs	Yes	Adherent	1.1090909	1
Ngogwe HCIII	Control		Central 1 and 2	25+ months	Yes	Good	Yes	HCIII	Male	2-4 yrs	Yes	Non-Adherent	1.1090909	1
Ngogwe HCIII	Control		Central 1 and 2	12-24 months	Yes	Good	Yes	HCIII	Male	2-4 yrs	Yes	Adherent	1.1090909	1
Ngogwe HCIII	Control		Central 1 and 2	25+ months	Yes	Good	No	HCIII	Female	2-4 yrs	Yes	Non-Adherent	1.1090909	1
Ngogwe HCIII	Control		Central 1 and 2	12-24 months	Yes	Good	No	HCIII	Female	5-9 yrs	Yes	Non-Adherent	1.1090909	1
Ngogwe HCIII	Control		Central 1 and 2	4-11 months	No	Poor	No	HCIII	Female	10-15 yrs	Yes	Non-Adherent	1.1090909	1
Ngogwe HCIII	Control		Central 1 and 2	25+ months	No	Good		HCIII	Male	10-15 yrs	Yes		1.1090909	1
Ngogwe HCIII	Control		Central 1 and 2	12-24 months	No	Good	Yes	HCIII	Male	5-9 yrs	Yes	Adherent	1.1090909	1
Ngogwe HCIII	Control		Central 1 and 2		No	Good	Yes	HCIII	Male	5-9 yrs	Yes	Adherent	1.1090909	1
Ngogwe HCIII	Control		Central 1 and 2	25+ months	No	Good	Yes	HCIII	Female	16-19 yrs	Yes	Adherent	1.1090909	1
Ngogwe HCIII	Control		Central 1 and 2	25+ months	No	Good	No	HCIII	Male	16-19 yrs	Yes	Adherent	1.1090909	1
Ngogwe HCIII	Control		Central 1 and 2	12-24 months	Yes	Good	Yes	HCIII	Female	5-9 yrs	Yes	Adherent	1.1090909	1
Ngogwe HCIII	Control		Central 1 and 2	4-11 months	No	Good	Yes	HCIII	Female	5-9 yrs	Yes	Adherent	1.1090909	1
Ngogwe HCIII	Control		Central 1 and 2	4-11 months	Yes	Good	No	HCIII	Male	5-9 yrs	Yes	Non-Adherent	1.1090909	1
Ngogwe HCIII	Control		Central 1 and 2	25+ months	No	Good	Yes	HCIII	Female	16-19 yrs	Yes	Non-Adherent	1.1090909	1
Ngogwe HCIII	Control		Central 1 and 2	4-11 months	No		No	HCIII	Male	2-4 yrs	No	Non-Adherent	1.1090909	1
Ngogwe HCIII	Control		Central 1 and 2	25+ months	Yes		No	HCIII	Male	2-4 yrs	Yes	Adherent	1.1090909	1
Ngogwe HCIII	Control		Central 1 and 2	4-11 months	Yes	Good	No	HCIII	Male	5-9 yrs	Yes	Non-Adherent	1.1090909	1
Ngogwe HCIII	Control		Central 1 and 2	4-11 months	No	Poor	No	HCIII	Female	5-9 yrs	Yes	Non-Adherent	1.1090909	1
Ngogwe HCIII	Control		Central 1 and 2	25+ months	No	Poor	No	HCIII	Male	2-4 yrs	Yes	Non-Adherent	1.1090909	1
Ngogwe HCIII	Control		Central 1 and 2		No			HCIII	Female	10-15 yrs			1.1090909	1
Ngogwe HCIII	Control		Central 1 and 2	25+ months	No	Good	Yes	HCIII	Male	16-19 yrs	Yes	Non-Adherent	1.1090909	1
Ngogwe HCIII	Control		Central 1 and 2	25+ months	No	Fair	No	HCIII	Female	10-15 yrs	Yes	Non-Adherent	1.1090909	1
Ngogwe HCIII	Control		Central 1 and 2	<=3 months	No	Good	No	HCIII	Male	10-15 yrs	Yes	Non-Adherent	1.1090909	1
Ngogwe HCIII	Control		Central 1 and 2	25+ months	Yes		Yes	HCIII	Female	2-4 yrs	Yes	Non-Adherent	1.1090909	1
Ngogwe HCIII	Control		Central 1 and 2		No	Good	Yes	HCIII	Female	16-19 yrs	Yes	Adherent	1.1090909	1
Ngogwe HCIII	Control		Central 1 and 2	25+ months	No	Good	Yes	HCIII	Male	5-9 yrs	Yes	Adherent	1.1090909	1
Ngogwe HCIII	Control		Central 1 and 2	25+ months	No	Good	No	HCIII	Female	2-4 yrs	Yes	Adherent	1.1090909	1
Ngogwe HCIII	Control		Central 1 and 2	4-11 months	No	Good	No	HCIII	Male	10-15 yrs	Yes	Non-Adherent	1.1090909	1
Ngogwe HCIII	Control		Central 1 and 2	25+ months	No	Good	No	HCIII	Male	5-9 yrs	Yes	Adherent	1.1090909	1
Ngogwe HCIII	Control		Central 1 and 2	4-11 months	Yes	Good	No	HCIII	Female	5-9 yrs	Yes	Non-Adherent	1.1090909	1
Ngogwe HCIII	Control		Central 1 and 2	12-24 months	No	Good	Yes	HCIII	Male	2-4 yrs	Yes	Adherent	1.1090909	1
Ngogwe HCIII	Control		Central 1 and 2	4-11 months	No	Good		HCIII	Male	5-9 yrs	No		1.1090909	1
Nyimbwa HCIV	Intervention	Exisitng ART day	Central 1 and 2	4-11 months	No	Good		HCIV	Male	10-15 yrs	Yes		1.1153846	10
Nyimbwa HCIV	Intervention	Exisitng ART day	Central 1 and 2	4-11 months	No	Good	No	HCIV		10-15 yrs	Yes	Non-Adherent	1.1153846	10
Nyimbwa HCIV	Intervention	Exisitng ART day	Central 1 and 2	4-11 months	Yes	Good	No	HCIV	Male	5-9 yrs	Yes	Adherent	1.1153846	10
Nyimbwa HCIV	Intervention	Exisitng ART day	Central 1 and 2	25+ months	No	Good	Yes	HCIV	Female	5-9 yrs	No	Non-Adherent	1.1153846	10
Nyimbwa HCIV	Intervention	Exisitng ART day	Central 1 and 2	12-24 months	No	Good	No	HCIV	Female	2-4 yrs	Yes	Non-Adherent	1.1153846	10
Nyimbwa HCIV	Intervention	Exisitng ART day	Central 1 and 2	4-11 months	Yes	Good	No	HCIV	Female	10-15 yrs	Yes	Non-Adherent	1.1153846	10
Nyimbwa HCIV	Intervention	Exisitng ART day	Central 1 and 2	25+ months	Yes	Good	Yes	HCIV	Male	10-15 yrs	Yes	Non-Adherent	1.1153846	10
Nyimbwa HCIV	Intervention	Exisitng ART day	Central 1 and 2		No	Good	No	HCIV	Female	5-9 yrs	Yes	Non-Adherent	1.1153846	10
Nyimbwa HCIV	Intervention	Exisitng ART day	Central 1 and 2	4-11 months	No			HCIV	Female	5-9 yrs	No		1.1153846	10
Nyimbwa HCIV	Intervention	Exisitng ART day	Central 1 and 2	25+ months	No			HCIV	Male	10-15 yrs	No		1.1153846	10
Nyimbwa HCIV	Intervention	Exisitng ART day	Central 1 and 2	4-11 months	Yes	Fair	Yes	HCIV	Female	2-4 yrs	Yes	Non-Adherent	1.1153846	10
Nyimbwa HCIV	Intervention	Exisitng ART day	Central 1 and 2	<=3 months	No	Good	Yes	HCIV	Female	5-9 yrs	Yes	Non-Adherent	1.1153846	10
Nyimbwa HCIV	Intervention	Exisitng ART day	Central 1 and 2	25+ months	Yes		No	HCIV	Male	2-4 yrs	Yes	Non-Adherent	1.1153846	10
Nyimbwa HCIV	Intervention	Exisitng ART day	Central 1 and 2	25+ months	No			HCIV	Female	16-19 yrs	Yes		1.1153846	10
Nyimbwa HCIV	Intervention	Exisitng ART day	Central 1 and 2	25+ months	No	Good	No	HCIV	Female	2-4 yrs	Yes	Adherent	1.1153846	10
Nyimbwa HCIV	Intervention	Exisitng ART day	Central 1 and 2	4-11 months	No	Good	No	HCIV	Female	2-4 yrs	Yes	Non-Adherent	1.1153846	10
Nyimbwa HCIV	Intervention	Exisitng ART day	Central 1 and 2	25+ months	Yes	Good	Yes	HCIV	Female	10-15 yrs	Yes	Adherent	1.1153846	10
Nyimbwa HCIV	Intervention	Exisitng ART day	Central 1 and 2	4-11 months	Yes	Good	No	HCIV	Female	2-4 yrs	Yes	Adherent	1.1153846	10
Nyimbwa HCIV	Intervention	Exisitng ART day	Central 1 and 2	4-11 months	Yes	Fair	No	HCIV	Female	5-9 yrs	Yes	Non-Adherent	1.1153846	10
Nyimbwa HCIV	Intervention	Exisitng ART day	Central 1 and 2	25+ months	No	Good	Yes	HCIV	Male	16-19 yrs	Yes	Adherent	1.1153846	10
Nyimbwa HCIV	Intervention	Exisitng ART day	Central 1 and 2	25+ months	Yes	Good	No	HCIV	Female	5-9 yrs	No	Adherent	1.1153846	10
Nyimbwa HCIV	Intervention	Exisitng ART day	Central 1 and 2	25+ months	No	Fair	Yes	HCIV	Female	2-4 yrs	Yes	Adherent	1.1153846	10
Nyimbwa HCIV	Intervention	Exisitng ART day	Central 1 and 2	25+ months	No	Good	Yes	HCIV	Female	10-15 yrs	Yes	Non-Adherent	1.1153846	10
Nyimbwa HCIV	Intervention	Exisitng ART day	Central 1 and 2	25+ months	No	Good	No	HCIV	Male	2-4 yrs	Yes	Non-Adherent	1.1153846	10
Nyimbwa HCIV	Intervention	Exisitng ART day	Central 1 and 2	25+ months	No			HCIV	Female	5-9 yrs	Yes		1.1153846	10
Nyimbwa HCIV	Intervention	Exisitng ART day	Central 1 and 2	<=3 months	No			HCIV	Male	16-19 yrs	Yes		1.1153846	10
Nyimbwa HCIV	Intervention	Exisitng ART day	Central 1 and 2	25+ months	No	Good	Yes	HCIV		5-9 yrs	Yes	Adherent	1.1153846	10
Nyimbwa HCIV	Intervention	Exisitng ART day	Central 1 and 2	4-11 months	Yes		No	HCIV		5-9 yrs	No	Adherent	1.1153846	10
Nyimbwa HCIV	Intervention	Exisitng ART day	Central 1 and 2	25+ months	Yes	Good	Yes	HCIV	Female	5-9 yrs	No	Adherent	1.1153846	10
Nyimbwa HCIV	Intervention	Exisitng ART day	Central 1 and 2	25+ months	Yes	Good	No	HCIV	Female	5-9 yrs	Yes	Adherent	1.1153846	10
Nyimbwa HCIV	Intervention	Exisitng ART day	Central 1 and 2	4-11 months	No	Good	No	HCIV	Male	5-9 yrs	Yes	Adherent	1.1153846	10
Nyimbwa HCIV	Intervention	Exisitng ART day	Central 1 and 2	4-11 months	No		Yes	HCIV	Male	16-19 yrs	Yes	Non-Adherent	1.1153846	10
Nyimbwa HCIV	Intervention	Exisitng ART day	Central 1 and 2	25+ months	No	Fair	No	HCIV	Female	5-9 yrs	Yes	Non-Adherent	1.1153846	10
Nyimbwa HCIV	Intervention	Exisitng ART day	Central 1 and 2		Yes	Good	Yes	HCIV	Female	5-9 yrs	Yes	Adherent	1.1153846	10
Nyimbwa HCIV	Intervention	Exisitng ART day	Central 1 and 2	25+ months	No	Good	Yes	HCIV	Female	10-15 yrs	No	Non-Adherent	1.1153846	10
Nyimbwa HCIV	Intervention	Exisitng ART day	Central 1 and 2	<=3 months	No		Yes	HCIV	Male	5-9 yrs	Yes	Adherent	1.1153846	10
Nyimbwa HCIV	Intervention	Exisitng ART day	Central 1 and 2	12-24 months	Yes	Good	No	HCIV	Female	10-15 yrs	Yes	Non-Adherent	1.1153846	10
Nyimbwa HCIV	Intervention	Exisitng ART day	Central 1 and 2	4-11 months	Yes	Good	Yes	HCIV	Male	16-19 yrs	Yes	Adherent	1.1153846	10
Nyimbwa HCIV	Intervention	Exisitng ART day	Central 1 and 2	4-11 months	No	Good	Yes	HCIV		10-15 yrs	No	Adherent	1.1153846	10
Nyimbwa HCIV	Intervention	Exisitng ART day	Central 1 and 2	25+ months	No	Good		HCIV	Female	5-9 yrs	No		1.1153846	10
Nyimbwa HCIV	Intervention	Exisitng ART day	Central 1 and 2	25+ months	No	Good	No	HCIV	Male	10-15 yrs	Yes	Non-Adherent	1.1153846	10
Nyimbwa HCIV	Intervention	Exisitng ART day	Central 1 and 2	<=3 months	No	Poor	Yes	HCIV	Female	10-15 yrs	Yes	Adherent	1.1153846	10
Nyimbwa HCIV	Intervention	Exisitng ART day	Central 1 and 2	25+ months	No	Good	No	HCIV	Female	2-4 yrs	No	Adherent	1.1153846	10
Nyimbwa HCIV	Intervention	Exisitng ART day	Central 1 and 2		No	Poor	Yes	HCIV	Male	5-9 yrs	Yes	Non-Adherent	1.1153846	10
Nyimbwa HCIV	Intervention	Exisitng ART day	Central 1 and 2	4-11 months	No	Good	No	HCIV		5-9 yrs	Yes	Adherent	1.1153846	10
Nyimbwa HCIV	Intervention	Exisitng ART day	Central 1 and 2		No	Good	Yes	HCIV	Female	2-4 yrs	Yes	Adherent	1.1153846	10
Bududa Hospital	Control		Mid-Eastern	25+ months	Yes	Good	Yes	Hospital	Male	10-15 yrs	Yes	Adherent	1.5657895	9
Bududa Hospital	Control		Mid-Eastern	4-11 months	Yes	Good	Yes	Hospital	Male	5-9 yrs	Yes	Adherent	1.5657895	9
Bududa Hospital	Control		Mid-Eastern	4-11 months	No	Good	Yes	Hospital	Female	5-9 yrs	Yes	Adherent	1.5657895	9
Bududa Hospital	Control		Mid-Eastern	25+ months	Yes	Good	Yes	Hospital	Female	5-9 yrs	Yes	Adherent	1.5657895	9
Bududa Hospital	Control		Mid-Eastern	4-11 months	Yes	Good	Yes	Hospital	Female	5-9 yrs	Yes	Adherent	1.5657895	9
Bududa Hospital	Control		Mid-Eastern	25+ months	No	Fair		Hospital	Male	10-15 yrs			1.5657895	9
Bududa Hospital	Control		Mid-Eastern	4-11 months	Yes	Good	Yes	Hospital	Female	2-4 yrs	Yes	Adherent	1.5657895	9
Bududa Hospital	Control		Mid-Eastern	25+ months	Yes	Good	Yes	Hospital	Female	2-4 yrs	Yes	Adherent	1.5657895	9
Bududa Hospital	Control		Mid-Eastern	25+ months	No	Good	No	Hospital	Female	10-15 yrs	Yes	Adherent	1.5657895	9
Bududa Hospital	Control		Mid-Eastern	25+ months	Yes	Good	Yes	Hospital	Female	10-15 yrs	Yes	Adherent	1.5657895	9
Bududa Hospital	Control		Mid-Eastern	4-11 months	Yes	Good	Yes	Hospital	Female	2-4 yrs	Yes	Adherent	1.5657895	9
Bududa Hospital	Control		Mid-Eastern	12-24 months	No	Good	Yes	Hospital	Male	2-4 yrs	Yes	Adherent	1.5657895	9
Bududa Hospital	Control		Mid-Eastern	25+ months	Yes	Good	No	Hospital	Female	2-4 yrs	Yes	Non-Adherent	1.5657895	9
Bududa Hospital	Control		Mid-Eastern	25+ months	No	Good	Yes	Hospital	Female	10-15 yrs	Yes	Adherent	1.5657895	9
Bududa Hospital	Control		Mid-Eastern	4-11 months	No	Good	Yes	Hospital	Male	2-4 yrs	Yes	Adherent	1.5657895	9
Bududa Hospital	Control		Mid-Eastern	4-11 months	No	Good	No	Hospital	Male	19-23 month	Yes	Adherent	1.5657895	9
Bududa Hospital	Control		Mid-Eastern		No	Good	Yes	Hospital			Yes	Adherent	1.5657895	9
Bududa Hospital	Control		Mid-Eastern	12-24 months	No	Good		Hospital	Female	10-15 yrs	No		1.5657895	9
Bududa Hospital	Control		Mid-Eastern	25+ months	Yes	Good	Yes	Hospital	Female	10-15 yrs	Yes	Adherent	1.5657895	9
Bududa Hospital	Control		Mid-Eastern	25+ months	No	Good	Yes	Hospital	Female	5-9 yrs	Yes	Adherent	1.5657895	9
Bududa Hospital	Control		Mid-Eastern	25+ months	Yes	Good	No	Hospital	Female	5-9 yrs	Yes	Adherent	1.5657895	9
Bududa Hospital	Control		Mid-Eastern	4-11 months	No	Fair	Yes	Hospital	Male	19-23 month	Yes	Adherent	1.5657895	9
Bududa Hospital	Control		Mid-Eastern	25+ months	Yes	Good	Yes	Hospital	Female	5-9 yrs	Yes	Adherent	1.5657895	9
Bududa Hospital	Control		Mid-Eastern	4-11 months	Yes	Good	Yes	Hospital	Female	2-4 yrs	Yes	Adherent	1.5657895	9
Bududa Hospital	Control		Mid-Eastern	4-11 months	Yes	Good	Yes	Hospital	Female	10-15 yrs	Yes	Adherent	1.5657895	9
Bududa Hospital	Control		Mid-Eastern	25+ months	No	Good	Yes	Hospital	Male	16-19 yrs	Yes	Adherent	1.5657895	9
Bududa Hospital	Control		Mid-Eastern	4-11 months	Yes	Good	Yes	Hospital	Female	2-4 yrs	Yes	Adherent	1.5657895	9
Bududa Hospital	Control		Mid-Eastern	4-11 months	Yes	Good	No	Hospital	Male	2-4 yrs	Yes	Adherent	1.5657895	9
Bududa Hospital	Control		Mid-Eastern	25+ months	Yes	Good	Yes	Hospital	Male	5-9 yrs	Yes	Adherent	1.5657895	9
Bududa Hospital	Control		Mid-Eastern	4-11 months	No	Good	Yes	Hospital	Female	5-9 yrs	Yes	Adherent	1.5657895	9
Bududa Hospital	Control		Mid-Eastern	25+ months	Yes	Fair	Yes	Hospital		16-19 yrs	Yes	Adherent	1.5657895	9
Bududa Hospital	Control		Mid-Eastern	4-11 months	No	Good	Yes	Hospital	Female	5-9 yrs	Yes	Adherent	1.5657895	9
Bududa Hospital	Control		Mid-Eastern	4-11 months	Yes	Good	Yes	Hospital	Female	2-4 yrs	Yes	Adherent	1.5657895	9
Bududa Hospital	Control		Mid-Eastern	<=3 months	Yes	Good	Yes	Hospital		5-9 yrs	Yes	Adherent	1.5657895	9
Bududa Hospital	Control		Mid-Eastern	25+ months	Yes	Good	No	Hospital	Female	10-15 yrs	Yes	Adherent	1.5657895	9
Bududa Hospital	Control		Mid-Eastern	4-11 months	No	Fair	No	Hospital	Male	10-15 yrs	No	Adherent	1.5657895	9
Bududa Hospital	Control		Mid-Eastern	25+ months	No	Good	Yes	Hospital	Female	5-9 yrs	Yes	Adherent	1.5657895	9
Bududa Hospital	Control		Mid-Eastern	25+ months	Yes	Good	Yes	Hospital	Male	16-19 yrs	Yes	Adherent	1.5657895	9
Bududa Hospital	Control		Mid-Eastern	25+ months	No	Good	Yes	Hospital	Female	16-19 yrs	Yes	Adherent	1.5657895	9
Bududa Hospital	Control		Mid-Eastern	25+ months	Yes	Good	Yes	Hospital	Male	2-4 yrs	Yes	Adherent	1.5657895	9
Bududa Hospital	Control		Mid-Eastern	4-11 months	Yes	Good	No	Hospital	Female	2-4 yrs	Yes	Non-Adherent	1.5657895	9
Bududa Hospital	Control		Mid-Eastern	25+ months	No	Good	Yes	Hospital	Male	16-19 yrs	Yes	Adherent	1.5657895	9
Bududa Hospital	Control		Mid-Eastern	12-24 months	Yes	Good	Yes	Hospital	Male	2-4 yrs	Yes	Adherent	1.5657895	9
Bududa Hospital	Control		Mid-Eastern	25+ months	Yes	Good	Yes	Hospital	Male	16-19 yrs	Yes	Adherent	1.5657895	9
Bududa Hospital	Control		Mid-Eastern	25+ months	No	Good	Yes	Hospital	Male	10-15 yrs	Yes	Adherent	1.5657895	9
Bududa Hospital	Control		Mid-Eastern	12-24 months	No	Good	Yes	Hospital	Female	2-4 yrs	Yes	Adherent	1.5657895	9
Bududa Hospital	Control		Mid-Eastern	4-11 months	Yes	Poor	No	Hospital	Male	5-9 yrs	Yes	Non-Adherent	1.5657895	9
Bududa Hospital	Control		Mid-Eastern	4-11 months	No	Fair	No	Hospital	Female	5-9 yrs	Yes	Non-Adherent	1.5657895	9
Bududa Hospital	Control		Mid-Eastern	25+ months	No	Good	Yes	Hospital	Male	5-9 yrs	Yes	Adherent	1.5657895	9
Bududa Hospital	Control		Mid-Eastern	25+ months	No	Good	No	Hospital		16-19 yrs	Yes	Non-Adherent	1.5657895	9
Bududa Hospital	Control		Mid-Eastern	25+ months	No	Good	Yes	Hospital	Female	16-19 yrs	Yes	Adherent	1.5657895	9
Bududa Hospital	Control		Mid-Eastern	4-11 months	Yes	Good	Yes	Hospital	Female	2-4 yrs	Yes	Adherent	1.5657895	9
Bududa Hospital	Control		Mid-Eastern	25+ months	No	Good	No	Hospital	Female	10-15 yrs	Yes	Non-Adherent	1.5657895	9
Bududa Hospital	Control		Mid-Eastern	4-11 months	No	Good	Yes	Hospital	Female	5-9 yrs	Yes	Adherent	1.5657895	9
Bududa Hospital	Control		Mid-Eastern	12-24 months	No	Poor	No	Hospital	Female	2-4 yrs	Yes	Non-Adherent	1.5657895	9
Bududa Hospital	Control		Mid-Eastern	25+ months	Yes	Good	Yes	Hospital	Female	16-19 yrs	Yes	Adherent	1.5657895	9
Bududa Hospital	Control		Mid-Eastern	25+ months	No	Good	Yes	Hospital	Male	10-15 yrs	Yes	Adherent	1.5657895	9
Bududa Hospital	Control		Mid-Eastern	4-11 months	No	Good	No	Hospital	Male	10-15 yrs	Yes	Non-Adherent	1.5657895	9
Bududa Hospital	Control		Mid-Eastern		No	Good	Yes	Hospital	Female	10-15 yrs	Yes	Adherent	1.5657895	9
Bududa Hospital	Control		Mid-Eastern	12-24 months	Yes	Good	Yes	Hospital	Male	10-15 yrs	Yes	Adherent	1.5657895	9
Bududa Hospital	Control		Mid-Eastern	4-11 months	No	Good	Yes	Hospital	Male	5-9 yrs	Yes	Adherent	1.5657895	9
Bududa Hospital	Control		Mid-Eastern	4-11 months	No	Good	Yes	Hospital	Male	5-9 yrs	Yes	Adherent	1.5657895	9
Bududa Hospital	Control		Mid-Eastern	4-11 months	Yes	Good	Yes	Hospital	Female	10-15 yrs	Yes	Adherent	1.5657895	9
Bududa Hospital	Control		Mid-Eastern	25+ months	Yes	Good	Yes	Hospital	Female	5-9 yrs	Yes	Adherent	1.5657895	9
Bududa Hospital	Control		Mid-Eastern	25+ months	No	Good	No	Hospital	Male	10-15 yrs	Yes	Adherent	1.5657895	9
Bududa Hospital	Control		Mid-Eastern	4-11 months	Yes	Good	Yes	Hospital	Female	5-9 yrs	Yes	Adherent	1.5657895	9
Bududa Hospital	Control		Mid-Eastern	4-11 months	Yes	Good	Yes	Hospital	Male	5-9 yrs	Yes	Adherent	1.5657895	9
Bududa Hospital	Control		Mid-Eastern	4-11 months	No	Good	Yes	Hospital	Male	5-9 yrs	Yes	Adherent	1.5657895	9
Bududa Hospital	Control		Mid-Eastern	25+ months	Yes	Good	Yes	Hospital		16-19 yrs	Yes	Non-Adherent	1.5657895	9
Bududa Hospital	Control		Mid-Eastern	25+ months	No	Good	Yes	Hospital	Female	10-15 yrs	Yes	Adherent	1.5657895	9
Bududa Hospital	Control		Mid-Eastern	25+ months	Yes	Good	Yes	Hospital	Female	10-15 yrs	Yes	Non-Adherent	1.5657895	9
Bududa Hospital	Control		Mid-Eastern	25+ months	No	Good	Yes	Hospital	Female	10-15 yrs	Yes	Adherent	1.5657895	9
Bududa Hospital	Control		Mid-Eastern	4-11 months	Yes	Fair	No	Hospital	Male	5-9 yrs	Yes	Adherent	1.5657895	9
Bududa Hospital	Control		Mid-Eastern	4-11 months	No	Good	Yes	Hospital		10-15 yrs	Yes	Adherent	1.5657895	9
Buhehe HCIII	Intervention	New ART day	Mid-Eastern	25+ months	Yes	Good	Yes	HCIII		5-9 yrs	Yes	Adherent	1.7419355	7
Buhehe HCIII	Intervention	New ART day	Mid-Eastern	4-11 months	Yes	Good	No	HCIII	Male	10-15 yrs	Yes	Adherent	1.7419355	7
Buhehe HCIII	Intervention	New ART day	Mid-Eastern	4-11 months	Yes	Good	Yes	HCIII	Male	10-15 yrs	Yes	Adherent	1.7419355	7
Buhehe HCIII	Intervention	New ART day	Mid-Eastern	4-11 months	Yes	Good	Yes	HCIII	Male	5-9 yrs	Yes	Adherent	1.7419355	7
Buhehe HCIII	Intervention	New ART day	Mid-Eastern	12-24 months	No	Good	Yes	HCIII	Male	16-19 yrs	Yes	Non-Adherent	1.7419355	7
Buhehe HCIII	Intervention	New ART day	Mid-Eastern	<=3 months	No	Good	Yes	HCIII	Female	16-19 yrs	Yes	Non-Adherent	1.7419355	7
Buhehe HCIII	Intervention	New ART day	Mid-Eastern	25+ months	No	Good	Yes	HCIII	Male	16-19 yrs	Yes	Adherent	1.7419355	7
Buhehe HCIII	Intervention	New ART day	Mid-Eastern	25+ months	No	Good		HCIII	Male	2-4 yrs	Yes		1.7419355	7
Buhehe HCIII	Intervention	New ART day	Mid-Eastern	12-24 months	No	Good	Yes	HCIII	Female	10-15 yrs	Yes	Adherent	1.7419355	7
Buhehe HCIII	Intervention	New ART day	Mid-Eastern	4-11 months	No	Good	Yes	HCIII	Male	5-9 yrs	Yes	Adherent	1.7419355	7
Buhehe HCIII	Intervention	New ART day	Mid-Eastern	25+ months	No	Good	Yes	HCIII	Female	10-15 yrs	Yes	Adherent	1.7419355	7
Buhehe HCIII	Intervention	New ART day	Mid-Eastern	25+ months	No	Good	No	HCIII	Female	5-9 yrs	Yes	Non-Adherent	1.7419355	7
Buhehe HCIII	Intervention	New ART day	Mid-Eastern	4-11 months	No	Good	Yes	HCIII	Male	5-9 yrs	Yes	Adherent	1.7419355	7
Buhehe HCIII	Intervention	New ART day	Mid-Eastern	25+ months	No	Good	Yes	HCIII	Male	10-15 yrs	Yes	Adherent	1.7419355	7
Buhehe HCIII	Intervention	New ART day	Mid-Eastern	4-11 months	No	Good	Yes	HCIII	Female	10-15 yrs	Yes	Adherent	1.7419355	7
Buhehe HCIII	Intervention	New ART day	Mid-Eastern	4-11 months	No		No	HCIII	Female	5-9 yrs	Yes	Non-Adherent	1.7419355	7
Buhehe HCIII	Intervention	New ART day	Mid-Eastern	4-11 months	Yes	Poor	Yes	HCIII	Male	5-9 yrs	Yes	Adherent	1.7419355	7
Buhehe HCIII	Intervention	New ART day	Mid-Eastern	4-11 months	Yes	Good	Yes	HCIII	Male	2-4 yrs	Yes	Adherent	1.7419355	7
Buhehe HCIII	Intervention	New ART day	Mid-Eastern	4-11 months	No	Poor	Yes	HCIII	Female	5-9 yrs	Yes	Adherent	1.7419355	7
Buhehe HCIII	Intervention	New ART day	Mid-Eastern	25+ months	No	Good	No	HCIII	Female	10-15 yrs	Yes	Adherent	1.7419355	7
Buhehe HCIII	Intervention	New ART day	Mid-Eastern	4-11 months	No	Good	Yes	HCIII	Female	10-15 yrs	Yes	Non-Adherent	1.7419355	7
Buhehe HCIII	Intervention	New ART day	Mid-Eastern	25+ months	No	Good	Yes	HCIII	Male	5-9 yrs	Yes	Adherent	1.7419355	7
Buhehe HCIII	Intervention	New ART day	Mid-Eastern	12-24 months	No	Good	No	HCIII	Female	16-19 yrs	Yes	Adherent	1.7419355	7
Buhehe HCIII	Intervention	New ART day	Mid-Eastern	4-11 months	No	Good	Yes	HCIII	Male	5-9 yrs	Yes	Adherent	1.7419355	7
Buhehe HCIII	Intervention	New ART day	Mid-Eastern	4-11 months	No	Poor	Yes	HCIII	Male	5-9 yrs	Yes	Adherent	1.7419355	7
Buhehe HCIII	Intervention	New ART day	Mid-Eastern	4-11 months	No	Good	No	HCIII	Female	16-19 yrs	Yes	Non-Adherent	1.7419355	7
Buhehe HCIII	Intervention	New ART day	Mid-Eastern	25+ months	No	Good	Yes	HCIII	Male	5-9 yrs	Yes	Adherent	1.7419355	7
Buhehe HCIII	Intervention	New ART day	Mid-Eastern	<=3 months	No	Poor	Yes	HCIII		2-4 yrs	Yes	Adherent	1.7419355	7
Buhehe HCIII	Intervention	New ART day	Mid-Eastern	25+ months	Yes	Poor	No	HCIII	Female	10-15 yrs	Yes	Non-Adherent	1.7419355	7
Buhehe HCIII	Intervention	New ART day	Mid-Eastern	4-11 months	Yes	Poor	Yes	HCIII	Male	2-4 yrs	Yes	Adherent	1.7419355	7
Buhehe HCIII	Intervention	New ART day	Mid-Eastern	12-24 months	No	Poor	Yes	HCIII	Female	16-19 yrs	Yes	Adherent	1.7419355	7
Bukigai HCIII	Intervention	New ART day	Mid-Eastern	4-11 months	Yes	Good	Yes	HCIII	Male	10-15 yrs	Yes	Adherent	1.5	7
Bukigai HCIII	Intervention	New ART day	Mid-Eastern	25+ months	Yes	Good	Yes	HCIII	Male	10-15 yrs	Yes	Adherent	1.5	7
Bukigai HCIII	Intervention	New ART day	Mid-Eastern	4-11 months	No	Good	Yes	HCIII	Female	16-19 yrs	Yes	Non-Adherent	1.5	7
Bukigai HCIII	Intervention	New ART day	Mid-Eastern	12-24 months	No	Good		HCIII	Female	5-9 yrs	No		1.5	7
Bukigai HCIII	Intervention	New ART day	Mid-Eastern	25+ months	No	Good	No	HCIII	Male	5-9 yrs	Yes	Non-Adherent	1.5	7
Bukigai HCIII	Intervention	New ART day	Mid-Eastern	12-24 months	No			HCIII	Female	2-4 yrs	No		1.5	7
Bukigai HCIII	Intervention	New ART day	Mid-Eastern		No	Poor	No	HCIII	Female	5-9 yrs	Yes	Non-Adherent	1.5	7
Bukigai HCIII	Intervention	New ART day	Mid-Eastern	4-11 months	No	Good	Yes	HCIII	Female	5-9 yrs	Yes	Adherent	1.5	7
Bukigai HCIII	Intervention	New ART day	Mid-Eastern	12-24 months	Yes	Good	Yes	HCIII	Female	5-9 yrs	Yes	Adherent	1.5	7
Bukigai HCIII	Intervention	New ART day	Mid-Eastern	25+ months	Yes	Fair	No	HCIII	Male	5-9 yrs	Yes	Non-Adherent	1.5	7
Bukigai HCIII	Intervention	New ART day	Mid-Eastern	25+ months	Yes	Good		HCIII	Male	16-19 yrs	Yes		1.5	7
Bukigai HCIII	Intervention	New ART day	Mid-Eastern	25+ months	Yes	Good	Yes	HCIII	Male	10-15 yrs	Yes	Adherent	1.5	7
Bukigai HCIII	Intervention	New ART day	Mid-Eastern	12-24 months	Yes	Good	No	HCIII	Female	2-4 yrs	Yes	Non-Adherent	1.5	7
Bukigai HCIII	Intervention	New ART day	Mid-Eastern	12-24 months	Yes	Good	No	HCIII	Male	2-4 yrs	Yes	Non-Adherent	1.5	7
Bukigai HCIII	Intervention	New ART day	Mid-Eastern	25+ months	Yes	Good	Yes	HCIII	Male	5-9 yrs	Yes	Non-Adherent	1.5	7
Bukigai HCIII	Intervention	New ART day	Mid-Eastern	4-11 months	Yes	Good	No	HCIII	Female	5-9 yrs	Yes	Non-Adherent	1.5	7
Bukigai HCIII	Intervention	New ART day	Mid-Eastern	4-11 months	No	Good	Yes	HCIII	Male	10-15 yrs	Yes	Adherent	1.5	7
Bukigai HCIII	Intervention	New ART day	Mid-Eastern	25+ months	Yes	Good	No	HCIII	Female	10-15 yrs	Yes	Adherent	1.5	7
Bukigai HCIII	Intervention	New ART day	Mid-Eastern	4-11 months	No	Good	Yes	HCIII	Male	10-15 yrs	Yes	Non-Adherent	1.5	7
Bukigai HCIII	Intervention	New ART day	Mid-Eastern	25+ months	Yes	Good	No	HCIII	Male	5-9 yrs	Yes	Non-Adherent	1.5	7
Bukigai HCIII	Intervention	New ART day	Mid-Eastern	25+ months	Yes	Good	Yes	HCIII	Male	10-15 yrs	No	Adherent	1.5	7
Bukigai HCIII	Intervention	New ART day	Mid-Eastern	25+ months	Yes	Good	Yes	HCIII	Female	5-9 yrs	Yes	Adherent	1.5	7
Bukigai HCIII	Intervention	New ART day	Mid-Eastern	12-24 months	Yes	Good	Yes	HCIII	Female	10-15 yrs	Yes	Adherent	1.5	7
Bukigai HCIII	Intervention	New ART day	Mid-Eastern	25+ months	Yes	Good	Yes	HCIII	Female	5-9 yrs	Yes	Adherent	1.5	7
Bukigai HCIII	Intervention	New ART day	Mid-Eastern	12-24 months	No	Good	No	HCIII	Male	16-19 yrs	Yes	Non-Adherent	1.5	7
Bukigai HCIII	Intervention	New ART day	Mid-Eastern	25+ months	No	Good	No	HCIII	Female	5-9 yrs	Yes	Non-Adherent	1.5	7
Bukigai HCIII	Intervention	New ART day	Mid-Eastern	25+ months	Yes	Good	No	HCIII	Female	5-9 yrs	Yes	Adherent	1.5	7
Bukigai HCIII	Intervention	New ART day	Mid-Eastern	25+ months	No	Good	No	HCIII	Female	16-19 yrs	Yes	Non-Adherent	1.5	7
Bukigai HCIII	Intervention	New ART day	Mid-Eastern	25+ months	Yes	Good	Yes	HCIII	Female	5-9 yrs	Yes	Adherent	1.5	7
Bukigai HCIII	Intervention	New ART day	Mid-Eastern	25+ months	Yes	Good	Yes	HCIII	Female	5-9 yrs	Yes	Adherent	1.5	7
Bukigai HCIII	Intervention	New ART day	Mid-Eastern	<=3 months	No		Yes	HCIII		2-4 yrs	Yes	Adherent	1.5	7
Bukigai HCIII	Intervention	New ART day	Mid-Eastern	25+ months	No	Poor	No	HCIII	Male	2-4 yrs	Yes	Non-Adherent	1.5	7
Bukigai HCIII	Intervention	New ART day	Mid-Eastern	25+ months	No	Good		HCIII	Female	5-9 yrs	Yes		1.5	7
Bukigai HCIII	Intervention	New ART day	Mid-Eastern	25+ months	Yes	Good	Yes	HCIII	Female	10-15 yrs	Yes	Non-Adherent	1.5	7
Bukigai HCIII	Intervention	New ART day	Mid-Eastern	4-11 months	Yes		Yes	HCIII	Female	5-9 yrs	Yes	Adherent	1.5	7
Bukigai HCIII	Intervention	New ART day	Mid-Eastern	25+ months	Yes	Good	No	HCIII	Female	5-9 yrs	Yes	Non-Adherent	1.5	7
Busia HCIV	Control		Mid-Eastern	25+ months	No	Good	Yes	HCIV	Female	5-9 yrs	Yes	Adherent	44	8
Busia HCIV	Control		Mid-Eastern	25+ months	No	Good	No	HCIV	Male	5-9 yrs	Yes	Non-Adherent	44	8
Busolwe Hospital	Intervention	Exisitng ART day	Mid-Eastern	25+ months	Yes	Good	Yes	Hospital	Female	10-15 yrs	Yes	Adherent	1.5090909	9
Busolwe Hospital	Intervention	Exisitng ART day	Mid-Eastern	25+ months	Yes	Good	Yes	Hospital	Female	2-4 yrs	Yes	Adherent	1.5090909	9
Busolwe Hospital	Intervention	Exisitng ART day	Mid-Eastern	12-24 months	No	Good		Hospital	Female	2-4 yrs	Yes		1.5090909	9
Busolwe Hospital	Intervention	Exisitng ART day	Mid-Eastern	4-11 months	Yes	Good	No	Hospital	Male	5-9 yrs	Yes	Non-Adherent	1.5090909	9
Busolwe Hospital	Intervention	Exisitng ART day	Mid-Eastern	25+ months	Yes	Good	Yes	Hospital	Female	5-9 yrs	Yes	Adherent	1.5090909	9
Busolwe Hospital	Intervention	Exisitng ART day	Mid-Eastern	25+ months	Yes	Good	Yes	Hospital	Female	10-15 yrs	Yes	Adherent	1.5090909	9
Busolwe Hospital	Intervention	Exisitng ART day	Mid-Eastern	25+ months	Yes	Good	No	Hospital	Male	10-15 yrs	Yes	Adherent	1.5090909	9
Busolwe Hospital	Intervention	Exisitng ART day	Mid-Eastern	25+ months	No	Good	Yes	Hospital	Female	16-19 yrs	Yes	Adherent	1.5090909	9
Busolwe Hospital	Intervention	Exisitng ART day	Mid-Eastern	25+ months	Yes	Good	Yes	Hospital	Female	10-15 yrs	Yes	Adherent	1.5090909	9
Busolwe Hospital	Intervention	Exisitng ART day	Mid-Eastern	25+ months	No	Good	No	Hospital	Female	5-9 yrs	Yes	Non-Adherent	1.5090909	9
Busolwe Hospital	Intervention	Exisitng ART day	Mid-Eastern	25+ months	Yes	Good	Yes	Hospital	Male	16-19 yrs	Yes	Non-Adherent	1.5090909	9
Busolwe Hospital	Intervention	Exisitng ART day	Mid-Eastern	<=3 months	No	Good	Yes	Hospital	Male	5-9 yrs	Yes	Adherent	1.5090909	9
Busolwe Hospital	Intervention	Exisitng ART day	Mid-Eastern	25+ months	Yes	Good	Yes	Hospital	Male	10-15 yrs	Yes	Adherent	1.5090909	9
Busolwe Hospital	Intervention	Exisitng ART day	Mid-Eastern	25+ months	No	Good	No	Hospital	Female	10-15 yrs	Yes	Adherent	1.5090909	9
Busolwe Hospital	Intervention	Exisitng ART day	Mid-Eastern	25+ months	Yes	Good	Yes	Hospital		16-19 yrs	Yes	Adherent	1.5090909	9
Busolwe Hospital	Intervention	Exisitng ART day	Mid-Eastern	12-24 months	Yes	Good	Yes	Hospital	Male	10-15 yrs	Yes	Non-Adherent	1.5090909	9
Busolwe Hospital	Intervention	Exisitng ART day	Mid-Eastern	25+ months	Yes	Good	Yes	Hospital		10-15 yrs	Yes	Adherent	1.5090909	9
Busolwe Hospital	Intervention	Exisitng ART day	Mid-Eastern	4-11 months	Yes	Good	No	Hospital	Male	5-9 yrs	Yes	Non-Adherent	1.5090909	9
Busolwe Hospital	Intervention	Exisitng ART day	Mid-Eastern	25+ months	Yes	Good	Yes	Hospital		10-15 yrs	Yes	Adherent	1.5090909	9
Busolwe Hospital	Intervention	Exisitng ART day	Mid-Eastern	25+ months	Yes	Good	No	Hospital	Female	5-9 yrs	Yes	Non-Adherent	1.5090909	9
Busolwe Hospital	Intervention	Exisitng ART day	Mid-Eastern	12-24 months	Yes	Good	No	Hospital	Female	16-19 yrs	Yes	Non-Adherent	1.5090909	9
Busolwe Hospital	Intervention	Exisitng ART day	Mid-Eastern	25+ months	No	Good	No	Hospital	Male	5-9 yrs	Yes	Non-Adherent	1.5090909	9
Busolwe Hospital	Intervention	Exisitng ART day	Mid-Eastern	25+ months	No	Good	No	Hospital	Female	5-9 yrs	No	Non-Adherent	1.5090909	9
Busolwe Hospital	Intervention	Exisitng ART day	Mid-Eastern	25+ months	No	Good		Hospital	Male	10-15 yrs	Yes		1.5090909	9
Busolwe Hospital	Intervention	Exisitng ART day	Mid-Eastern	4-11 months	No	Good	Yes	Hospital	Male	5-9 yrs	Yes	Adherent	1.5090909	9
Busolwe Hospital	Intervention	Exisitng ART day	Mid-Eastern	<=3 months	Yes			Hospital	Male	5-9 yrs	Yes		1.5090909	9
Busolwe Hospital	Intervention	Exisitng ART day	Mid-Eastern	12-24 months	No	Good	Yes	Hospital	Female	10-15 yrs	Yes	Adherent	1.5090909	9
Busolwe Hospital	Intervention	Exisitng ART day	Mid-Eastern	4-11 months	Yes	Good	Yes	Hospital	Female	5-9 yrs	Yes	Adherent	1.5090909	9
Busolwe Hospital	Intervention	Exisitng ART day	Mid-Eastern	<=3 months	No			Hospital	Female	2-4 yrs	Yes		1.5090909	9
Busolwe Hospital	Intervention	Exisitng ART day	Mid-Eastern	25+ months	Yes	Good	No	Hospital	Female	16-19 yrs	Yes	Non-Adherent	1.5090909	9
Busolwe Hospital	Intervention	Exisitng ART day	Mid-Eastern	25+ months	No	Good	Yes	Hospital	Female	5-9 yrs	Yes	Adherent	1.5090909	9
Busolwe Hospital	Intervention	Exisitng ART day	Mid-Eastern		Yes	Good	No	Hospital	Male	2-4 yrs	Yes	Non-Adherent	1.5090909	9
Busolwe Hospital	Intervention	Exisitng ART day	Mid-Eastern	25+ months	Yes	Good	Yes	Hospital	Female	2-4 yrs	Yes	Adherent	1.5090909	9
Busolwe Hospital	Intervention	Exisitng ART day	Mid-Eastern	25+ months	Yes	Good	Yes	Hospital	Female	5-9 yrs	Yes	Adherent	1.5090909	9
Busolwe Hospital	Intervention	Exisitng ART day	Mid-Eastern	25+ months	No	Good	No	Hospital	Male	16-19 yrs	Yes	Non-Adherent	1.5090909	9
Busolwe Hospital	Intervention	Exisitng ART day	Mid-Eastern	25+ months	No	Good	Yes	Hospital		10-15 yrs	Yes	Adherent	1.5090909	9
Busolwe Hospital	Intervention	Exisitng ART day	Mid-Eastern	25+ months	Yes	Good	No	Hospital	Female	5-9 yrs	Yes	Non-Adherent	1.5090909	9
Busolwe Hospital	Intervention	Exisitng ART day	Mid-Eastern	25+ months	Yes	Good	No	Hospital		10-15 yrs	Yes	Non-Adherent	1.5090909	9
Busolwe Hospital	Intervention	Exisitng ART day	Mid-Eastern	12-24 months	Yes	Good	Yes	Hospital	Male	5-9 yrs	Yes	Adherent	1.5090909	9
Busolwe Hospital	Intervention	Exisitng ART day	Mid-Eastern	12-24 months	Yes	Good	Yes	Hospital	Female	5-9 yrs	Yes	Adherent	1.5090909	9
Busolwe Hospital	Intervention	Exisitng ART day	Mid-Eastern	12-24 months	Yes	Good	No	Hospital	Female	5-9 yrs	Yes	Non-Adherent	1.5090909	9
Busolwe Hospital	Intervention	Exisitng ART day	Mid-Eastern	12-24 months	Yes	Good	Yes	Hospital	Male	5-9 yrs	Yes	Adherent	1.5090909	9
Busolwe Hospital	Intervention	Exisitng ART day	Mid-Eastern	4-11 months	Yes	Good	No	Hospital	Female	5-9 yrs	Yes	Non-Adherent	1.5090909	9
Busolwe Hospital	Intervention	Exisitng ART day	Mid-Eastern	12-24 months	Yes		No	Hospital	Male	5-9 yrs	No	Adherent	1.5090909	9
Busolwe Hospital	Intervention	Exisitng ART day	Mid-Eastern	4-11 months	Yes	Good	No	Hospital	Male	2-4 yrs	Yes	Non-Adherent	1.5090909	9
Busolwe Hospital	Intervention	Exisitng ART day	Mid-Eastern	4-11 months	Yes	Good	Yes	Hospital	Male	10-15 yrs	Yes	Adherent	1.5090909	9
Busolwe Hospital	Intervention	Exisitng ART day	Mid-Eastern	25+ months	No	Good		Hospital	Male	5-9 yrs	Yes		1.5090909	9
Busolwe Hospital	Intervention	Exisitng ART day	Mid-Eastern	12-24 months	Yes	Good	Yes	Hospital		5-9 yrs	Yes	Adherent	1.5090909	9
Busolwe Hospital	Intervention	Exisitng ART day	Mid-Eastern	12-24 months	Yes	Good	Yes	Hospital	Male	10-15 yrs	Yes	Adherent	1.5090909	9
Busolwe Hospital	Intervention	Exisitng ART day	Mid-Eastern	4-11 months	No	Good	No	Hospital	Male	5-9 yrs	Yes	Adherent	1.5090909	9
Busolwe Hospital	Intervention	Exisitng ART day	Mid-Eastern	4-11 months	Yes	Good	No	Hospital	Female	2-4 yrs	Yes	Adherent	1.5090909	9
Busolwe Hospital	Intervention	Exisitng ART day	Mid-Eastern	25+ months	No	Good		Hospital	Male	5-9 yrs	Yes		1.5090909	9
Busolwe Hospital	Intervention	Exisitng ART day	Mid-Eastern	25+ months	No	Good	Yes	Hospital	Male	10-15 yrs	Yes	Non-Adherent	1.5090909	9
Busolwe Hospital	Intervention	Exisitng ART day	Mid-Eastern	25+ months	Yes	Good	Yes	Hospital	Male	10-15 yrs	No	Adherent	1.5090909	9
Kapchorwa Hospital	Intervention	Exisitng ART day	Mid-Eastern	4-11 months	Yes	Good	Yes	Hospital	Female	10-15 yrs	Yes	Adherent	1.4	9
Kapchorwa Hospital	Intervention	Exisitng ART day	Mid-Eastern	12-24 months	No	Good	Yes	Hospital	Female	10-15 yrs	Yes	Adherent	1.4	9
Kapchorwa Hospital	Intervention	Exisitng ART day	Mid-Eastern	12-24 months	Yes	Good	Yes	Hospital	Male	16-19 yrs	Yes	Adherent	1.4	9
Kapchorwa Hospital	Intervention	Exisitng ART day	Mid-Eastern	4-11 months	Yes	Good		Hospital	Female	10-15 yrs	Yes		1.4	9
Kapchorwa Hospital	Intervention	Exisitng ART day	Mid-Eastern	25+ months	Yes	Good		Hospital	Female	10-15 yrs	Yes		1.4	9
Kapchorwa Hospital	Intervention	Exisitng ART day	Mid-Eastern	25+ months	Yes		Yes	Hospital	Female	10-15 yrs	Yes	Non-Adherent	1.4	9
Kapchorwa Hospital	Intervention	Exisitng ART day	Mid-Eastern	12-24 months	Yes	Good	Yes	Hospital	Male	10-15 yrs	Yes	Adherent	1.4	9
Kapchorwa Hospital	Intervention	Exisitng ART day	Mid-Eastern	4-11 months	Yes	Poor	No	Hospital	Female	5-9 yrs	Yes	Non-Adherent	1.4	9
Kapchorwa Hospital	Intervention	Exisitng ART day	Mid-Eastern	4-11 months	Yes		Yes	Hospital	Male	5-9 yrs	Yes	Adherent	1.4	9
Kapchorwa Hospital	Intervention	Exisitng ART day	Mid-Eastern	25+ months	No	Good	No	Hospital	Male	10-15 yrs	Yes	Non-Adherent	1.4	9
Kapchorwa Hospital	Intervention	Exisitng ART day	Mid-Eastern	4-11 months	No	Fair	Yes	Hospital	Female	16-19 yrs	Yes	Non-Adherent	1.4	9
Kapchorwa Hospital	Intervention	Exisitng ART day	Mid-Eastern	12-24 months	Yes	Good	Yes	Hospital	Male	2-4 yrs	Yes	Adherent	1.4	9
Kapchorwa Hospital	Intervention	Exisitng ART day	Mid-Eastern	25+ months	Yes	Good	Yes	Hospital	Female	5-9 yrs	Yes	Adherent	1.4	9
Kapchorwa Hospital	Intervention	Exisitng ART day	Mid-Eastern	25+ months	Yes	Good	Yes	Hospital	Female	5-9 yrs	Yes	Adherent	1.4	9
Kapchorwa Hospital	Intervention	Exisitng ART day	Mid-Eastern	4-11 months	No	Good	Yes	Hospital	Male	2-4 yrs	Yes	Adherent	1.4	9
Kapchorwa Hospital	Intervention	Exisitng ART day	Mid-Eastern	25+ months	Yes	Good	Yes	Hospital	Female	5-9 yrs	Yes	Adherent	1.4	9
Kapchorwa Hospital	Intervention	Exisitng ART day	Mid-Eastern	4-11 months	No	Good	Yes	Hospital	Male	5-9 yrs	Yes	Adherent	1.4	9
Kapchorwa Hospital	Intervention	Exisitng ART day	Mid-Eastern	<=3 months	No			Hospital	Female	5-9 yrs	Yes		1.4	9
Kapchorwa Hospital	Intervention	Exisitng ART day	Mid-Eastern	12-24 months	Yes	Good	Yes	Hospital	Male	5-9 yrs	Yes	Adherent	1.4	9
Kapchorwa Hospital	Intervention	Exisitng ART day	Mid-Eastern	<=3 months	No			Hospital	Male	10-15 yrs	Yes		1.4	9
Kapchorwa Hospital	Intervention	Exisitng ART day	Mid-Eastern	12-24 months	Yes	Good	No	Hospital	Male	2-4 yrs	Yes	Non-Adherent	1.4	9
Kapchorwa Hospital	Intervention	Exisitng ART day	Mid-Eastern	25+ months	Yes	Good	Yes	Hospital	Female	16-19 yrs	Yes	Adherent	1.4	9
Kapchorwa Hospital	Intervention	Exisitng ART day	Mid-Eastern	12-24 months	Yes	Good	Yes	Hospital	Male	5-9 yrs	Yes	Adherent	1.4	9
Kapchorwa Hospital	Intervention	Exisitng ART day	Mid-Eastern	12-24 months	No			Hospital	Female	10-15 yrs	No		1.4	9
Kapchorwa Hospital	Intervention	Exisitng ART day	Mid-Eastern	25+ months	Yes	Good	No	Hospital	Male	5-9 yrs	Yes	Adherent	1.4	9
Kapchorwa Hospital	Intervention	Exisitng ART day	Mid-Eastern	25+ months	Yes	Good	Yes	Hospital	Female	5-9 yrs	Yes	Adherent	1.4	9
Kapchorwa Hospital	Intervention	Exisitng ART day	Mid-Eastern	12-24 months	No	Good	Yes	Hospital	Female	2-4 yrs	Yes	Adherent	1.4	9
Kapchorwa Hospital	Intervention	Exisitng ART day	Mid-Eastern	25+ months	Yes	Fair	Yes	Hospital	Female	10-15 yrs	Yes	Adherent	1.4	9
Kapchorwa Hospital	Intervention	Exisitng ART day	Mid-Eastern	<=3 months	No			Hospital	Male	5-9 yrs	Yes		1.4	9
Kapchorwa Hospital	Intervention	Exisitng ART day	Mid-Eastern	25+ months	Yes	Good	Yes	Hospital	Male	5-9 yrs	Yes	Adherent	1.4	9
Kapchorwa Hospital	Intervention	Exisitng ART day	Mid-Eastern	25+ months	No	Good	Yes	Hospital	Female	2-4 yrs	Yes	Non-Adherent	1.4	9
Kapchorwa Hospital	Intervention	Exisitng ART day	Mid-Eastern	4-11 months	No	Good	Yes	Hospital	Male	5-9 yrs	Yes	Non-Adherent	1.4	9
Kapchorwa Hospital	Intervention	Exisitng ART day	Mid-Eastern	25+ months	No	Good	No	Hospital	Female	10-15 yrs	Yes	Adherent	1.4	9
Kapchorwa Hospital	Intervention	Exisitng ART day	Mid-Eastern	12-24 months	No	Poor	No	Hospital	Female	5-9 yrs	Yes	Non-Adherent	1.4	9
Kapchorwa Hospital	Intervention	Exisitng ART day	Mid-Eastern	4-11 months	Yes		Yes	Hospital	Male	5-9 yrs	Yes	Adherent	1.4	9
Kapchorwa Hospital	Intervention	Exisitng ART day	Mid-Eastern	25+ months	Yes	Good	No	Hospital	Male	2-4 yrs	Yes	Adherent	1.4	9
Kapchorwa Hospital	Intervention	Exisitng ART day	Mid-Eastern	12-24 months	No	Good	Yes	Hospital	Female	5-9 yrs	Yes	Non-Adherent	1.4	9
Kapchorwa Hospital	Intervention	Exisitng ART day	Mid-Eastern	12-24 months	No	Good	Yes	Hospital	Female	2-4 yrs	Yes	Adherent	1.4	9
Kapchorwa Hospital	Intervention	Exisitng ART day	Mid-Eastern	25+ months	Yes	Good	Yes	Hospital	Female	10-15 yrs	Yes	Adherent	1.4	9
Kapchorwa Hospital	Intervention	Exisitng ART day	Mid-Eastern	4-11 months	No	Poor	No	Hospital	Female	16-19 yrs	Yes	Non-Adherent	1.4	9
Kapchorwa Hospital	Intervention	Exisitng ART day	Mid-Eastern	25+ months	Yes	Good	Yes	Hospital	Female	16-19 yrs	Yes	Adherent	1.4	9
Kapchorwa Hospital	Intervention	Exisitng ART day	Mid-Eastern	12-24 months	Yes			Hospital	Male	2-4 yrs	No		1.4	9
Kapchorwa Hospital	Intervention	Exisitng ART day	Mid-Eastern	4-11 months	Yes	Good	No	Hospital	Female	5-9 yrs	Yes	Non-Adherent	1.4	9
Kapchorwa Hospital	Intervention	Exisitng ART day	Mid-Eastern	<=3 months	No	Good	Yes	Hospital	Female	16-19 yrs	Yes	Adherent	1.4	9
Kapchorwa Hospital	Intervention	Exisitng ART day	Mid-Eastern	4-11 months	Yes	Good	No	Hospital	Male	10-15 yrs	Yes	Non-Adherent	1.4	9
Kapchorwa Hospital	Intervention	Exisitng ART day	Mid-Eastern	<=3 months	Yes	Good	Yes	Hospital	Female	5-9 yrs	Yes	Adherent	1.4	9
Kapchorwa Hospital	Intervention	Exisitng ART day	Mid-Eastern	25+ months	No	Good		Hospital	Male	10-15 yrs	Yes		1.4	9
Kapchorwa Hospital	Intervention	Exisitng ART day	Mid-Eastern	4-11 months	Yes	Good	Yes	Hospital	Male	10-15 yrs	Yes	Non-Adherent	1.4	9
Kapchorwa Hospital	Intervention	Exisitng ART day	Mid-Eastern	4-11 months	Yes	Good	No	Hospital	Female	10-15 yrs	Yes	Non-Adherent	1.4	9
Kapchorwa Hospital	Intervention	Exisitng ART day	Mid-Eastern	25+ months	Yes	Good	Yes	Hospital	Female	5-9 yrs	Yes	Adherent	1.4	9
Kapchorwa Hospital	Intervention	Exisitng ART day	Mid-Eastern	25+ months	Yes	Good	Yes	Hospital	Male	5-9 yrs	Yes	Adherent	1.4	9
Kapchorwa Hospital	Intervention	Exisitng ART day	Mid-Eastern	4-11 months	Yes	Good	Yes	Hospital	Male	2-4 yrs	Yes	Adherent	1.4	9
Kapchorwa Hospital	Intervention	Exisitng ART day	Mid-Eastern	4-11 months	Yes	Fair	No	Hospital	Female	5-9 yrs	Yes	Adherent	1.4	9
Kapchorwa Hospital	Intervention	Exisitng ART day	Mid-Eastern	25+ months	Yes	Good	Yes	Hospital	Male	5-9 yrs	Yes	Adherent	1.4	9
Kapchorwa Hospital	Intervention	Exisitng ART day	Mid-Eastern	12-24 months	No	Good	Yes	Hospital	Female	10-15 yrs	Yes	Adherent	1.4	9
Kapchorwa Hospital	Intervention	Exisitng ART day	Mid-Eastern	25+ months	No	Good	Yes	Hospital	Female	16-19 yrs	Yes	Non-Adherent	1.4	9
Kapchorwa Hospital	Intervention	Exisitng ART day	Mid-Eastern	25+ months	No	Fair		Hospital	Female	16-19 yrs	Yes		1.4	9
Kapchorwa Hospital	Intervention	Exisitng ART day	Mid-Eastern	4-11 months	Yes	Good	No	Hospital	Male	5-9 yrs	Yes	Adherent	1.4	9
Kapchorwa Hospital	Intervention	Exisitng ART day	Mid-Eastern	12-24 months	No	Fair	No	Hospital	Female	2-4 yrs	Yes	Adherent	1.4	9
Kapchorwa Hospital	Intervention	Exisitng ART day	Mid-Eastern	4-11 months	No	Good	Yes	Hospital	Female	10-15 yrs	Yes	Adherent	1.4	9
Kapchorwa Hospital	Intervention	Exisitng ART day	Mid-Eastern	4-11 months	Yes	Good	Yes	Hospital	Female	10-15 yrs	No	Adherent	1.4	9
Kibuku HCIV	Intervention	Exisitng ART day	Mid-Eastern	25+ months	Yes	Fair	No	HCIV	Male	5-9 yrs	Yes	Non-Adherent	1.7872341	8
Kibuku HCIV	Intervention	Exisitng ART day	Mid-Eastern	25+ months	Yes	Good	Yes	HCIV	Female	5-9 yrs	Yes	Adherent	1.7872341	8
Kibuku HCIV	Intervention	Exisitng ART day	Mid-Eastern	25+ months	No	Good	Yes	HCIV	Female	5-9 yrs	Yes	Adherent	1.7872341	8
Kibuku HCIV	Intervention	Exisitng ART day	Mid-Eastern	12-24 months	No	Good	Yes	HCIV	Male	10-15 yrs		Non-Adherent	1.7872341	8
Kibuku HCIV	Intervention	Exisitng ART day	Mid-Eastern	4-11 months	No	Good	Yes	HCIV		16-19 yrs	Yes	Adherent	1.7872341	8
Kibuku HCIV	Intervention	Exisitng ART day	Mid-Eastern	4-11 months	Yes	Good	Yes	HCIV	Male	5-9 yrs	Yes	Adherent	1.7872341	8
Kibuku HCIV	Intervention	Exisitng ART day	Mid-Eastern	4-11 months	No	Good	Yes	HCIV	Female	5-9 yrs	Yes	Adherent	1.7872341	8
Kibuku HCIV	Intervention	Exisitng ART day	Mid-Eastern	25+ months	Yes	Good	Yes	HCIV		2-4 yrs	Yes	Adherent	1.7872341	8
Kibuku HCIV	Intervention	Exisitng ART day	Mid-Eastern	4-11 months	No	Good	Yes	HCIV	Male	5-9 yrs	Yes	Adherent	1.7872341	8
Kibuku HCIV	Intervention	Exisitng ART day	Mid-Eastern	12-24 months	No	Good	Yes	HCIV	Female	2-4 yrs	Yes	Adherent	1.7872341	8
Kibuku HCIV	Intervention	Exisitng ART day	Mid-Eastern	4-11 months	Yes	Good	Yes	HCIV	Male	5-9 yrs	Yes	Adherent	1.7872341	8
Kibuku HCIV	Intervention	Exisitng ART day	Mid-Eastern	<=3 months	No	Good	Yes	HCIV	Male	5-9 yrs	Yes	Adherent	1.7872341	8
Kibuku HCIV	Intervention	Exisitng ART day	Mid-Eastern	12-24 months	Yes	Good	Yes	HCIV	Male	10-15 yrs	Yes	Adherent	1.7872341	8
Kibuku HCIV	Intervention	Exisitng ART day	Mid-Eastern	25+ months	No	Good	Yes	HCIV	Female	5-9 yrs	Yes	Adherent	1.7872341	8
Kibuku HCIV	Intervention	Exisitng ART day	Mid-Eastern	25+ months	Yes	Good	Yes	HCIV	Male	10-15 yrs	Yes	Adherent	1.7872341	8
Kibuku HCIV	Intervention	Exisitng ART day	Mid-Eastern	25+ months	Yes	Good	No	HCIV	Female	10-15 yrs	Yes	Non-Adherent	1.7872341	8
Kibuku HCIV	Intervention	Exisitng ART day	Mid-Eastern	4-11 months	No	Good	No	HCIV	Male	2-4 yrs		Adherent	1.7872341	8
Kibuku HCIV	Intervention	Exisitng ART day	Mid-Eastern	25+ months	No	Good	Yes	HCIV	Male	10-15 yrs	Yes	Adherent	1.7872341	8
Kibuku HCIV	Intervention	Exisitng ART day	Mid-Eastern	12-24 months	No	Good	Yes	HCIV	Female	10-15 yrs	Yes	Adherent	1.7872341	8
Kibuku HCIV	Intervention	Exisitng ART day	Mid-Eastern	4-11 months	Yes	Good	Yes	HCIV	Female	2-4 yrs	Yes	Adherent	1.7872341	8
Kibuku HCIV	Intervention	Exisitng ART day	Mid-Eastern	25+ months	Yes	Good	Yes	HCIV	Female	10-15 yrs	Yes	Adherent	1.7872341	8
Kibuku HCIV	Intervention	Exisitng ART day	Mid-Eastern	<=3 months	No			HCIV	Male	2-4 yrs	Yes		1.7872341	8
Kibuku HCIV	Intervention	Exisitng ART day	Mid-Eastern	12-24 months	Yes	Good	No	HCIV	Male	5-9 yrs	Yes	Adherent	1.7872341	8
Kibuku HCIV	Intervention	Exisitng ART day	Mid-Eastern	4-11 months	Yes	Good	Yes	HCIV	Male	2-4 yrs	Yes	Adherent	1.7872341	8
Kibuku HCIV	Intervention	Exisitng ART day	Mid-Eastern	12-24 months	No	Good	Yes	HCIV	Female	10-15 yrs	Yes	Adherent	1.7872341	8
Kibuku HCIV	Intervention	Exisitng ART day	Mid-Eastern	12-24 months	No	Good	No	HCIV		5-9 yrs	Yes	Non-Adherent	1.7872341	8
Kibuku HCIV	Intervention	Exisitng ART day	Mid-Eastern	12-24 months	No	Good	No	HCIV	Female	2-4 yrs	Yes	Adherent	1.7872341	8
Kibuku HCIV	Intervention	Exisitng ART day	Mid-Eastern	4-11 months	Yes	Good	Yes	HCIV	Male	5-9 yrs	Yes	Adherent	1.7872341	8
Kibuku HCIV	Intervention	Exisitng ART day	Mid-Eastern	4-11 months	Yes	Good	Yes	HCIV	Female	2-4 yrs	Yes	Adherent	1.7872341	8
Kibuku HCIV	Intervention	Exisitng ART day	Mid-Eastern	25+ months	Yes	Good	Yes	HCIV	Male	2-4 yrs	Yes	Adherent	1.7872341	8
Kibuku HCIV	Intervention	Exisitng ART day	Mid-Eastern	4-11 months	Yes	Good	Yes	HCIV	Female	2-4 yrs	Yes	Adherent	1.7872341	8
Kibuku HCIV	Intervention	Exisitng ART day	Mid-Eastern	4-11 months	Yes	Good	Yes	HCIV	Female	10-15 yrs	Yes	Adherent	1.7872341	8
Kibuku HCIV	Intervention	Exisitng ART day	Mid-Eastern	25+ months	Yes	Good	Yes	HCIV	Female	10-15 yrs	Yes	Adherent	1.7872341	8
Kibuku HCIV	Intervention	Exisitng ART day	Mid-Eastern	25+ months	No	Fair	No	HCIV	Female	5-9 yrs	Yes	Non-Adherent	1.7872341	8
Kibuku HCIV	Intervention	Exisitng ART day	Mid-Eastern	4-11 months	No	Good	Yes	HCIV	Female	2-4 yrs	Yes	Adherent	1.7872341	8
Kibuku HCIV	Intervention	Exisitng ART day	Mid-Eastern	25+ months	Yes	Good	Yes	HCIV	Male	10-15 yrs	Yes	Adherent	1.7872341	8
Kibuku HCIV	Intervention	Exisitng ART day	Mid-Eastern	25+ months	No	Good	Yes	HCIV	Female	5-9 yrs	Yes	Adherent	1.7872341	8
Kibuku HCIV	Intervention	Exisitng ART day	Mid-Eastern	<=3 months	No			HCIV	Female	16-19 yrs	Yes		1.7872341	8
Kibuku HCIV	Intervention	Exisitng ART day	Mid-Eastern	12-24 months	Yes	Good	Yes	HCIV	Female	10-15 yrs	Yes	Adherent	1.7872341	8
Kibuku HCIV	Intervention	Exisitng ART day	Mid-Eastern	12-24 months	No	Good	No	HCIV	Male	5-9 yrs	Yes	Adherent	1.7872341	8
Kibuku HCIV	Intervention	Exisitng ART day	Mid-Eastern	25+ months	No	Fair	No	HCIV	Female	10-15 yrs	Yes	Non-Adherent	1.7872341	8
Kibuku HCIV	Intervention	Exisitng ART day	Mid-Eastern	25+ months	Yes	Good	No	HCIV	Female	10-15 yrs	Yes	Adherent	1.7872341	8
Kibuku HCIV	Intervention	Exisitng ART day	Mid-Eastern	25+ months	Yes	Good	No	HCIV	Male	5-9 yrs	Yes	Adherent	1.7872341	8
Kibuku HCIV	Intervention	Exisitng ART day	Mid-Eastern	25+ months	Yes	Good	No	HCIV	Female	5-9 yrs	Yes	Non-Adherent	1.7872341	8
Kibuku HCIV	Intervention	Exisitng ART day	Mid-Eastern		Yes	Good	Yes	HCIV	Female	5-9 yrs	Yes	Adherent	1.7872341	8
Kibuku HCIV	Intervention	Exisitng ART day	Mid-Eastern	12-24 months	Yes	Good	No	HCIV	Male	2-4 yrs	Yes	Non-Adherent	1.7872341	8
Lumino HCIII	Control		Mid-Eastern	4-11 months	Yes	Good	Yes	HCIII	Male	5-9 yrs	Yes	Adherent	1.2075472	7
Lumino HCIII	Control		Mid-Eastern	4-11 months	Yes		Yes	HCIII		5-9 yrs	Yes	Adherent	1.2075472	7
Lumino HCIII	Control		Mid-Eastern	4-11 months	Yes	Good	Yes	HCIII	Male	5-9 yrs	Yes	Non-Adherent	1.2075472	7
Lumino HCIII	Control		Mid-Eastern	4-11 months	Yes	Good	No	HCIII		5-9 yrs	Yes	Adherent	1.2075472	7
Lumino HCIII	Control		Mid-Eastern	4-11 months	No	Good	Yes	HCIII	Female	5-9 yrs	Yes	Adherent	1.2075472	7
Lumino HCIII	Control		Mid-Eastern	25+ months	Yes	Good	Yes	HCIII	Male	5-9 yrs	Yes	Adherent	1.2075472	7
Lumino HCIII	Control		Mid-Eastern		Yes		Yes	HCIII	Male	5-9 yrs	Yes	Adherent	1.2075472	7
Lumino HCIII	Control		Mid-Eastern	4-11 months	Yes		Yes	HCIII	Male	5-9 yrs	No	Adherent	1.2075472	7
Lumino HCIII	Control		Mid-Eastern	4-11 months	Yes		Yes	HCIII	Male	5-9 yrs	Yes	Adherent	1.2075472	7
Lumino HCIII	Control		Mid-Eastern	12-24 months	Yes		Yes	HCIII	Female	2-4 yrs	Yes	Adherent	1.2075472	7
Lumino HCIII	Control		Mid-Eastern	25+ months	No	Good	Yes	HCIII	Male	5-9 yrs	Yes	Adherent	1.2075472	7
Lumino HCIII	Control		Mid-Eastern	<=3 months	No			HCIII	Female	10-15 yrs	Yes		1.2075472	7
Lumino HCIII	Control		Mid-Eastern	4-11 months	Yes	Good	Yes	HCIII	Male	5-9 yrs	Yes	Adherent	1.2075472	7
Lumino HCIII	Control		Mid-Eastern	25+ months	Yes	Good	Yes	HCIII		10-15 yrs	Yes	Adherent	1.2075472	7
Lumino HCIII	Control		Mid-Eastern	25+ months	No	Good	Yes	HCIII		16-19 yrs	Yes	Adherent	1.2075472	7
Lumino HCIII	Control		Mid-Eastern	4-11 months	Yes	Good	Yes	HCIII	Male	5-9 yrs	Yes	Adherent	1.2075472	7
Lumino HCIII	Control		Mid-Eastern	4-11 months	No	Good	Yes	HCIII	Female	10-15 yrs	Yes	Adherent	1.2075472	7
Lumino HCIII	Control		Mid-Eastern	4-11 months	No	Good	No	HCIII	Male	10-15 yrs	Yes	Adherent	1.2075472	7
Lumino HCIII	Control		Mid-Eastern	25+ months	Yes	Good	Yes	HCIII	Female	5-9 yrs	Yes	Adherent	1.2075472	7
Lumino HCIII	Control		Mid-Eastern	4-11 months	Yes	Good	Yes	HCIII	Female	5-9 yrs	Yes	Adherent	1.2075472	7
Lumino HCIII	Control		Mid-Eastern	25+ months	No	Good	Yes	HCIII	Female	5-9 yrs	Yes	Adherent	1.2075472	7
Lumino HCIII	Control		Mid-Eastern	25+ months	Yes	Good	Yes	HCIII	Female	2-4 yrs	Yes	Adherent	1.2075472	7
Lumino HCIII	Control		Mid-Eastern	<=3 months	No	Good		HCIII	Male	5-9 yrs	Yes		1.2075472	7
Lumino HCIII	Control		Mid-Eastern	4-11 months	No		Yes	HCIII	Male	5-9 yrs	Yes	Adherent	1.2075472	7
Lumino HCIII	Control		Mid-Eastern	12-24 months	Yes	Good	Yes	HCIII	Female	2-4 yrs	Yes	Adherent	1.2075472	7
Lumino HCIII	Control		Mid-Eastern	4-11 months	Yes		Yes	HCIII	Female	5-9 yrs	Yes	Adherent	1.2075472	7
Lumino HCIII	Control		Mid-Eastern	4-11 months	No	Good	Yes	HCIII	Male	5-9 yrs	Yes	Adherent	1.2075472	7
Lumino HCIII	Control		Mid-Eastern	4-11 months	No	Good	No	HCIII	Female	2-4 yrs	Yes	Adherent	1.2075472	7
Lumino HCIII	Control		Mid-Eastern	4-11 months	No	Good	Yes	HCIII	Male	5-9 yrs	Yes	Adherent	1.2075472	7
Lumino HCIII	Control		Mid-Eastern	12-24 months	No	Good	Yes	HCIII	Female	2-4 yrs	Yes	Non-Adherent	1.2075472	7
Lumino HCIII	Control		Mid-Eastern	4-11 months	Yes		Yes	HCIII		2-4 yrs	Yes	Adherent	1.2075472	7
Lumino HCIII	Control		Mid-Eastern	25+ months	Yes	Good	Yes	HCIII	Female	5-9 yrs	Yes	Adherent	1.2075472	7
Lumino HCIII	Control		Mid-Eastern	<=3 months	No			HCIII	Female	10-15 yrs	Yes		1.2075472	7
Lumino HCIII	Control		Mid-Eastern	25+ months	Yes		Yes	HCIII	Male	2-4 yrs	Yes	Adherent	1.2075472	7
Lumino HCIII	Control		Mid-Eastern	4-11 months	No	Good	Yes	HCIII	Male	5-9 yrs	Yes	Adherent	1.2075472	7
Lumino HCIII	Control		Mid-Eastern	4-11 months	Yes	Good	Yes	HCIII	Female	5-9 yrs	Yes	Adherent	1.2075472	7
Lumino HCIII	Control		Mid-Eastern	4-11 months	No	Good	Yes	HCIII	Male	10-15 yrs	Yes	Adherent	1.2075472	7
Lumino HCIII	Control		Mid-Eastern	4-11 months	Yes	Good	Yes	HCIII		5-9 yrs	Yes	Adherent	1.2075472	7
Lumino HCIII	Control		Mid-Eastern	4-11 months	No			HCIII	Male	10-15 yrs	No		1.2075472	7
Lumino HCIII	Control		Mid-Eastern	25+ months	Yes	Good	Yes	HCIII	Male	5-9 yrs	Yes	Adherent	1.2075472	7
Lumino HCIII	Control		Mid-Eastern	4-11 months	No	Good	Yes	HCIII	Female	16-19 yrs	Yes	Adherent	1.2075472	7
Lumino HCIII	Control		Mid-Eastern	4-11 months	Yes		Yes	HCIII	Female	5-9 yrs	Yes	Adherent	1.2075472	7
Lumino HCIII	Control		Mid-Eastern	4-11 months	Yes		Yes	HCIII	Male	10-15 yrs	Yes	Adherent	1.2075472	7
Lumino HCIII	Control		Mid-Eastern	4-11 months	Yes	Good	Yes	HCIII	Female	10-15 yrs	Yes	Adherent	1.2075472	7
Lumino HCIII	Control		Mid-Eastern	4-11 months	Yes		No	HCIII	Female	5-9 yrs	Yes	Adherent	1.2075472	7
Lumino HCIII	Control		Mid-Eastern	4-11 months	Yes		Yes	HCIII	Male	5-9 yrs	Yes	Adherent	1.2075472	7
Lumino HCIII	Control		Mid-Eastern	12-24 months	Yes	Good	Yes	HCIII	Male	10-15 yrs	Yes	Non-Adherent	1.2075472	7
Lumino HCIII	Control		Mid-Eastern	4-11 months	No	Good	Yes	HCIII	Female	10-15 yrs	Yes	Adherent	1.2075472	7
Lumino HCIII	Control		Mid-Eastern	4-11 months	Yes	Good	Yes	HCIII	Female	5-9 yrs	Yes	Adherent	1.2075472	7
Lumino HCIII	Control		Mid-Eastern	4-11 months	No	Good	Yes	HCIII	Male	10-15 yrs	Yes	Adherent	1.2075472	7
Lumino HCIII	Control		Mid-Eastern	12-24 months	No	Good	Yes	HCIII	Female	5-9 yrs	Yes	Adherent	1.2075472	7
Masafu General Hospital	Control		Mid-Eastern	25+ months	Yes	Good	Yes	Hospital	Female	10-15 yrs	Yes	Adherent	1.6799999	9
Masafu General Hospital	Control		Mid-Eastern	25+ months	No	Poor	No	Hospital	Male	10-15 yrs	Yes	Non-Adherent	1.6799999	9
Masafu General Hospital	Control		Mid-Eastern	4-11 months	Yes	Good	No	Hospital	Female	5-9 yrs	Yes	Adherent	1.6799999	9
Masafu General Hospital	Control		Mid-Eastern	25+ months	Yes	Poor	Yes	Hospital	Female	10-15 yrs	Yes	Adherent	1.6799999	9
Masafu General Hospital	Control		Mid-Eastern	25+ months	No	Good	Yes	Hospital	Female	10-15 yrs	Yes	Adherent	1.6799999	9
Masafu General Hospital	Control		Mid-Eastern	25+ months	No	Good	No	Hospital	Female	5-9 yrs	No	Adherent	1.6799999	9
Masafu General Hospital	Control		Mid-Eastern	25+ months	Yes			Hospital		5-9 yrs	Yes		1.6799999	9
Masafu General Hospital	Control		Mid-Eastern	12-24 months	No	Good	Yes	Hospital	Male	10-15 yrs	Yes	Adherent	1.6799999	9
Masafu General Hospital	Control		Mid-Eastern	25+ months	No	Good	Yes	Hospital	Female	5-9 yrs	Yes	Adherent	1.6799999	9
Masafu General Hospital	Control		Mid-Eastern	25+ months	No	Good	Yes	Hospital	Male	5-9 yrs	Yes	Adherent	1.6799999	9
Masafu General Hospital	Control		Mid-Eastern	4-11 months	Yes	Good	No	Hospital	Female	19-23 month	Yes	Non-Adherent	1.6799999	9
Masafu General Hospital	Control		Mid-Eastern	25+ months	Yes	Good	Yes	Hospital		5-9 yrs	Yes	Adherent	1.6799999	9
Masafu General Hospital	Control		Mid-Eastern	4-11 months	Yes		Yes	Hospital		2-4 yrs	No	Adherent	1.6799999	9
Masafu General Hospital	Control		Mid-Eastern	25+ months	Yes	Good		Hospital	Female	5-9 yrs	Yes		1.6799999	9
Masafu General Hospital	Control		Mid-Eastern	25+ months	Yes	Good	No	Hospital	Female	10-15 yrs	Yes	Adherent	1.6799999	9
Masafu General Hospital	Control		Mid-Eastern	4-11 months	Yes		No	Hospital	Male	10-15 yrs	Yes	Non-Adherent	1.6799999	9
Masafu General Hospital	Control		Mid-Eastern	4-11 months	Yes		No	Hospital	Female	2-4 yrs	Yes	Non-Adherent	1.6799999	9
Masafu General Hospital	Control		Mid-Eastern	4-11 months	No	Good	Yes	Hospital	Male	5-9 yrs	Yes	Adherent	1.6799999	9
Masafu General Hospital	Control		Mid-Eastern	25+ months	No	Good	Yes	Hospital	Male	16-19 yrs	Yes	Adherent	1.6799999	9
Masafu General Hospital	Control		Mid-Eastern	25+ months	No	Good	Yes	Hospital	Male	16-19 yrs	Yes	Adherent	1.6799999	9
Masafu General Hospital	Control		Mid-Eastern	4-11 months	No	Good	No	Hospital	Male	2-4 yrs	Yes	Non-Adherent	1.6799999	9
Masafu General Hospital	Control		Mid-Eastern	4-11 months	No	Good	Yes	Hospital	Female	10-15 yrs	Yes	Adherent	1.6799999	9
Masafu General Hospital	Control		Mid-Eastern	25+ months	Yes	Good	Yes	Hospital		10-15 yrs	Yes	Adherent	1.6799999	9
Masafu General Hospital	Control		Mid-Eastern	12-24 months	Yes	Good	No	Hospital	Male	5-9 yrs	Yes	Adherent	1.6799999	9
Masafu General Hospital	Control		Mid-Eastern	25+ months	No	Good	Yes	Hospital	Male	2-4 yrs	Yes	Adherent	1.6799999	9
Masafu General Hospital	Control		Mid-Eastern	12-24 months	Yes	Good	Yes	Hospital		10-15 yrs	Yes	Non-Adherent	1.6799999	9
Masafu General Hospital	Control		Mid-Eastern	4-11 months	Yes	Good	No	Hospital	Female	2-4 yrs	Yes	Adherent	1.6799999	9
Masafu General Hospital	Control		Mid-Eastern	25+ months	Yes	Good	Yes	Hospital		5-9 yrs	No	Non-Adherent	1.6799999	9
Masafu General Hospital	Control		Mid-Eastern	<=3 months	Yes	Good	No	Hospital	Male	5-9 yrs	Yes	Non-Adherent	1.6799999	9
Masafu General Hospital	Control		Mid-Eastern	4-11 months	Yes	Good	Yes	Hospital	Female	5-9 yrs	Yes	Adherent	1.6799999	9
Masafu General Hospital	Control		Mid-Eastern	12-24 months	Yes	Good	No	Hospital	Male	2-4 yrs	Yes	Non-Adherent	1.6799999	9
Masafu General Hospital	Control		Mid-Eastern	4-11 months	No	Good	No	Hospital	Male	5-9 yrs	Yes	Non-Adherent	1.6799999	9
Masafu General Hospital	Control		Mid-Eastern	25+ months	Yes	Good	No	Hospital	Male	10-15 yrs	Yes	Non-Adherent	1.6799999	9
Masafu General Hospital	Control		Mid-Eastern	25+ months	Yes	Good	Yes	Hospital		5-9 yrs	Yes	Adherent	1.6799999	9
Masafu General Hospital	Control		Mid-Eastern	25+ months	Yes	Good	Yes	Hospital	Female	5-9 yrs	Yes	Adherent	1.6799999	9
Masafu General Hospital	Control		Mid-Eastern	25+ months	Yes		No	Hospital	Male	5-9 yrs	Yes	Adherent	1.6799999	9
Masafu General Hospital	Control		Mid-Eastern	25+ months	No	Poor	Yes	Hospital	Female	10-15 yrs	Yes	Adherent	1.6799999	9
Masafu General Hospital	Control		Mid-Eastern	4-11 months	Yes	Good	Yes	Hospital	Male	10-15 yrs	Yes	Adherent	1.6799999	9
Masafu General Hospital	Control		Mid-Eastern	4-11 months	Yes	Good	Yes	Hospital	Female	2-4 yrs	Yes	Adherent	1.6799999	9
Masafu General Hospital	Control		Mid-Eastern	25+ months	Yes			Hospital	Female	2-4 yrs	Yes		1.6799999	9
Masafu General Hospital	Control		Mid-Eastern	4-11 months	No	Good	Yes	Hospital	Male	10-15 yrs	Yes	Non-Adherent	1.6799999	9
Masafu General Hospital	Control		Mid-Eastern	25+ months	No	Good	No	Hospital	Male	16-19 yrs	Yes	Adherent	1.6799999	9
Masafu General Hospital	Control		Mid-Eastern		Yes	Good	No	Hospital		10-15 yrs	Yes	Non-Adherent	1.6799999	9
Masafu General Hospital	Control		Mid-Eastern	12-24 months	Yes	Good	No	Hospital	Female	5-9 yrs	Yes	Non-Adherent	1.6799999	9
Masafu General Hospital	Control		Mid-Eastern	4-11 months	Yes	Good	No	Hospital	Male	2-4 yrs	Yes	Adherent	1.6799999	9
Masafu General Hospital	Control		Mid-Eastern	25+ months	No	Good	Yes	Hospital	Male	5-9 yrs	Yes	Adherent	1.6799999	9
Masafu General Hospital	Control		Mid-Eastern	4-11 months	No	Good	No	Hospital	Female	10-15 yrs	Yes	Adherent	1.6799999	9
Masafu General Hospital	Control		Mid-Eastern	4-11 months	Yes	Good	Yes	Hospital	Male	2-4 yrs	Yes	Non-Adherent	1.6799999	9
Masafu General Hospital	Control		Mid-Eastern	4-11 months	No	Good	Yes	Hospital	Female	2-4 yrs	Yes	Adherent	1.6799999	9
Masafu General Hospital	Control		Mid-Eastern	25+ months	Yes		No	Hospital	Male	10-15 yrs	Yes	Adherent	1.6799999	9
Masafu General Hospital	Control		Mid-Eastern	4-11 months	Yes	Good	Yes	Hospital	Female	5-9 yrs	Yes	Adherent	1.6799999	9
Masafu General Hospital	Control		Mid-Eastern	25+ months	Yes	Good	Yes	Hospital	Female	5-9 yrs	Yes	Non-Adherent	1.6799999	9
Masafu General Hospital	Control		Mid-Eastern	25+ months	Yes	Good	No	Hospital	Male	10-15 yrs	Yes	Non-Adherent	1.6799999	9
Masafu General Hospital	Control		Mid-Eastern	4-11 months	Yes		Yes	Hospital		10-15 yrs	Yes	Adherent	1.6799999	9
Masafu General Hospital	Control		Mid-Eastern	4-11 months	No	Good	Yes	Hospital	Male	5-9 yrs	Yes	Adherent	1.6799999	9
Masafu General Hospital	Control		Mid-Eastern	4-11 months	Yes	Good	Yes	Hospital	Male	5-9 yrs	Yes	Adherent	1.6799999	9
Masafu General Hospital	Control		Mid-Eastern	4-11 months	Yes	Good	Yes	Hospital	Female	5-9 yrs	Yes	Adherent	1.6799999	9
Masafu General Hospital	Control		Mid-Eastern	12-24 months	No	Good	Yes	Hospital	Female	5-9 yrs	Yes	Adherent	1.6799999	9
Masafu General Hospital	Control		Mid-Eastern	12-24 months	Yes	Good	Yes	Hospital	Female	10-15 yrs	No	Adherent	1.6799999	9
Masafu General Hospital	Control		Mid-Eastern	4-11 months	Yes	Good	No	Hospital	Female	5-9 yrs	Yes	Adherent	1.6799999	9
Masafu General Hospital	Control		Mid-Eastern	4-11 months	No	Good	Yes	Hospital	Female	5-9 yrs	Yes	Adherent	1.6799999	9
Masafu General Hospital	Control		Mid-Eastern	4-11 months	No	Good	No	Hospital	Female	5-9 yrs	Yes	Non-Adherent	1.6799999	9
Masafu General Hospital	Control		Mid-Eastern	25+ months	Yes	Good	Yes	Hospital	Female	5-9 yrs	Yes	Adherent	1.6799999	9
Masafu General Hospital	Control		Mid-Eastern	12-24 months	No	Good	No	Hospital	Male	10-15 yrs	Yes	Adherent	1.6799999	9
Masafu General Hospital	Control		Mid-Eastern	25+ months	Yes	Good	Yes	Hospital	Male	10-15 yrs	Yes	Adherent	1.6799999	9
Masafu General Hospital	Control		Mid-Eastern	4-11 months	Yes	Good	No	Hospital	Male	5-9 yrs	Yes	Adherent	1.6799999	9
Masafu General Hospital	Control		Mid-Eastern	4-11 months	Yes			Hospital	Male	10-15 yrs	Yes		1.6799999	9
Masafu General Hospital	Control		Mid-Eastern	4-11 months	No	Good	Yes	Hospital	Female	5-9 yrs	Yes	Non-Adherent	1.6799999	9
Masafu General Hospital	Control		Mid-Eastern	25+ months	No	Poor	Yes	Hospital		10-15 yrs	Yes	Adherent	1.6799999	9
Masafu General Hospital	Control		Mid-Eastern	4-11 months	Yes	Good	Yes	Hospital	Female	5-9 yrs	Yes	Adherent	1.6799999	9
Masafu General Hospital	Control		Mid-Eastern	25+ months	Yes		Yes	Hospital	Female	5-9 yrs	Yes	Adherent	1.6799999	9
Aboke HCIV	Intervention	Exisitng ART day	Mid-Northern	12-24 months	No	Good		HCIV	Male	5-9 yrs	Yes		3.1304348	5
Aboke HCIV	Intervention	Exisitng ART day	Mid-Northern	25+ months	No	Good	Yes	HCIV	Female	5-9 yrs	Yes	Adherent	3.1304348	5
Aboke HCIV	Intervention	Exisitng ART day	Mid-Northern	4-11 months	No	Good		HCIV	Female	2-4 yrs	Yes		3.1304348	5
Aboke HCIV	Intervention	Exisitng ART day	Mid-Northern	<=3 months	No			HCIV	Female	10-15 yrs	Yes		3.1304348	5
Aboke HCIV	Intervention	Exisitng ART day	Mid-Northern	4-11 months	No	Good		HCIV	Female	10-15 yrs	Yes		3.1304348	5
Aboke HCIV	Intervention	Exisitng ART day	Mid-Northern	25+ months	Yes	Good	Yes	HCIV	Female	10-15 yrs	Yes	Adherent	3.1304348	5
Aboke HCIV	Intervention	Exisitng ART day	Mid-Northern	25+ months	No	Good	Yes	HCIV	Female	5-9 yrs	Yes	Adherent	3.1304348	5
Aboke HCIV	Intervention	Exisitng ART day	Mid-Northern	25+ months	No	Good	Yes	HCIV	Female	5-9 yrs	Yes	Adherent	3.1304348	5
Aboke HCIV	Intervention	Exisitng ART day	Mid-Northern	25+ months	No			HCIV	Male	5-9 yrs	No		3.1304348	5
Aboke HCIV	Intervention	Exisitng ART day	Mid-Northern	25+ months	No	Good	Yes	HCIV	Female	10-15 yrs	Yes	Adherent	3.1304348	5
Aboke HCIV	Intervention	Exisitng ART day	Mid-Northern	25+ months	No	Good	Yes	HCIV	Female	10-15 yrs	Yes	Adherent	3.1304348	5
Aboke HCIV	Intervention	Exisitng ART day	Mid-Northern	4-11 months	No	Good	Yes	HCIV		5-9 yrs	Yes	Adherent	3.1304348	5
Aboke HCIV	Intervention	Exisitng ART day	Mid-Northern	25+ months	Yes	Good	No	HCIV	Female	16-19 yrs	Yes	Non-Adherent	3.1304348	5
Aboke HCIV	Intervention	Exisitng ART day	Mid-Northern	25+ months	No	Good	Yes	HCIV		5-9 yrs	Yes	Adherent	3.1304348	5
Aboke HCIV	Intervention	Exisitng ART day	Mid-Northern	12-24 months	No	Good	Yes	HCIV	Female	5-9 yrs	Yes	Adherent	3.1304348	5
Aboke HCIV	Intervention	Exisitng ART day	Mid-Northern	25+ months	No	Good	No	HCIV		5-9 yrs	Yes	Non-Adherent	3.1304348	5
Aboke HCIV	Intervention	Exisitng ART day	Mid-Northern	4-11 months	No	Good	Yes	HCIV	Male	5-9 yrs	Yes	Adherent	3.1304348	5
Aboke HCIV	Intervention	Exisitng ART day	Mid-Northern	25+ months	No	Good	Yes	HCIV	Male	16-19 yrs	Yes	Adherent	3.1304348	5
Aboke HCIV	Intervention	Exisitng ART day	Mid-Northern	4-11 months	No	Good		HCIV		5-9 yrs	Yes		3.1304348	5
Aboke HCIV	Intervention	Exisitng ART day	Mid-Northern	25+ months	Yes	Good		HCIV	Male	5-9 yrs	Yes		3.1304348	5
Aboke HCIV	Intervention	Exisitng ART day	Mid-Northern	25+ months	No	Good	No	HCIV	Female	16-19 yrs	Yes	Non-Adherent	3.1304348	5
Aboke HCIV	Intervention	Exisitng ART day	Mid-Northern	25+ months	No			HCIV	Female	10-15 yrs	Yes		3.1304348	5
Aboke HCIV	Intervention	Exisitng ART day	Mid-Northern	4-11 months	No	Good	Yes	HCIV	Female	5-9 yrs	Yes	Adherent	3.1304348	5
Aboke HCIV	Intervention	Exisitng ART day	Mid-Northern	25+ months	No	Good	Yes	HCIV	Female	5-9 yrs	Yes	Adherent	3.1304348	5
Aboke HCIV	Intervention	Exisitng ART day	Mid-Northern	4-11 months	No	Good	Yes	HCIV	Female	5-9 yrs	Yes	Adherent	3.1304348	5
Aboke HCIV	Intervention	Exisitng ART day	Mid-Northern	4-11 months	No	Good	Yes	HCIV	Male	5-9 yrs	Yes	Adherent	3.1304348	5
Aboke HCIV	Intervention	Exisitng ART day	Mid-Northern	<=3 months	No			HCIV	Female	10-15 yrs	Yes		3.1304348	5
Aboke HCIV	Intervention	Exisitng ART day	Mid-Northern	<=3 months	No			HCIV	Male	10-15 yrs	Yes		3.1304348	5
Aboke HCIV	Intervention	Exisitng ART day	Mid-Northern	4-11 months	No	Good	Yes	HCIV	Male	5-9 yrs	Yes	Adherent	3.1304348	5
Aboke HCIV	Intervention	Exisitng ART day	Mid-Northern	4-11 months	No	Good	Yes	HCIV	Female	2-4 yrs	Yes	Adherent	3.1304348	5
Aboke HCIV	Intervention	Exisitng ART day	Mid-Northern	25+ months	No	Good	No	HCIV	Male	16-19 yrs	Yes	Non-Adherent	3.1304348	5
Aboke HCIV	Intervention	Exisitng ART day	Mid-Northern	25+ months	No	Good		HCIV	Male	16-19 yrs	Yes		3.1304348	5
Aboke HCIV	Intervention	Exisitng ART day	Mid-Northern	25+ months	No	Fair		HCIV	Female	16-19 yrs	Yes		3.1304348	5
Aboke HCIV	Intervention	Exisitng ART day	Mid-Northern	4-11 months	No			HCIV	Female	2-4 yrs	Yes		3.1304348	5
Aboke HCIV	Intervention	Exisitng ART day	Mid-Northern	25+ months	No	Good	Yes	HCIV		5-9 yrs	Yes	Adherent	3.1304348	5
Aboke HCIV	Intervention	Exisitng ART day	Mid-Northern	4-11 months	No	Good		HCIV		2-4 yrs	Yes		3.1304348	5
Aboke HCIV	Intervention	Exisitng ART day	Mid-Northern	25+ months	No	Good		HCIV	Male	16-19 yrs	Yes		3.1304348	5
Aboke HCIV	Intervention	Exisitng ART day	Mid-Northern	4-11 months	No	Good	Yes	HCIV	Male	5-9 yrs	Yes	Adherent	3.1304348	5
Aboke HCIV	Intervention	Exisitng ART day	Mid-Northern	4-11 months	No	Good	Yes	HCIV	Male	10-15 yrs	Yes	Adherent	3.1304348	5
Aboke HCIV	Intervention	Exisitng ART day	Mid-Northern	25+ months	No			HCIV	Male	10-15 yrs	No		3.1304348	5
Aboke HCIV	Intervention	Exisitng ART day	Mid-Northern	25+ months	No			HCIV		2-4 yrs	Yes		3.1304348	5
Aboke HCIV	Intervention	Exisitng ART day	Mid-Northern	12-24 months	No	Good		HCIV	Male	5-9 yrs	Yes		3.1304348	5
Aboke HCIV	Intervention	Exisitng ART day	Mid-Northern	25+ months	No	Good	Yes	HCIV	Female	10-15 yrs	Yes	Adherent	3.1304348	5
Aboke HCIV	Intervention	Exisitng ART day	Mid-Northern	25+ months	No	Good	Yes	HCIV	Male	5-9 yrs	Yes	Non-Adherent	3.1304348	5
Aboke HCIV	Intervention	Exisitng ART day	Mid-Northern	25+ months	No	Good		HCIV	Female	5-9 yrs	Yes		3.1304348	5
Aboke HCIV	Intervention	Exisitng ART day	Mid-Northern	25+ months	No	Good		HCIV	Female	10-15 yrs	Yes		3.1304348	5
Aboke HCIV	Intervention	Exisitng ART day	Mid-Northern	25+ months	No	Fair	No	HCIV	Female	10-15 yrs	Yes	Non-Adherent	3.1304348	5
Aboke HCIV	Intervention	Exisitng ART day	Mid-Northern	25+ months	No	Good	Yes	HCIV	Female	5-9 yrs	Yes	Adherent	3.1304348	5
Aboke HCIV	Intervention	Exisitng ART day	Mid-Northern	4-11 months	No	Good	Yes	HCIV		10-15 yrs	Yes	Adherent	3.1304348	5
Aboke HCIV	Intervention	Exisitng ART day	Mid-Northern	4-11 months	No	Good		HCIV	Female	5-9 yrs	Yes		3.1304348	5
Aboke HCIV	Intervention	Exisitng ART day	Mid-Northern	25+ months	No	Good	No	HCIV	Male	5-9 yrs	Yes	Non-Adherent	3.1304348	5
Aboke HCIV	Intervention	Exisitng ART day	Mid-Northern	4-11 months	No	Good	Yes	HCIV	Male	5-9 yrs	Yes	Adherent	3.1304348	5
Aboke HCIV	Intervention	Exisitng ART day	Mid-Northern	<=3 months	No	Good	Yes	HCIV	Female	5-9 yrs	Yes	Adherent	3.1304348	5
Aboke HCIV	Intervention	Exisitng ART day	Mid-Northern	4-11 months	No	Good	Yes	HCIV	Male	5-9 yrs	Yes	Adherent	3.1304348	5
Aboke HCIV	Intervention	Exisitng ART day	Mid-Northern	12-24 months	No	Good	No	HCIV	Female	5-9 yrs	Yes	Non-Adherent	3.1304348	5
Aboke HCIV	Intervention	Exisitng ART day	Mid-Northern	25+ months	No	Good	Yes	HCIV	Female	5-9 yrs	Yes	Adherent	3.1304348	5
Aboke HCIV	Intervention	Exisitng ART day	Mid-Northern	<=3 months	No	Good	No	HCIV	Female	2-4 yrs	Yes	Adherent	3.1304348	5
Aboke HCIV	Intervention	Exisitng ART day	Mid-Northern	25+ months	No	Good	Yes	HCIV	Female	2-4 yrs	Yes	Adherent	3.1304348	5
Aboke HCIV	Intervention	Exisitng ART day	Mid-Northern	4-11 months	No	Good	Yes	HCIV	Female	10-15 yrs	Yes	Adherent	3.1304348	5
Aboke HCIV	Intervention	Exisitng ART day	Mid-Northern	25+ months	No	Good	No	HCIV	Female	5-9 yrs	Yes	Non-Adherent	3.1304348	5
Aboke HCIV	Intervention	Exisitng ART day	Mid-Northern	25+ months	No	Good	No	HCIV	Female	10-15 yrs	Yes	Non-Adherent	3.1304348	5
Aboke HCIV	Intervention	Exisitng ART day	Mid-Northern	4-11 months	No	Good	Yes	HCIV	Male	19-23 month	Yes	Adherent	3.1304348	5
Aboke HCIV	Intervention	Exisitng ART day	Mid-Northern	25+ months	No	Good		HCIV	Male	10-15 yrs	Yes		3.1304348	5
Aboke HCIV	Intervention	Exisitng ART day	Mid-Northern	25+ months	No	Good		HCIV	Female	5-9 yrs	Yes		3.1304348	5
Aboke HCIV	Intervention	Exisitng ART day	Mid-Northern	4-11 months	No	Good	Yes	HCIV	Male	2-4 yrs	Yes	Adherent	3.1304348	5
Aboke HCIV	Intervention	Exisitng ART day	Mid-Northern	25+ months	No	Good	No	HCIV	Male	10-15 yrs	Yes	Adherent	3.1304348	5
Aboke HCIV	Intervention	Exisitng ART day	Mid-Northern	<=3 months	No	Good		HCIV	Female	5-9 yrs	No		3.1304348	5
Aduku HCIV	Control		Mid-Northern	4-11 months	No	Good	Yes	HCIV	Female	5-9 yrs	Yes	Adherent	2.4625001	5
Aduku HCIV	Control		Mid-Northern	4-11 months	Yes	Good	Yes	HCIV	Male	2-4 yrs	Yes	Adherent	2.4625001	5
Aduku HCIV	Control		Mid-Northern	25+ months	Yes		Yes	HCIV	Male	10-15 yrs	No	Adherent	2.4625001	5
Aduku HCIV	Control		Mid-Northern	12-24 months	No	Good	Yes	HCIV	Female	2-4 yrs	Yes	Adherent	2.4625001	5
Aduku HCIV	Control		Mid-Northern	12-24 months	Yes	Poor	Yes	HCIV	Female	5-9 yrs	Yes	Adherent	2.4625001	5
Aduku HCIV	Control		Mid-Northern	4-11 months	No	Good	Yes	HCIV	Male	10-15 yrs	Yes	Adherent	2.4625001	5
Aduku HCIV	Control		Mid-Northern	25+ months	Yes	Good	Yes	HCIV	Female	10-15 yrs	Yes	Non-Adherent	2.4625001	5
Aduku HCIV	Control		Mid-Northern	25+ months	Yes	Good	No	HCIV	Female	5-9 yrs	Yes	Adherent	2.4625001	5
Aduku HCIV	Control		Mid-Northern	25+ months	Yes	Good	No	HCIV	Female	16-19 yrs	Yes	Non-Adherent	2.4625001	5
Aduku HCIV	Control		Mid-Northern	12-24 months	Yes	Good	No	HCIV	Female	2-4 yrs	Yes	Adherent	2.4625001	5
Aduku HCIV	Control		Mid-Northern	<=3 months	No	Good	Yes	HCIV	Female	5-9 yrs	Yes	Adherent	2.4625001	5
Aduku HCIV	Control		Mid-Northern	<=3 months	No	Good	Yes	HCIV	Female	10-15 yrs	Yes	Adherent	2.4625001	5
Aduku HCIV	Control		Mid-Northern	25+ months	Yes	Good	Yes	HCIV	Female	5-9 yrs	Yes	Adherent	2.4625001	5
Aduku HCIV	Control		Mid-Northern	4-11 months	Yes	Good	Yes	HCIV	Male	5-9 yrs	Yes	Adherent	2.4625001	5
Aduku HCIV	Control		Mid-Northern		Yes	Good	No	HCIV	Female		Yes	Adherent	2.4625001	5
Aduku HCIV	Control		Mid-Northern	4-11 months	No	Good	Yes	HCIV	Female	10-15 yrs	Yes	Adherent	2.4625001	5
Aduku HCIV	Control		Mid-Northern	4-11 months	No	Good	Yes	HCIV	Female	2-4 yrs	Yes	Non-Adherent	2.4625001	5
Aduku HCIV	Control		Mid-Northern	25+ months	Yes	Good	No	HCIV	Female	5-9 yrs	Yes	Adherent	2.4625001	5
Aduku HCIV	Control		Mid-Northern	25+ months	No	Good	Yes	HCIV	Female	10-15 yrs	Yes	Adherent	2.4625001	5
Aduku HCIV	Control		Mid-Northern	25+ months	Yes	Good	Yes	HCIV	Male	5-9 yrs	Yes	Adherent	2.4625001	5
Aduku HCIV	Control		Mid-Northern		No	Good	No	HCIV	Male	5-9 yrs	Yes	Adherent	2.4625001	5
Aduku HCIV	Control		Mid-Northern	25+ months	No	Good	Yes	HCIV	Male	5-9 yrs	Yes	Adherent	2.4625001	5
Aduku HCIV	Control		Mid-Northern	4-11 months	Yes	Good	No	HCIV	Female	5-9 yrs	Yes	Adherent	2.4625001	5
Aduku HCIV	Control		Mid-Northern	4-11 months	No	Good	Yes	HCIV	Male	10-15 yrs	No	Adherent	2.4625001	5
Aduku HCIV	Control		Mid-Northern	4-11 months	No	Good	Yes	HCIV	Female	5-9 yrs	Yes	Adherent	2.4625001	5
Aduku HCIV	Control		Mid-Northern	25+ months	No	Good	No	HCIV	Male	2-4 yrs	Yes	Non-Adherent	2.4625001	5
Aduku HCIV	Control		Mid-Northern	4-11 months	No	Good	No	HCIV	Female	10-15 yrs	Yes	Non-Adherent	2.4625001	5
Aduku HCIV	Control		Mid-Northern	25+ months	No	Good	No	HCIV	Female	10-15 yrs	Yes	Adherent	2.4625001	5
Aduku HCIV	Control		Mid-Northern		Yes	Good	Yes	HCIV	Male	5-9 yrs	Yes	Adherent	2.4625001	5
Aduku HCIV	Control		Mid-Northern	25+ months	No	Poor	No	HCIV	Female	16-19 yrs	Yes	Non-Adherent	2.4625001	5
Aduku HCIV	Control		Mid-Northern	25+ months	Yes	Good	Yes	HCIV	Female	2-4 yrs	Yes	Adherent	2.4625001	5
Aduku HCIV	Control		Mid-Northern	25+ months	No	Good	Yes	HCIV	Female	10-15 yrs	No	Adherent	2.4625001	5
Aduku HCIV	Control		Mid-Northern	12-24 months	Yes	Good	Yes	HCIV	Male	10-15 yrs	Yes	Adherent	2.4625001	5
Aduku HCIV	Control		Mid-Northern	12-24 months	No	Good	No	HCIV	Female	2-4 yrs	Yes	Adherent	2.4625001	5
Aduku HCIV	Control		Mid-Northern	4-11 months	Yes	Good	Yes	HCIV	Female	5-9 yrs	Yes	Adherent	2.4625001	5
Aduku HCIV	Control		Mid-Northern	25+ months	No	Good	Yes	HCIV	Male	10-15 yrs	Yes	Adherent	2.4625001	5
Aduku HCIV	Control		Mid-Northern	12-24 months	No	Good	Yes	HCIV	Male	16-19 yrs	No	Adherent	2.4625001	5
Aduku HCIV	Control		Mid-Northern	4-11 months	Yes			HCIV	Female	5-9 yrs	Yes		2.4625001	5
Aduku HCIV	Control		Mid-Northern		Yes	Good	Yes	HCIV	Female		Yes	Adherent	2.4625001	5
Aduku HCIV	Control		Mid-Northern	25+ months	No	Good	Yes	HCIV	Female	16-19 yrs	No	Adherent	2.4625001	5
Aduku HCIV	Control		Mid-Northern	25+ months	Yes			HCIV	Female	5-9 yrs	Yes		2.4625001	5
Aduku HCIV	Control		Mid-Northern	4-11 months	No	Good	Yes	HCIV	Female	5-9 yrs	No	Adherent	2.4625001	5
Aduku HCIV	Control		Mid-Northern	4-11 months	Yes	Good	No	HCIV	Female	2-4 yrs	Yes	Non-Adherent	2.4625001	5
Aduku HCIV	Control		Mid-Northern	25+ months	No	Good	No	HCIV	Female	10-15 yrs	Yes	Non-Adherent	2.4625001	5
Aduku HCIV	Control		Mid-Northern	12-24 months	No	Good	No	HCIV	Female	2-4 yrs	Yes	Adherent	2.4625001	5
Aduku HCIV	Control		Mid-Northern	4-11 months	Yes	Good	No	HCIV	Female	5-9 yrs	Yes	Non-Adherent	2.4625001	5
Aduku HCIV	Control		Mid-Northern	25+ months	Yes	Good	No	HCIV	Female	2-4 yrs	Yes	Non-Adherent	2.4625001	5
Aduku HCIV	Control		Mid-Northern	4-11 months	No	Good	Yes	HCIV	Female	10-15 yrs	Yes	Adherent	2.4625001	5
Aduku HCIV	Control		Mid-Northern		No	Good	No	HCIV	Female	2-4 yrs	Yes	Non-Adherent	2.4625001	5
Aduku HCIV	Control		Mid-Northern	25+ months	Yes	Good	Yes	HCIV	Male	10-15 yrs	Yes	Adherent	2.4625001	5
Aduku HCIV	Control		Mid-Northern	25+ months	No	Good		HCIV	Female	16-19 yrs	No		2.4625001	5
Aduku HCIV	Control		Mid-Northern	25+ months	Yes	Good	No	HCIV	Male	5-9 yrs	Yes	Adherent	2.4625001	5
Aduku HCIV	Control		Mid-Northern	4-11 months	Yes	Good	No	HCIV	Male	2-4 yrs	Yes	Adherent	2.4625001	5
Aduku HCIV	Control		Mid-Northern	25+ months	Yes	Good	No	HCIV	Male	10-15 yrs	Yes	Non-Adherent	2.4625001	5
Aduku HCIV	Control		Mid-Northern	4-11 months	Yes		Yes	HCIV	Female	10-15 yrs	Yes	Adherent	2.4625001	5
Aduku HCIV	Control		Mid-Northern	25+ months	Yes	Good	No	HCIV	Male	16-19 yrs	Yes	Adherent	2.4625001	5
Aduku HCIV	Control		Mid-Northern	25+ months	No			HCIV	Female	5-9 yrs	No		2.4625001	5
Aduku HCIV	Control		Mid-Northern	4-11 months	Yes	Good	No	HCIV	Female	5-9 yrs	Yes	Non-Adherent	2.4625001	5
Aduku HCIV	Control		Mid-Northern	25+ months	Yes	Good	No	HCIV	Female	10-15 yrs	Yes	Non-Adherent	2.4625001	5
Aduku HCIV	Control		Mid-Northern	25+ months	No	Fair	No	HCIV	Female	5-9 yrs	Yes	Adherent	2.4625001	5
Aduku HCIV	Control		Mid-Northern	4-11 months	Yes	Good	Yes	HCIV	Female	2-4 yrs	Yes	Adherent	2.4625001	5
Aduku HCIV	Control		Mid-Northern	25+ months	Yes	Good	Yes	HCIV	Male	5-9 yrs	Yes	Non-Adherent	2.4625001	5
Aduku HCIV	Control		Mid-Northern	4-11 months	No	Good	No	HCIV	Female	2-4 yrs	Yes	Non-Adherent	2.4625001	5
Aduku HCIV	Control		Mid-Northern	12-24 months	Yes	Good	No	HCIV	Female	5-9 yrs	Yes	Non-Adherent	2.4625001	5
Aduku HCIV	Control		Mid-Northern		Yes	Good	No	HCIV	Male		No	Non-Adherent	2.4625001	5
Aduku HCIV	Control		Mid-Northern	4-11 months	No	Good	No	HCIV	Male	2-4 yrs	Yes	Non-Adherent	2.4625001	5
Aduku HCIV	Control		Mid-Northern	4-11 months	Yes	Poor	No	HCIV	Female	2-4 yrs	Yes	Non-Adherent	2.4625001	5
Aduku HCIV	Control		Mid-Northern	25+ months	Yes	Good	Yes	HCIV	Female	16-19 yrs	Yes	Adherent	2.4625001	5
Aduku HCIV	Control		Mid-Northern	<=3 months	No		Yes	HCIV	Male	5-9 yrs	Yes	Adherent	2.4625001	5
Aduku HCIV	Control		Mid-Northern	4-11 months	No	Good	No	HCIV	Male	2-4 yrs	Yes	Adherent	2.4625001	5
Aduku HCIV	Control		Mid-Northern	25+ months	Yes	Good	Yes	HCIV	Female	16-19 yrs	Yes	Adherent	2.4625001	5
Aduku HCIV	Control		Mid-Northern	4-11 months	No	Good	Yes	HCIV	Female	10-15 yrs	Yes	Adherent	2.4625001	5
Aduku HCIV	Control		Mid-Northern	25+ months	Yes	Good	Yes	HCIV	Male	10-15 yrs	Yes	Adherent	2.4625001	5
Aduku HCIV	Control		Mid-Northern	4-11 months	Yes	Good	No	HCIV	Male	5-9 yrs	Yes	Non-Adherent	2.4625001	5
Aduku HCIV	Control		Mid-Northern	25+ months	Yes	Good	No	HCIV	Male	10-15 yrs	Yes	Adherent	2.4625001	5
Agulurude HCIII	Intervention	Exisitng ART day	Mid-Northern	4-11 months	No	Good	Yes	HCIII	Female	5-9 yrs	Yes	Adherent	1.3673469	4
Agulurude HCIII	Intervention	Exisitng ART day	Mid-Northern	<=3 months	No	Good		HCIII	Female	5-9 yrs	Yes		1.3673469	4
Agulurude HCIII	Intervention	Exisitng ART day	Mid-Northern	4-11 months	No	Good	Yes	HCIII	Male	5-9 yrs	Yes	Adherent	1.3673469	4
Agulurude HCIII	Intervention	Exisitng ART day	Mid-Northern	4-11 months	No	Good	Yes	HCIII	Male	2-4 yrs	Yes	Non-Adherent	1.3673469	4
Agulurude HCIII	Intervention	Exisitng ART day	Mid-Northern	4-11 months	No	Fair	No	HCIII	Male	5-9 yrs	Yes	Non-Adherent	1.3673469	4
Agulurude HCIII	Intervention	Exisitng ART day	Mid-Northern	25+ months	No	Good	Yes	HCIII	Male	10-15 yrs	Yes	Non-Adherent	1.3673469	4
Agulurude HCIII	Intervention	Exisitng ART day	Mid-Northern	12-24 months	No	Good	No	HCIII	Female	5-9 yrs	Yes	Non-Adherent	1.3673469	4
Agulurude HCIII	Intervention	Exisitng ART day	Mid-Northern	12-24 months	No	Fair	No	HCIII	Male	10-15 yrs	Yes	Non-Adherent	1.3673469	4
Agulurude HCIII	Intervention	Exisitng ART day	Mid-Northern	4-11 months	No	Good	Yes	HCIII	Male	5-9 yrs	Yes	Adherent	1.3673469	4
Agulurude HCIII	Intervention	Exisitng ART day	Mid-Northern	4-11 months	Yes	Good	Yes	HCIII	Female	5-9 yrs	Yes	Adherent	1.3673469	4
Agulurude HCIII	Intervention	Exisitng ART day	Mid-Northern	25+ months	No	Poor	No	HCIII	Male	5-9 yrs	Yes	Non-Adherent	1.3673469	4
Agulurude HCIII	Intervention	Exisitng ART day	Mid-Northern	25+ months	No	Good	Yes	HCIII	Male	10-15 yrs	Yes	Adherent	1.3673469	4
Agulurude HCIII	Intervention	Exisitng ART day	Mid-Northern	4-11 months	No	Good	No	HCIII	Male	5-9 yrs	Yes	Non-Adherent	1.3673469	4
Agulurude HCIII	Intervention	Exisitng ART day	Mid-Northern	25+ months	No	Good	Yes	HCIII	Male	5-9 yrs	Yes	Adherent	1.3673469	4
Agulurude HCIII	Intervention	Exisitng ART day	Mid-Northern	25+ months	Yes	Good	Yes	HCIII	Male	5-9 yrs	Yes	Adherent	1.3673469	4
Agulurude HCIII	Intervention	Exisitng ART day	Mid-Northern	4-11 months	No	Good	Yes	HCIII	Male	10-15 yrs	Yes	Adherent	1.3673469	4
Agulurude HCIII	Intervention	Exisitng ART day	Mid-Northern	4-11 months	No	Good	Yes	HCIII	Female	5-9 yrs	Yes	Adherent	1.3673469	4
Agulurude HCIII	Intervention	Exisitng ART day	Mid-Northern	25+ months	No	Good	No	HCIII	Male	5-9 yrs	Yes	Non-Adherent	1.3673469	4
Agulurude HCIII	Intervention	Exisitng ART day	Mid-Northern		No	Good	No	HCIII	Male	5-9 yrs	Yes	Non-Adherent	1.3673469	4
Agulurude HCIII	Intervention	Exisitng ART day	Mid-Northern	4-11 months	No	Good	Yes	HCIII	Male	5-9 yrs	Yes	Adherent	1.3673469	4
Agulurude HCIII	Intervention	Exisitng ART day	Mid-Northern	25+ months	No	Good	Yes	HCIII	Male	5-9 yrs	Yes	Adherent	1.3673469	4
Agulurude HCIII	Intervention	Exisitng ART day	Mid-Northern	4-11 months	No	Good	Yes	HCIII	Male	10-15 yrs	Yes	Adherent	1.3673469	4
Agulurude HCIII	Intervention	Exisitng ART day	Mid-Northern	25+ months	No	Good	Yes	HCIII	Male	5-9 yrs	Yes	Adherent	1.3673469	4
Agulurude HCIII	Intervention	Exisitng ART day	Mid-Northern	25+ months	No	Good	Yes	HCIII	Female	2-4 yrs	Yes	Adherent	1.3673469	4
Agulurude HCIII	Intervention	Exisitng ART day	Mid-Northern	4-11 months	No	Good	Yes	HCIII	Female	10-15 yrs	Yes	Adherent	1.3673469	4
Agulurude HCIII	Intervention	Exisitng ART day	Mid-Northern	25+ months	No	Fair	Yes	HCIII	Male	5-9 yrs	Yes	Adherent	1.3673469	4
Agulurude HCIII	Intervention	Exisitng ART day	Mid-Northern	12-24 months	No	Fair	No	HCIII	Female	2-4 yrs	Yes	Adherent	1.3673469	4
Agulurude HCIII	Intervention	Exisitng ART day	Mid-Northern	25+ months	No	Good	Yes	HCIII	Female	16-19 yrs	Yes	Adherent	1.3673469	4
Agulurude HCIII	Intervention	Exisitng ART day	Mid-Northern	4-11 months	No	Good	Yes	HCIII	Female	5-9 yrs	Yes	Non-Adherent	1.3673469	4
Agulurude HCIII	Intervention	Exisitng ART day	Mid-Northern		Yes	Good	Yes	HCIII	Female	10-15 yrs	Yes	Adherent	1.3673469	4
Agulurude HCIII	Intervention	Exisitng ART day	Mid-Northern	4-11 months	No	Good	Yes	HCIII	Male	5-9 yrs	Yes	Adherent	1.3673469	4
Agulurude HCIII	Intervention	Exisitng ART day	Mid-Northern		No	Good	Yes	HCIII	Female		Yes	Adherent	1.3673469	4
Agulurude HCIII	Intervention	Exisitng ART day	Mid-Northern	25+ months	No	Good	No	HCIII	Male	5-9 yrs	Yes	Adherent	1.3673469	4
Agulurude HCIII	Intervention	Exisitng ART day	Mid-Northern	25+ months	No	Good	Yes	HCIII	Female	10-15 yrs	Yes	Adherent	1.3673469	4
Agulurude HCIII	Intervention	Exisitng ART day	Mid-Northern	4-11 months	Yes	Good	Yes	HCIII	Female	5-9 yrs	Yes	Adherent	1.3673469	4
Agulurude HCIII	Intervention	Exisitng ART day	Mid-Northern	4-11 months	No	Good	Yes	HCIII	Female	5-9 yrs	Yes	Adherent	1.3673469	4
Agulurude HCIII	Intervention	Exisitng ART day	Mid-Northern	4-11 months	No	Good	No	HCIII	Male	10-15 yrs	Yes	Adherent	1.3673469	4
Agulurude HCIII	Intervention	Exisitng ART day	Mid-Northern	25+ months	No	Good	Yes	HCIII	Male	5-9 yrs	Yes	Adherent	1.3673469	4
Agulurude HCIII	Intervention	Exisitng ART day	Mid-Northern	<=3 months	No	Good		HCIII	Male	10-15 yrs	Yes		1.3673469	4
Agulurude HCIII	Intervention	Exisitng ART day	Mid-Northern	4-11 months	No	Good	Yes	HCIII	Male	5-9 yrs	Yes	Adherent	1.3673469	4
Agulurude HCIII	Intervention	Exisitng ART day	Mid-Northern	4-11 months	No	Good	Yes	HCIII	Female	2-4 yrs	Yes	Adherent	1.3673469	4
Agulurude HCIII	Intervention	Exisitng ART day	Mid-Northern	4-11 months	Yes	Good	Yes	HCIII	Male	10-15 yrs	Yes	Adherent	1.3673469	4
Agulurude HCIII	Intervention	Exisitng ART day	Mid-Northern	25+ months	No	Good	No	HCIII	Female	5-9 yrs	Yes	Adherent	1.3673469	4
Agulurude HCIII	Intervention	Exisitng ART day	Mid-Northern	4-11 months	No	Good	No	HCIII	Female	5-9 yrs	Yes	Non-Adherent	1.3673469	4
Agulurude HCIII	Intervention	Exisitng ART day	Mid-Northern	4-11 months	No	Good	No	HCIII	Male	5-9 yrs	Yes	Adherent	1.3673469	4
Agulurude HCIII	Intervention	Exisitng ART day	Mid-Northern	25+ months	No	Fair	Yes	HCIII	Female	16-19 yrs	Yes	Adherent	1.3673469	4
Agulurude HCIII	Intervention	Exisitng ART day	Mid-Northern	4-11 months	No	Good	Yes	HCIII	Male	5-9 yrs	Yes	Non-Adherent	1.3673469	4
Agulurude HCIII	Intervention	Exisitng ART day	Mid-Northern	4-11 months	Yes	Good	Yes	HCIII	Female	16-19 yrs	Yes	Adherent	1.3673469	4
Agwatta HCIII	Control		Mid-Northern	12-24 months	Yes	Good	No	HCIII	Female	5-9 yrs	Yes	Non-Adherent	1.0476191	3
Agwatta HCIII	Control		Mid-Northern	12-24 months	No	Good	No	HCIII	Male	5-9 yrs	Yes	Adherent	1.0476191	3
Agwatta HCIII	Control		Mid-Northern	4-11 months	No	Good	No	HCIII	Female	5-9 yrs	Yes	Non-Adherent	1.0476191	3
Agwatta HCIII	Control		Mid-Northern	4-11 months	No	Poor	No	HCIII	Female	16-19 yrs	Yes	Non-Adherent	1.0476191	3
Agwatta HCIII	Control		Mid-Northern	4-11 months	No	Good	Yes	HCIII	Male	5-9 yrs	Yes	Adherent	1.0476191	3
Agwatta HCIII	Control		Mid-Northern		No	Good	Yes	HCIII	Male	5-9 yrs	Yes	Adherent	1.0476191	3
Agwatta HCIII	Control		Mid-Northern	4-11 months	No	Good	Yes	HCIII	Male	5-9 yrs	Yes	Non-Adherent	1.0476191	3
Agwatta HCIII	Control		Mid-Northern	4-11 months	No		No	HCIII	Female	5-9 yrs	Yes	Non-Adherent	1.0476191	3
Agwatta HCIII	Control		Mid-Northern	25+ months	Yes			HCIII	Female	10-15 yrs	Yes		1.0476191	3
Agwatta HCIII	Control		Mid-Northern	4-11 months	No	Good	No	HCIII	Female	5-9 yrs	Yes	Adherent	1.0476191	3
Agwatta HCIII	Control		Mid-Northern	<=3 months	No		Yes	HCIII	Male	10-15 yrs	Yes	Adherent	1.0476191	3
Agwatta HCIII	Control		Mid-Northern		Yes		No	HCIII	Female	5-9 yrs	Yes	Non-Adherent	1.0476191	3
Agwatta HCIII	Control		Mid-Northern		No	Good	No	HCIII	Female	5-9 yrs	Yes	Non-Adherent	1.0476191	3
Agwatta HCIII	Control		Mid-Northern	25+ months	No	Good	Yes	HCIII	Female	2-4 yrs	Yes	Non-Adherent	1.0476191	3
Agwatta HCIII	Control		Mid-Northern	4-11 months	No	Good	Yes	HCIII	Female	2-4 yrs	Yes	Non-Adherent	1.0476191	3
Agwatta HCIII	Control		Mid-Northern	4-11 months	No	Good	Yes	HCIII	Female	2-4 yrs	Yes	Non-Adherent	1.0476191	3
Agwatta HCIII	Control		Mid-Northern	12-24 months	Yes	Good	No	HCIII		16-19 yrs	Yes	Adherent	1.0476191	3
Agwatta HCIII	Control		Mid-Northern	12-24 months	No	Poor		HCIII	Male	16-19 yrs	Yes		1.0476191	3
Agwatta HCIII	Control		Mid-Northern	4-11 months	No	Good	Yes	HCIII	Female	16-19 yrs	Yes	Non-Adherent	1.0476191	3
Agwatta HCIII	Control		Mid-Northern	4-11 months	No		Yes	HCIII	Male	5-9 yrs	Yes	Adherent	1.0476191	3
Agwatta HCIII	Control		Mid-Northern		Yes	Good	Yes	HCIII	Male	5-9 yrs	Yes	Non-Adherent	1.0476191	3
Agwatta HCIII	Control		Mid-Northern	<=3 months	No			HCIII	Female	2-4 yrs	Yes		1.0476191	3
Agwatta HCIII	Control		Mid-Northern	4-11 months	Yes		Yes	HCIII		10-15 yrs	Yes	Adherent	1.0476191	3
Agwatta HCIII	Control		Mid-Northern		No	Good	No	HCIII	Male	5-9 yrs	Yes	Adherent	1.0476191	3
Agwatta HCIII	Control		Mid-Northern	12-24 months	No	Good	Yes	HCIII	Female	5-9 yrs	Yes	Adherent	1.0476191	3
Agwatta HCIII	Control		Mid-Northern	4-11 months	No	Poor		HCIII	Female	5-9 yrs	No		1.0476191	3
Agwatta HCIII	Control		Mid-Northern	4-11 months	No	Good	Yes	HCIII	Female	5-9 yrs	Yes	Non-Adherent	1.0476191	3
Agwatta HCIII	Control		Mid-Northern	12-24 months	Yes	Good	Yes	HCIII	Female	5-9 yrs	Yes	Adherent	1.0476191	3
Agwatta HCIII	Control		Mid-Northern		No	Good	No	HCIII	Male	2-4 yrs	Yes	Non-Adherent	1.0476191	3
Agwatta HCIII	Control		Mid-Northern		No	Good	Yes	HCIII	Male	5-9 yrs	Yes	Adherent	1.0476191	3
Agwatta HCIII	Control		Mid-Northern	4-11 months	No	Good	Yes	HCIII		2-4 yrs	Yes	Non-Adherent	1.0476191	3
Agwatta HCIII	Control		Mid-Northern	12-24 months	Yes	Fair	Yes	HCIII	Female	2-4 yrs	Yes	Non-Adherent	1.0476191	3
Agwatta HCIII	Control		Mid-Northern	4-11 months	No	Good	Yes	HCIII	Female	5-9 yrs	Yes	Non-Adherent	1.0476191	3
Agwatta HCIII	Control		Mid-Northern	4-11 months	No	Good		HCIII	Female	2-4 yrs	Yes		1.0476191	3
Agwatta HCIII	Control		Mid-Northern	4-11 months	Yes	Good	Yes	HCIII	Female	5-9 yrs	Yes	Adherent	1.0476191	3
Akokoro HCIII	Intervention	New ART day	Mid-Northern	25+ months	Yes	Good	Yes	HCIII	Male	5-9 yrs	Yes	Adherent	1.2948718	3
Akokoro HCIII	Intervention	New ART day	Mid-Northern	25+ months	Yes	Good	Yes	HCIII	Female	5-9 yrs	Yes	Adherent	1.2948718	3
Akokoro HCIII	Intervention	New ART day	Mid-Northern		No			HCIII		5-9 yrs	Yes		1.2948718	3
Akokoro HCIII	Intervention	New ART day	Mid-Northern	25+ months	No	Good	Yes	HCIII	Female	5-9 yrs	Yes	Adherent	1.2948718	3
Akokoro HCIII	Intervention	New ART day	Mid-Northern	25+ months	Yes	Good	Yes	HCIII	Female	10-15 yrs	Yes	Adherent	1.2948718	3
Akokoro HCIII	Intervention	New ART day	Mid-Northern	4-11 months	No	Good	Yes	HCIII		10-15 yrs	Yes	Adherent	1.2948718	3
Akokoro HCIII	Intervention	New ART day	Mid-Northern	25+ months	Yes	Good	Yes	HCIII	Female	5-9 yrs	Yes	Adherent	1.2948718	3
Akokoro HCIII	Intervention	New ART day	Mid-Northern	12-24 months	No	Poor	No	HCIII	Male	5-9 yrs	Yes	Non-Adherent	1.2948718	3
Akokoro HCIII	Intervention	New ART day	Mid-Northern	25+ months	Yes	Good	Yes	HCIII	Male	5-9 yrs	Yes	Adherent	1.2948718	3
Akokoro HCIII	Intervention	New ART day	Mid-Northern	25+ months	No	Good	Yes	HCIII	Male	5-9 yrs	Yes	Adherent	1.2948718	3
Akokoro HCIII	Intervention	New ART day	Mid-Northern	25+ months	No	Good	Yes	HCIII	Female	5-9 yrs	Yes	Adherent	1.2948718	3
Akokoro HCIII	Intervention	New ART day	Mid-Northern	4-11 months	No	Good	No	HCIII		10-15 yrs	Yes	Adherent	1.2948718	3
Akokoro HCIII	Intervention	New ART day	Mid-Northern	25+ months	Yes	Good	No	HCIII	Female	2-4 yrs	Yes	Non-Adherent	1.2948718	3
Akokoro HCIII	Intervention	New ART day	Mid-Northern		No	Good	Yes	HCIII	Female	5-9 yrs	Yes	Adherent	1.2948718	3
Akokoro HCIII	Intervention	New ART day	Mid-Northern	25+ months	Yes	Good	Yes	HCIII	Female	10-15 yrs	Yes	Adherent	1.2948718	3
Akokoro HCIII	Intervention	New ART day	Mid-Northern	25+ months	No	Good	Yes	HCIII	Male	10-15 yrs	Yes	Adherent	1.2948718	3
Akokoro HCIII	Intervention	New ART day	Mid-Northern	25+ months	Yes	Good	No	HCIII		2-4 yrs	Yes	Adherent	1.2948718	3
Akokoro HCIII	Intervention	New ART day	Mid-Northern	25+ months	Yes	Good	Yes	HCIII	Male	10-15 yrs	Yes	Adherent	1.2948718	3
Akokoro HCIII	Intervention	New ART day	Mid-Northern	25+ months	Yes	Good	Yes	HCIII	Male	10-15 yrs	Yes	Adherent	1.2948718	3
Akokoro HCIII	Intervention	New ART day	Mid-Northern	25+ months	Yes	Good	Yes	HCIII		5-9 yrs	Yes	Adherent	1.2948718	3
Akokoro HCIII	Intervention	New ART day	Mid-Northern	12-24 months	No	Good	Yes	HCIII	Female	16-19 yrs	Yes	Adherent	1.2948718	3
Akokoro HCIII	Intervention	New ART day	Mid-Northern	12-24 months	No	Good	Yes	HCIII		5-9 yrs	Yes	Adherent	1.2948718	3
Akokoro HCIII	Intervention	New ART day	Mid-Northern	4-11 months	Yes	Good	Yes	HCIII		2-4 yrs	Yes	Adherent	1.2948718	3
Akokoro HCIII	Intervention	New ART day	Mid-Northern	25+ months	No	Good	Yes	HCIII	Female	5-9 yrs	Yes	Adherent	1.2948718	3
Akokoro HCIII	Intervention	New ART day	Mid-Northern	25+ months	Yes	Good	No	HCIII	Male	10-15 yrs	Yes	Adherent	1.2948718	3
Akokoro HCIII	Intervention	New ART day	Mid-Northern	25+ months	No	Poor	No	HCIII	Female	10-15 yrs	Yes	Non-Adherent	1.2948718	3
Akokoro HCIII	Intervention	New ART day	Mid-Northern		No	Good	Yes	HCIII		2-4 yrs	Yes	Adherent	1.2948718	3
Akokoro HCIII	Intervention	New ART day	Mid-Northern	12-24 months	Yes	Good	Yes	HCIII	Female	5-9 yrs	Yes	Adherent	1.2948718	3
Akokoro HCIII	Intervention	New ART day	Mid-Northern	25+ months	No	Good	Yes	HCIII	Female	10-15 yrs	Yes	Adherent	1.2948718	3
Akokoro HCIII	Intervention	New ART day	Mid-Northern	4-11 months	Yes			HCIII		5-9 yrs	Yes		1.2948718	3
Akokoro HCIII	Intervention	New ART day	Mid-Northern		Yes	Good	No	HCIII	Female	5-9 yrs	Yes	Non-Adherent	1.2948718	3
Akokoro HCIII	Intervention	New ART day	Mid-Northern	25+ months	Yes	Good	Yes	HCIII	Male	5-9 yrs	Yes	Adherent	1.2948718	3
Akokoro HCIII	Intervention	New ART day	Mid-Northern	<=3 months	Yes	Fair	No	HCIII		2-4 yrs	Yes	Adherent	1.2948718	3
Akokoro HCIII	Intervention	New ART day	Mid-Northern	25+ months	Yes	Good	Yes	HCIII	Male	10-15 yrs	Yes	Adherent	1.2948718	3
Akokoro HCIII	Intervention	New ART day	Mid-Northern	4-11 months	Yes	Good		HCIII	Male	10-15 yrs	Yes		1.2948718	3
Akokoro HCIII	Intervention	New ART day	Mid-Northern	25+ months	Yes	Good	No	HCIII	Female	5-9 yrs	Yes	Adherent	1.2948718	3
Akokoro HCIII	Intervention	New ART day	Mid-Northern	25+ months	Yes	Good	No	HCIII	Male	10-15 yrs	Yes	Non-Adherent	1.2948718	3
Akokoro HCIII	Intervention	New ART day	Mid-Northern		Yes	Good		HCIII		2-4 yrs	Yes		1.2948718	3
Akokoro HCIII	Intervention	New ART day	Mid-Northern	25+ months	No	Good		HCIII	Female	5-9 yrs	Yes		1.2948718	3
Akokoro HCIII	Intervention	New ART day	Mid-Northern	25+ months	No	Good	No	HCIII	Female	16-19 yrs	Yes	Adherent	1.2948718	3
Akokoro HCIII	Intervention	New ART day	Mid-Northern	12-24 months	Yes	Good	Yes	HCIII	Female	5-9 yrs	Yes	Adherent	1.2948718	3
Akokoro HCIII	Intervention	New ART day	Mid-Northern	25+ months	Yes	Good	Yes	HCIII	Female	5-9 yrs	Yes	Adherent	1.2948718	3
Akokoro HCIII	Intervention	New ART day	Mid-Northern	25+ months	No	Good	Yes	HCIII	Male	5-9 yrs	Yes	Adherent	1.2948718	3
Akokoro HCIII	Intervention	New ART day	Mid-Northern	25+ months	Yes	Good	No	HCIII	Female	10-15 yrs	Yes	Adherent	1.2948718	3
Akokoro HCIII	Intervention	New ART day	Mid-Northern	25+ months	No	Good	Yes	HCIII	Female	5-9 yrs	Yes	Adherent	1.2948718	3
Akokoro HCIII	Intervention	New ART day	Mid-Northern	12-24 months	No	Good	Yes	HCIII	Male	5-9 yrs	Yes	Adherent	1.2948718	3
Akokoro HCIII	Intervention	New ART day	Mid-Northern	25+ months	Yes		No	HCIII	Male	16-19 yrs	Yes	Adherent	1.2948718	3
Akokoro HCIII	Intervention	New ART day	Mid-Northern		No	Good	Yes	HCIII		5-9 yrs	Yes	Adherent	1.2948718	3
Akokoro HCIII	Intervention	New ART day	Mid-Northern	25+ months	Yes	Good	Yes	HCIII	Female	5-9 yrs	Yes	Adherent	1.2948718	3
Akokoro HCIII	Intervention	New ART day	Mid-Northern	<=3 months	Yes		Yes	HCIII	Male	10-15 yrs	Yes	Adherent	1.2948718	3
Akokoro HCIII	Intervention	New ART day	Mid-Northern	<=3 months	No			HCIII		5-9 yrs	Yes		1.2948718	3
Akokoro HCIII	Intervention	New ART day	Mid-Northern	4-11 months	Yes		Yes	HCIII	Male	5-9 yrs	Yes	Adherent	1.2948718	3
Akokoro HCIII	Intervention	New ART day	Mid-Northern	<=3 months	Yes			HCIII		5-9 yrs	Yes		1.2948718	3
Akokoro HCIII	Intervention	New ART day	Mid-Northern	4-11 months	Yes	Fair	No	HCIII		2-4 yrs	Yes	Non-Adherent	1.2948718	3
Akokoro HCIII	Intervention	New ART day	Mid-Northern	25+ months	Yes	Good	Yes	HCIII	Male	10-15 yrs	Yes	Adherent	1.2948718	3
Akokoro HCIII	Intervention	New ART day	Mid-Northern	4-11 months	Yes	Good	Yes	HCIII	Female	10-15 yrs	Yes	Adherent	1.2948718	3
Akokoro HCIII	Intervention	New ART day	Mid-Northern	25+ months	Yes	Poor	No	HCIII	Female	5-9 yrs	Yes	Adherent	1.2948718	3
Akokoro HCIII	Intervention	New ART day	Mid-Northern	25+ months	Yes	Good	No	HCIII	Female	10-15 yrs	Yes	Adherent	1.2948718	3
Akokoro HCIII	Intervention	New ART day	Mid-Northern	4-11 months	Yes	Fair		HCIII	Female	2-4 yrs	Yes		1.2948718	3
Akokoro HCIII	Intervention	New ART day	Mid-Northern	25+ months	Yes	Good	Yes	HCIII	Female	10-15 yrs	Yes	Adherent	1.2948718	3
Akokoro HCIII	Intervention	New ART day	Mid-Northern	25+ months	Yes	Poor	No	HCIII	Male	5-9 yrs	Yes	Adherent	1.2948718	3
Akokoro HCIII	Intervention	New ART day	Mid-Northern	25+ months	No	Good	No	HCIII	Male	2-4 yrs	Yes	Non-Adherent	1.2948718	3
Akokoro HCIII	Intervention	New ART day	Mid-Northern	25+ months	Yes	Poor	Yes	HCIII	Female	5-9 yrs	Yes	Adherent	1.2948718	3
Akokoro HCIII	Intervention	New ART day	Mid-Northern	12-24 months	Yes	Good	Yes	HCIII		2-4 yrs	Yes	Adherent	1.2948718	3
Akokoro HCIII	Intervention	New ART day	Mid-Northern	4-11 months	No		No	HCIII		2-4 yrs	No	Adherent	1.2948718	3
Akokoro HCIII	Intervention	New ART day	Mid-Northern	4-11 months	No			HCIII	Female	16-19 yrs	Yes		1.2948718	3
Akokoro HCIII	Intervention	New ART day	Mid-Northern		Yes	Good	Yes	HCIII	Female	5-9 yrs	Yes	Adherent	1.2948718	3
Akokoro HCIII	Intervention	New ART day	Mid-Northern	25+ months	No			HCIII	Female	16-19 yrs	No		1.2948718	3
Akokoro HCIII	Intervention	New ART day	Mid-Northern	25+ months	Yes	Good	Yes	HCIII	Female	5-9 yrs	Yes	Adherent	1.2948718	3
Akokoro HCIII	Intervention	New ART day	Mid-Northern	4-11 months	Yes	Good		HCIII		2-4 yrs	Yes		1.2948718	3
Akokoro HCIII	Intervention	New ART day	Mid-Northern	25+ months	Yes	Poor	Yes	HCIII	Female	5-9 yrs	Yes	Non-Adherent	1.2948718	3
Akokoro HCIII	Intervention	New ART day	Mid-Northern	25+ months	Yes	Good	Yes	HCIII	Male	5-9 yrs	Yes	Adherent	1.2948718	3
Akokoro HCIII	Intervention	New ART day	Mid-Northern	25+ months	No	Good	Yes	HCIII	Female	5-9 yrs	Yes	Adherent	1.2948718	3
Amolatar HCIV	Intervention	Exisitng ART day	Mid-Northern	4-11 months	Yes		No	HCIV	Male	2-4 yrs	Yes	Adherent	1.7974683	5
Amolatar HCIV	Intervention	Exisitng ART day	Mid-Northern	4-11 months	No		Yes	HCIV	Female	5-9 yrs	Yes	Adherent	1.7974683	5
Amolatar HCIV	Intervention	Exisitng ART day	Mid-Northern	25+ months	Yes	Good	Yes	HCIV	Female	5-9 yrs	Yes	Adherent	1.7974683	5
Amolatar HCIV	Intervention	Exisitng ART day	Mid-Northern	25+ months	No			HCIV	Male	10-15 yrs	No		1.7974683	5
Amolatar HCIV	Intervention	Exisitng ART day	Mid-Northern	4-11 months	Yes		Yes	HCIV	Female	2-4 yrs	Yes	Adherent	1.7974683	5
Amolatar HCIV	Intervention	Exisitng ART day	Mid-Northern	25+ months	Yes	Poor	Yes	HCIV	Male	10-15 yrs	Yes	Adherent	1.7974683	5
Amolatar HCIV	Intervention	Exisitng ART day	Mid-Northern	12-24 months	Yes	Good	Yes	HCIV		2-4 yrs	Yes	Adherent	1.7974683	5
Amolatar HCIV	Intervention	Exisitng ART day	Mid-Northern	25+ months	Yes	Good	No	HCIV	Female	5-9 yrs	Yes	Non-Adherent	1.7974683	5
Amolatar HCIV	Intervention	Exisitng ART day	Mid-Northern	25+ months	Yes		Yes	HCIV	Male	5-9 yrs	Yes	Adherent	1.7974683	5
Amolatar HCIV	Intervention	Exisitng ART day	Mid-Northern	25+ months	Yes	Good	No	HCIV	Male	5-9 yrs	Yes	Non-Adherent	1.7974683	5
Amolatar HCIV	Intervention	Exisitng ART day	Mid-Northern	4-11 months	Yes			HCIV	Male	2-4 yrs	Yes		1.7974683	5
Amolatar HCIV	Intervention	Exisitng ART day	Mid-Northern	25+ months	No		No	HCIV	Female	5-9 yrs	Yes	Non-Adherent	1.7974683	5
Amolatar HCIV	Intervention	Exisitng ART day	Mid-Northern	4-11 months	Yes	Good	Yes	HCIV		10-15 yrs	Yes	Adherent	1.7974683	5
Amolatar HCIV	Intervention	Exisitng ART day	Mid-Northern	25+ months	Yes	Good	Yes	HCIV	Male	10-15 yrs	Yes	Adherent	1.7974683	5
Amolatar HCIV	Intervention	Exisitng ART day	Mid-Northern	25+ months	Yes		Yes	HCIV	Female	2-4 yrs	Yes	Adherent	1.7974683	5
Amolatar HCIV	Intervention	Exisitng ART day	Mid-Northern	12-24 months	Yes		Yes	HCIV	Female	5-9 yrs	Yes	Adherent	1.7974683	5
Amolatar HCIV	Intervention	Exisitng ART day	Mid-Northern	25+ months	Yes			HCIV	Female	2-4 yrs	No		1.7974683	5
Amolatar HCIV	Intervention	Exisitng ART day	Mid-Northern	4-11 months	Yes		Yes	HCIV	Female	5-9 yrs	Yes	Adherent	1.7974683	5
Amolatar HCIV	Intervention	Exisitng ART day	Mid-Northern	4-11 months	No			HCIV		5-9 yrs	Yes		1.7974683	5
Amolatar HCIV	Intervention	Exisitng ART day	Mid-Northern	12-24 months	Yes	Good	Yes	HCIV	Female	2-4 yrs	Yes	Adherent	1.7974683	5
Amolatar HCIV	Intervention	Exisitng ART day	Mid-Northern	25+ months	Yes		Yes	HCIV	Male	2-4 yrs	Yes	Adherent	1.7974683	5
Amolatar HCIV	Intervention	Exisitng ART day	Mid-Northern	25+ months	Yes		No	HCIV	Male	5-9 yrs	Yes	Non-Adherent	1.7974683	5
Amolatar HCIV	Intervention	Exisitng ART day	Mid-Northern	25+ months	Yes		No	HCIV	Male	5-9 yrs	Yes	Non-Adherent	1.7974683	5
Amolatar HCIV	Intervention	Exisitng ART day	Mid-Northern	4-11 months	Yes		Yes	HCIV	Female	5-9 yrs	Yes	Adherent	1.7974683	5
Amolatar HCIV	Intervention	Exisitng ART day	Mid-Northern	25+ months	No	Fair	No	HCIV	Male	5-9 yrs	Yes	Adherent	1.7974683	5
Amolatar HCIV	Intervention	Exisitng ART day	Mid-Northern	4-11 months	Yes		No	HCIV		5-9 yrs	Yes	Non-Adherent	1.7974683	5
Amolatar HCIV	Intervention	Exisitng ART day	Mid-Northern	25+ months	Yes			HCIV	Female	2-4 yrs	No		1.7974683	5
Amolatar HCIV	Intervention	Exisitng ART day	Mid-Northern	25+ months	No			HCIV	Male	5-9 yrs	Yes		1.7974683	5
Amolatar HCIV	Intervention	Exisitng ART day	Mid-Northern	25+ months	Yes		Yes	HCIV	Female	10-15 yrs	Yes	Adherent	1.7974683	5
Amolatar HCIV	Intervention	Exisitng ART day	Mid-Northern	25+ months	Yes		Yes	HCIV	Female	2-4 yrs	Yes	Adherent	1.7974683	5
Amolatar HCIV	Intervention	Exisitng ART day	Mid-Northern	12-24 months	Yes	Good	Yes	HCIV	Female	2-4 yrs	Yes	Adherent	1.7974683	5
Amolatar HCIV	Intervention	Exisitng ART day	Mid-Northern	25+ months	No		Yes	HCIV	Female	5-9 yrs	No	Adherent	1.7974683	5
Amolatar HCIV	Intervention	Exisitng ART day	Mid-Northern	4-11 months	Yes		No	HCIV	Male	5-9 yrs	Yes	Non-Adherent	1.7974683	5
Amolatar HCIV	Intervention	Exisitng ART day	Mid-Northern	25+ months	Yes		Yes	HCIV	Female	10-15 yrs	Yes	Adherent	1.7974683	5
Amolatar HCIV	Intervention	Exisitng ART day	Mid-Northern	25+ months	Yes		No	HCIV		2-4 yrs	Yes	Adherent	1.7974683	5
Amolatar HCIV	Intervention	Exisitng ART day	Mid-Northern	25+ months	No	Good	Yes	HCIV	Male	2-4 yrs	Yes	Adherent	1.7974683	5
Amolatar HCIV	Intervention	Exisitng ART day	Mid-Northern	4-11 months	Yes	Poor	No	HCIV		2-4 yrs	Yes	Non-Adherent	1.7974683	5
Amolatar HCIV	Intervention	Exisitng ART day	Mid-Northern	25+ months	No	Good	Yes	HCIV	Male	10-15 yrs	Yes	Adherent	1.7974683	5
Amolatar HCIV	Intervention	Exisitng ART day	Mid-Northern	25+ months	Yes	Good	Yes	HCIV	Male	5-9 yrs	Yes	Adherent	1.7974683	5
Amolatar HCIV	Intervention	Exisitng ART day	Mid-Northern	25+ months	Yes	Good	Yes	HCIV	Male	2-4 yrs	Yes	Adherent	1.7974683	5
Amolatar HCIV	Intervention	Exisitng ART day	Mid-Northern	25+ months	No	Good		HCIV	Male	10-15 yrs	Yes		1.7974683	5
Amolatar HCIV	Intervention	Exisitng ART day	Mid-Northern	25+ months	Yes	Good	Yes	HCIV	Male	5-9 yrs	Yes	Adherent	1.7974683	5
Amolatar HCIV	Intervention	Exisitng ART day	Mid-Northern	12-24 months	Yes		Yes	HCIV	Male	5-9 yrs	No	Adherent	1.7974683	5
Amolatar HCIV	Intervention	Exisitng ART day	Mid-Northern	4-11 months	Yes	Good	Yes	HCIV	Male	2-4 yrs	Yes	Adherent	1.7974683	5
Amolatar HCIV	Intervention	Exisitng ART day	Mid-Northern	4-11 months	No	Good	No	HCIV	Female	10-15 yrs	Yes	Non-Adherent	1.7974683	5
Amolatar HCIV	Intervention	Exisitng ART day	Mid-Northern	4-11 months	Yes		No	HCIV	Female	5-9 yrs	Yes	Non-Adherent	1.7974683	5
Amolatar HCIV	Intervention	Exisitng ART day	Mid-Northern	25+ months	Yes		Yes	HCIV	Female	5-9 yrs	Yes	Adherent	1.7974683	5
Amolatar HCIV	Intervention	Exisitng ART day	Mid-Northern	25+ months	No	Good	No	HCIV	Male	10-15 yrs	Yes	Non-Adherent	1.7974683	5
Amolatar HCIV	Intervention	Exisitng ART day	Mid-Northern	25+ months	Yes		Yes	HCIV	Male	16-19 yrs	Yes	Adherent	1.7974683	5
Amolatar HCIV	Intervention	Exisitng ART day	Mid-Northern	25+ months	No	Good	Yes	HCIV	Male	5-9 yrs	Yes	Adherent	1.7974683	5
Amolatar HCIV	Intervention	Exisitng ART day	Mid-Northern	25+ months	Yes		Yes	HCIV	Male	5-9 yrs	Yes	Adherent	1.7974683	5
Amolatar HCIV	Intervention	Exisitng ART day	Mid-Northern	25+ months	Yes		Yes	HCIV	Male	5-9 yrs	Yes	Adherent	1.7974683	5
Amolatar HCIV	Intervention	Exisitng ART day	Mid-Northern	25+ months	Yes		Yes	HCIV	Female	2-4 yrs	Yes	Adherent	1.7974683	5
Amolatar HCIV	Intervention	Exisitng ART day	Mid-Northern	25+ months	Yes			HCIV	Female	5-9 yrs	Yes		1.7974683	5
Amolatar HCIV	Intervention	Exisitng ART day	Mid-Northern	25+ months	Yes	Good	Yes	HCIV	Male	10-15 yrs	Yes	Adherent	1.7974683	5
Amolatar HCIV	Intervention	Exisitng ART day	Mid-Northern	<=3 months	Yes		Yes	HCIV	Female	5-9 yrs	Yes	Adherent	1.7974683	5
Amolatar HCIV	Intervention	Exisitng ART day	Mid-Northern	25+ months	Yes		No	HCIV	Male	5-9 yrs	Yes	Non-Adherent	1.7974683	5
Amolatar HCIV	Intervention	Exisitng ART day	Mid-Northern	4-11 months	No	Poor	No	HCIV		5-9 yrs	Yes	Non-Adherent	1.7974683	5
Amolatar HCIV	Intervention	Exisitng ART day	Mid-Northern		No		Yes	HCIV	Female		Yes	Adherent	1.7974683	5
Amolatar HCIV	Intervention	Exisitng ART day	Mid-Northern	25+ months	Yes		Yes	HCIV	Female	5-9 yrs	Yes	Adherent	1.7974683	5
Amolatar HCIV	Intervention	Exisitng ART day	Mid-Northern		No	Good	Yes	HCIV	Female		Yes	Adherent	1.7974683	5
Amolatar HCIV	Intervention	Exisitng ART day	Mid-Northern	25+ months	Yes		No	HCIV	Female	5-9 yrs	Yes	Non-Adherent	1.7974683	5
Amolatar HCIV	Intervention	Exisitng ART day	Mid-Northern	25+ months	Yes		Yes	HCIV	Male	16-19 yrs	Yes	Adherent	1.7974683	5
Amolatar HCIV	Intervention	Exisitng ART day	Mid-Northern	4-11 months	Yes	Poor	Yes	HCIV	Female	5-9 yrs	Yes	Adherent	1.7974683	5
Amolatar HCIV	Intervention	Exisitng ART day	Mid-Northern	<=3 months	No		Yes	HCIV	Male	10-15 yrs	Yes	Adherent	1.7974683	5
Amolatar HCIV	Intervention	Exisitng ART day	Mid-Northern	25+ months	Yes		No	HCIV	Male	5-9 yrs	Yes	Non-Adherent	1.7974683	5
Amolatar HCIV	Intervention	Exisitng ART day	Mid-Northern	12-24 months	No		Yes	HCIV		10-15 yrs	Yes	Non-Adherent	1.7974683	5
Amolatar HCIV	Intervention	Exisitng ART day	Mid-Northern	25+ months	No	Good	Yes	HCIV	Male	10-15 yrs	Yes	Non-Adherent	1.7974683	5
Amolatar HCIV	Intervention	Exisitng ART day	Mid-Northern	25+ months	Yes	Good	Yes	HCIV	Female	5-9 yrs	Yes	Adherent	1.7974683	5
Amolatar HCIV	Intervention	Exisitng ART day	Mid-Northern	4-11 months	Yes	Good	Yes	HCIV	Female	5-9 yrs	Yes	Adherent	1.7974683	5
Amolatar HCIV	Intervention	Exisitng ART day	Mid-Northern	4-11 months	No			HCIV	Female	10-15 yrs	Yes		1.7974683	5
Amolatar HCIV	Intervention	Exisitng ART day	Mid-Northern	25+ months	Yes	Good	Yes	HCIV	Male	10-15 yrs	Yes	Adherent	1.7974683	5
Amolatar HCIV	Intervention	Exisitng ART day	Mid-Northern	4-11 months	Yes		No	HCIV	Male	5-9 yrs	Yes	Non-Adherent	1.7974683	5
Amolatar HCIV	Intervention	Exisitng ART day	Mid-Northern	25+ months	Yes		No	HCIV	Male	5-9 yrs	Yes	Adherent	1.7974683	5
Amolatar HCIV	Intervention	Exisitng ART day	Mid-Northern	25+ months	No		No	HCIV	Male	5-9 yrs	Yes	Non-Adherent	1.7974683	5
Amolatar HCIV	Intervention	Exisitng ART day	Mid-Northern	25+ months	Yes	Good	Yes	HCIV	Male	2-4 yrs	Yes	Adherent	1.7974683	5
Anaka Hospital	Intervention	New ART day	Mid-Northern	25+ months	No	Good	Yes	Hospital	Female	2-4 yrs	Yes	Adherent	2.45	6
Anaka Hospital	Intervention	New ART day	Mid-Northern	12-24 months	Yes	Good	Yes	Hospital	Female	5-9 yrs	Yes	Adherent	2.45	6
Anaka Hospital	Intervention	New ART day	Mid-Northern	25+ months	Yes	Good	Yes	Hospital	Female	10-15 yrs	Yes	Adherent	2.45	6
Anaka Hospital	Intervention	New ART day	Mid-Northern	25+ months	No	Good	Yes	Hospital	Male	5-9 yrs	Yes	Adherent	2.45	6
Anaka Hospital	Intervention	New ART day	Mid-Northern	12-24 months	No	Good	Yes	Hospital	Female	16-19 yrs	Yes	Adherent	2.45	6
Anaka Hospital	Intervention	New ART day	Mid-Northern	4-11 months	No		Yes	Hospital	Female	5-9 yrs	Yes	Adherent	2.45	6
Anaka Hospital	Intervention	New ART day	Mid-Northern	<=3 months	No	Good	Yes	Hospital	Male	5-9 yrs	Yes	Adherent	2.45	6
Anaka Hospital	Intervention	New ART day	Mid-Northern	25+ months	Yes	Good	Yes	Hospital	Female	5-9 yrs	Yes	Adherent	2.45	6
Anaka Hospital	Intervention	New ART day	Mid-Northern	25+ months	No	Good	Yes	Hospital	Male	10-15 yrs	Yes	Adherent	2.45	6
Anaka Hospital	Intervention	New ART day	Mid-Northern	12-24 months	No	Good	Yes	Hospital	Male	5-9 yrs	Yes	Adherent	2.45	6
Anaka Hospital	Intervention	New ART day	Mid-Northern	25+ months	Yes	Good	Yes	Hospital	Male	5-9 yrs	Yes	Adherent	2.45	6
Anaka Hospital	Intervention	New ART day	Mid-Northern	12-24 months	No	Good	Yes	Hospital	Female	2-4 yrs	Yes	Adherent	2.45	6
Anaka Hospital	Intervention	New ART day	Mid-Northern	25+ months	No	Good	Yes	Hospital	Female	10-15 yrs	Yes	Adherent	2.45	6
Anaka Hospital	Intervention	New ART day	Mid-Northern	4-11 months	No	Good	Yes	Hospital	Female	2-4 yrs	Yes	Adherent	2.45	6
Anaka Hospital	Intervention	New ART day	Mid-Northern	25+ months	No	Good	Yes	Hospital	Male	5-9 yrs	Yes	Adherent	2.45	6
Anaka Hospital	Intervention	New ART day	Mid-Northern	25+ months	No	Good	Yes	Hospital	Male	5-9 yrs	Yes	Adherent	2.45	6
Anaka Hospital	Intervention	New ART day	Mid-Northern	25+ months	Yes	Good	Yes	Hospital	Female	5-9 yrs	Yes	Adherent	2.45	6
Anaka Hospital	Intervention	New ART day	Mid-Northern	12-24 months	Yes	Good	Yes	Hospital	Male	2-4 yrs	No	Adherent	2.45	6
Anaka Hospital	Intervention	New ART day	Mid-Northern	25+ months	Yes	Good	Yes	Hospital	Female	10-15 yrs	Yes	Adherent	2.45	6
Anaka Hospital	Intervention	New ART day	Mid-Northern	12-24 months	Yes	Good	No	Hospital	Female	10-15 yrs	Yes	Non-Adherent	2.45	6
Anaka Hospital	Intervention	New ART day	Mid-Northern	25+ months	No	Good	No	Hospital	Male	5-9 yrs	Yes	Adherent	2.45	6
Anaka Hospital	Intervention	New ART day	Mid-Northern	4-11 months	Yes	Good	Yes	Hospital	Male	2-4 yrs	Yes	Adherent	2.45	6
Anaka Hospital	Intervention	New ART day	Mid-Northern	25+ months	No	Good	No	Hospital	Male	2-4 yrs	Yes	Non-Adherent	2.45	6
Anaka Hospital	Intervention	New ART day	Mid-Northern	12-24 months	Yes	Good	Yes	Hospital	Female	2-4 yrs	Yes	Adherent	2.45	6
Anaka Hospital	Intervention	New ART day	Mid-Northern	4-11 months	Yes	Good	No	Hospital	Male	2-4 yrs	Yes	Adherent	2.45	6
Anaka Hospital	Intervention	New ART day	Mid-Northern	12-24 months	No	Good	Yes	Hospital	Male	2-4 yrs	Yes	Non-Adherent	2.45	6
Anaka Hospital	Intervention	New ART day	Mid-Northern	25+ months	Yes	Good	Yes	Hospital	Female	5-9 yrs	Yes	Adherent	2.45	6
Anaka Hospital	Intervention	New ART day	Mid-Northern	12-24 months	No	Good	Yes	Hospital	Male	5-9 yrs	Yes	Adherent	2.45	6
Anaka Hospital	Intervention	New ART day	Mid-Northern	4-11 months	Yes	Good	No	Hospital	Female	10-15 yrs	Yes	Adherent	2.45	6
Anaka Hospital	Intervention	New ART day	Mid-Northern	25+ months	No	Good	Yes	Hospital	Female	5-9 yrs	Yes	Adherent	2.45	6
Anaka Hospital	Intervention	New ART day	Mid-Northern	<=3 months	No	Poor	Yes	Hospital	Female	16-19 yrs	Yes	Adherent	2.45	6
Anaka Hospital	Intervention	New ART day	Mid-Northern	4-11 months	No	Good	Yes	Hospital	Male	16-19 yrs	Yes	Adherent	2.45	6
Anaka Hospital	Intervention	New ART day	Mid-Northern	25+ months	No	Good	Yes	Hospital	Female	5-9 yrs	Yes	Adherent	2.45	6
Anaka Hospital	Intervention	New ART day	Mid-Northern	12-24 months	No	Good	Yes	Hospital	Female	5-9 yrs	Yes	Adherent	2.45	6
Anaka Hospital	Intervention	New ART day	Mid-Northern	4-11 months	No	Good	No	Hospital	Female	16-19 yrs	Yes	Adherent	2.45	6
Anaka Hospital	Intervention	New ART day	Mid-Northern	25+ months	No	Good	Yes	Hospital	Female	10-15 yrs	Yes	Adherent	2.45	6
Anaka Hospital	Intervention	New ART day	Mid-Northern	12-24 months	Yes	Good	Yes	Hospital	Male	2-4 yrs	Yes	Adherent	2.45	6
Anaka Hospital	Intervention	New ART day	Mid-Northern	4-11 months	Yes	Good	Yes	Hospital	Female	5-9 yrs	Yes	Adherent	2.45	6
Anaka Hospital	Intervention	New ART day	Mid-Northern	25+ months	No	Good	Yes	Hospital	Female	16-19 yrs	Yes	Adherent	2.45	6
Anaka Hospital	Intervention	New ART day	Mid-Northern	4-11 months	No	Good	Yes	Hospital	Female	2-4 yrs	Yes	Adherent	2.45	6
Anaka Hospital	Intervention	New ART day	Mid-Northern	25+ months	No	Good	Yes	Hospital	Male	5-9 yrs	Yes	Adherent	2.45	6
Anaka Hospital	Intervention	New ART day	Mid-Northern	12-24 months	No	Good	Yes	Hospital	Female	5-9 yrs	Yes	Adherent	2.45	6
Anaka Hospital	Intervention	New ART day	Mid-Northern	12-24 months	No	Good	Yes	Hospital	Female	5-9 yrs	Yes	Adherent	2.45	6
Anaka Hospital	Intervention	New ART day	Mid-Northern	12-24 months	Yes	Good	Yes	Hospital	Female	2-4 yrs	Yes	Adherent	2.45	6
Anaka Hospital	Intervention	New ART day	Mid-Northern	25+ months	Yes	Good	Yes	Hospital	Male	5-9 yrs	Yes	Adherent	2.45	6
Anaka Hospital	Intervention	New ART day	Mid-Northern	4-11 months	No	Good	Yes	Hospital	Male	5-9 yrs	Yes	Adherent	2.45	6
Anaka Hospital	Intervention	New ART day	Mid-Northern	25+ months	No	Good	Yes	Hospital	Female	10-15 yrs	Yes	Adherent	2.45	6
Anaka Hospital	Intervention	New ART day	Mid-Northern	25+ months	Yes	Good	Yes	Hospital	Male	5-9 yrs	Yes	Adherent	2.45	6
Anaka Hospital	Intervention	New ART day	Mid-Northern	25+ months	No	Good	Yes	Hospital	Male	5-9 yrs	Yes	Adherent	2.45	6
Anaka Hospital	Intervention	New ART day	Mid-Northern	25+ months	No	Good	Yes	Hospital	Male	5-9 yrs	Yes	Adherent	2.45	6
Anaka Hospital	Intervention	New ART day	Mid-Northern	25+ months	No	Good	Yes	Hospital	Male	10-15 yrs	Yes	Adherent	2.45	6
Anaka Hospital	Intervention	New ART day	Mid-Northern	12-24 months	Yes	Good	Yes	Hospital	Male	2-4 yrs	Yes	Adherent	2.45	6
Anaka Hospital	Intervention	New ART day	Mid-Northern	25+ months	Yes	Good	Yes	Hospital	Female	5-9 yrs	Yes	Adherent	2.45	6
Anaka Hospital	Intervention	New ART day	Mid-Northern	4-11 months	Yes	Good	Yes	Hospital	Female	5-9 yrs	Yes	Adherent	2.45	6
Anaka Hospital	Intervention	New ART day	Mid-Northern	25+ months	No	Good	No	Hospital	Male	5-9 yrs	Yes	Non-Adherent	2.45	6
Anaka Hospital	Intervention	New ART day	Mid-Northern	25+ months	Yes	Good	Yes	Hospital	Male	5-9 yrs	Yes	Adherent	2.45	6
Anaka Hospital	Intervention	New ART day	Mid-Northern	25+ months	No	Good	No	Hospital	Female	5-9 yrs	Yes	Non-Adherent	2.45	6
Anaka Hospital	Intervention	New ART day	Mid-Northern	12-24 months	No	Good	No	Hospital	Male	5-9 yrs		Adherent	2.45	6
Anaka Hospital	Intervention	New ART day	Mid-Northern	12-24 months	Yes	Good	Yes	Hospital	Female	2-4 yrs	Yes	Adherent	2.45	6
Anaka Hospital	Intervention	New ART day	Mid-Northern	12-24 months	No	Good	Yes	Hospital	Female	2-4 yrs	Yes	Adherent	2.45	6
Anaka Hospital	Intervention	New ART day	Mid-Northern	12-24 months	No	Good	Yes	Hospital	Female	2-4 yrs	Yes	Adherent	2.45	6
Anaka Hospital	Intervention	New ART day	Mid-Northern	25+ months	Yes	Good	Yes	Hospital	Female	5-9 yrs	Yes	Adherent	2.45	6
Anaka Hospital	Intervention	New ART day	Mid-Northern	<=3 months	No			Hospital	Female	2-4 yrs	Yes		2.45	6
Anaka Hospital	Intervention	New ART day	Mid-Northern	25+ months	No	Good	Yes	Hospital	Female	10-15 yrs	Yes	Adherent	2.45	6
Anaka Hospital	Intervention	New ART day	Mid-Northern	12-24 months	No	Good	Yes	Hospital	Female	5-9 yrs	Yes	Adherent	2.45	6
Anaka Hospital	Intervention	New ART day	Mid-Northern	25+ months	No	Good	No	Hospital	Female	16-19 yrs	Yes	Non-Adherent	2.45	6
Anaka Hospital	Intervention	New ART day	Mid-Northern	<=3 months	No	Poor	No	Hospital	Male	2-4 yrs	Yes	Adherent	2.45	6
Anaka Hospital	Intervention	New ART day	Mid-Northern	25+ months	No	Good	Yes	Hospital	Female	5-9 yrs	Yes	Adherent	2.45	6
Anaka Hospital	Intervention	New ART day	Mid-Northern	25+ months	Yes	Good	Yes	Hospital	Male	10-15 yrs	Yes	Non-Adherent	2.45	6
Anaka Hospital	Intervention	New ART day	Mid-Northern	25+ months	Yes	Good	Yes	Hospital	Male	5-9 yrs	Yes	Adherent	2.45	6
Anaka Hospital	Intervention	New ART day	Mid-Northern	25+ months	No	Good	Yes	Hospital	Male	5-9 yrs	Yes	Adherent	2.45	6
Anaka Hospital	Intervention	New ART day	Mid-Northern	12-24 months	No	Good	No	Hospital	Female	10-15 yrs	Yes	Adherent	2.45	6
Anaka Hospital	Intervention	New ART day	Mid-Northern	25+ months	No	Good	Yes	Hospital	Male	5-9 yrs	Yes	Adherent	2.45	6
Apac Hospital	Intervention	New ART day	Mid-Northern	25+ months	Yes	Fair	Yes	Hospital	Female	5-9 yrs	Yes	Adherent	5.7105265	6
Apac Hospital	Intervention	New ART day	Mid-Northern	25+ months	Yes	Good	No	Hospital	Female	16-19 yrs	Yes	Adherent	5.7105265	6
Apac Hospital	Intervention	New ART day	Mid-Northern	4-11 months	Yes	Fair		Hospital	Male	2-4 yrs	Yes		5.7105265	6
Apac Hospital	Intervention	New ART day	Mid-Northern	25+ months	No	Poor		Hospital	Male	5-9 yrs	No		5.7105265	6
Apac Hospital	Intervention	New ART day	Mid-Northern	12-24 months	Yes	Good	No	Hospital		5-9 yrs	Yes	Adherent	5.7105265	6
Apac Hospital	Intervention	New ART day	Mid-Northern	12-24 months	No	Good	Yes	Hospital	Female	10-15 yrs	Yes	Adherent	5.7105265	6
Apac Hospital	Intervention	New ART day	Mid-Northern	25+ months	No			Hospital	Male	10-15 yrs	Yes		5.7105265	6
Apac Hospital	Intervention	New ART day	Mid-Northern	12-24 months	Yes	Good	No	Hospital	Female	5-9 yrs	Yes	Non-Adherent	5.7105265	6
Apac Hospital	Intervention	New ART day	Mid-Northern	25+ months	No	Good	No	Hospital	Female	16-19 yrs	Yes	Non-Adherent	5.7105265	6
Apac Hospital	Intervention	New ART day	Mid-Northern	<=3 months	Yes		No	Hospital	Female	2-4 yrs	Yes	Adherent	5.7105265	6
Apac Hospital	Intervention	New ART day	Mid-Northern		Yes		No	Hospital	Female	10-15 yrs	Yes	Non-Adherent	5.7105265	6
Apac Hospital	Intervention	New ART day	Mid-Northern	25+ months	Yes	Poor	Yes	Hospital		5-9 yrs	Yes	Adherent	5.7105265	6
Apac Hospital	Intervention	New ART day	Mid-Northern	4-11 months	Yes	Good	Yes	Hospital	Female	5-9 yrs	No	Non-Adherent	5.7105265	6
Apac Hospital	Intervention	New ART day	Mid-Northern	4-11 months	No	Good	Yes	Hospital	Female	5-9 yrs	Yes	Adherent	5.7105265	6
Apac Hospital	Intervention	New ART day	Mid-Northern	25+ months	Yes	Good	Yes	Hospital	Male	5-9 yrs	Yes	Adherent	5.7105265	6
Apac Hospital	Intervention	New ART day	Mid-Northern	<=3 months	No			Hospital	Female	10-15 yrs	Yes		5.7105265	6
Apac Hospital	Intervention	New ART day	Mid-Northern	25+ months	Yes	Poor	No	Hospital		5-9 yrs	Yes	Non-Adherent	5.7105265	6
Apac Hospital	Intervention	New ART day	Mid-Northern	<=3 months	No			Hospital	Female	5-9 yrs	Yes		5.7105265	6
Apac Hospital	Intervention	New ART day	Mid-Northern	12-24 months	Yes	Good	Yes	Hospital	Female	10-15 yrs	Yes	Non-Adherent	5.7105265	6
Apac Hospital	Intervention	New ART day	Mid-Northern		Yes		No	Hospital	Female	5-9 yrs	Yes	Non-Adherent	5.7105265	6
Apac Hospital	Intervention	New ART day	Mid-Northern	25+ months	Yes	Good	Yes	Hospital	Female	5-9 yrs	Yes	Adherent	5.7105265	6
Apac Hospital	Intervention	New ART day	Mid-Northern	25+ months	No		Yes	Hospital	Male	2-4 yrs	Yes	Adherent	5.7105265	6
Apac Hospital	Intervention	New ART day	Mid-Northern	12-24 months	Yes		No	Hospital		5-9 yrs	Yes	Non-Adherent	5.7105265	6
Apac Hospital	Intervention	New ART day	Mid-Northern	4-11 months	Yes	Fair	Yes	Hospital	Male	2-4 yrs	Yes	Adherent	5.7105265	6
Apac Hospital	Intervention	New ART day	Mid-Northern	4-11 months	No			Hospital	Female	10-15 yrs	Yes		5.7105265	6
Apac Hospital	Intervention	New ART day	Mid-Northern	4-11 months	Yes			Hospital	Female	16-19 yrs	No		5.7105265	6
Apac Hospital	Intervention	New ART day	Mid-Northern	25+ months	Yes	Poor		Hospital	Female	16-19 yrs	Yes		5.7105265	6
Apac Hospital	Intervention	New ART day	Mid-Northern	<=3 months	No			Hospital	Male	5-9 yrs	Yes		5.7105265	6
Apac Hospital	Intervention	New ART day	Mid-Northern	25+ months	Yes	Good	Yes	Hospital	Female	2-4 yrs	Yes	Adherent	5.7105265	6
Apac Hospital	Intervention	New ART day	Mid-Northern	12-24 months	Yes	Good	Yes	Hospital		10-15 yrs	Yes	Adherent	5.7105265	6
Apac Hospital	Intervention	New ART day	Mid-Northern	25+ months	Yes	Good	Yes	Hospital	Female	5-9 yrs	Yes	Adherent	5.7105265	6
Apac Hospital	Intervention	New ART day	Mid-Northern	<=3 months	No	Good		Hospital	Female	10-15 yrs	Yes		5.7105265	6
Apac Hospital	Intervention	New ART day	Mid-Northern	25+ months	Yes	Fair	No	Hospital	Female	5-9 yrs	Yes	Non-Adherent	5.7105265	6
Apac Hospital	Intervention	New ART day	Mid-Northern	4-11 months	Yes	Poor	No	Hospital	Female	10-15 yrs	Yes	Non-Adherent	5.7105265	6
Apac Hospital	Intervention	New ART day	Mid-Northern	25+ months	No	Good		Hospital	Female	16-19 yrs	No		5.7105265	6
Apac Hospital	Intervention	New ART day	Mid-Northern	25+ months	Yes	Good	Yes	Hospital	Male	5-9 yrs	Yes	Adherent	5.7105265	6
Apac Hospital	Intervention	New ART day	Mid-Northern	4-11 months	Yes	Good	No	Hospital	Male	5-9 yrs	No	Non-Adherent	5.7105265	6
Apac Hospital	Intervention	New ART day	Mid-Northern	25+ months	No	Poor		Hospital	Female	5-9 yrs	Yes		5.7105265	6
Apac Hospital	Intervention	New ART day	Mid-Northern	25+ months	Yes		No	Hospital	Female	5-9 yrs	Yes	Adherent	5.7105265	6
Apac Hospital	Intervention	New ART day	Mid-Northern	25+ months	No	Good		Hospital	Female	5-9 yrs	No		5.7105265	6
Apac Hospital	Intervention	New ART day	Mid-Northern	4-11 months	No	Poor	No	Hospital	Female	10-15 yrs	Yes	Non-Adherent	5.7105265	6
Apac Hospital	Intervention	New ART day	Mid-Northern	25+ months	Yes			Hospital		5-9 yrs	No		5.7105265	6
Apac Hospital	Intervention	New ART day	Mid-Northern		Yes		Yes	Hospital	Female	5-9 yrs	Yes	Adherent	5.7105265	6
Apac Hospital	Intervention	New ART day	Mid-Northern	25+ months	Yes	Good	No	Hospital	Female	16-19 yrs	Yes	Adherent	5.7105265	6
Apac Hospital	Intervention	New ART day	Mid-Northern	4-11 months	No	Poor		Hospital	Female	10-15 yrs	Yes		5.7105265	6
Apac Hospital	Intervention	New ART day	Mid-Northern	25+ months	Yes	Good	Yes	Hospital		5-9 yrs	Yes	Adherent	5.7105265	6
Apac Hospital	Intervention	New ART day	Mid-Northern	12-24 months	Yes		Yes	Hospital	Female	5-9 yrs	Yes	Adherent	5.7105265	6
Apac Hospital	Intervention	New ART day	Mid-Northern	<=3 months	No	Good		Hospital	Female	10-15 yrs	Yes		5.7105265	6
Apac Hospital	Intervention	New ART day	Mid-Northern	25+ months	No			Hospital		2-4 yrs	No		5.7105265	6
Apac Hospital	Intervention	New ART day	Mid-Northern	25+ months	Yes			Hospital	Female	10-15 yrs	No		5.7105265	6
Apac Hospital	Intervention	New ART day	Mid-Northern	25+ months	Yes		No	Hospital	Female	2-4 yrs	Yes	Non-Adherent	5.7105265	6
Apac Hospital	Intervention	New ART day	Mid-Northern	<=3 months	No		Yes	Hospital		16-19 yrs	Yes	Non-Adherent	5.7105265	6
Apac Hospital	Intervention	New ART day	Mid-Northern	4-11 months	Yes	Good	Yes	Hospital	Female	10-15 yrs	Yes	Adherent	5.7105265	6
Apac Hospital	Intervention	New ART day	Mid-Northern	25+ months	Yes	Good	Yes	Hospital	Female	5-9 yrs	Yes	Non-Adherent	5.7105265	6
Apac Hospital	Intervention	New ART day	Mid-Northern	12-24 months	Yes		Yes	Hospital	Female	2-4 yrs	Yes	Adherent	5.7105265	6
Apac Hospital	Intervention	New ART day	Mid-Northern	4-11 months	No			Hospital	Female	5-9 yrs	No		5.7105265	6
Apac Hospital	Intervention	New ART day	Mid-Northern	25+ months	Yes	Good	Yes	Hospital		5-9 yrs	Yes	Adherent	5.7105265	6
Apac Hospital	Intervention	New ART day	Mid-Northern	12-24 months	Yes		No	Hospital	Male	16-19 yrs	Yes	Non-Adherent	5.7105265	6
Apac Hospital	Intervention	New ART day	Mid-Northern	4-11 months	Yes		Yes	Hospital	Male	5-9 yrs	Yes	Non-Adherent	5.7105265	6
Apac Hospital	Intervention	New ART day	Mid-Northern	4-11 months	Yes		Yes	Hospital	Female	5-9 yrs	Yes	Adherent	5.7105265	6
Apac Hospital	Intervention	New ART day	Mid-Northern	25+ months	Yes	Good	No	Hospital	Female	10-15 yrs	Yes	Adherent	5.7105265	6
Apac Hospital	Intervention	New ART day	Mid-Northern	4-11 months	No		No	Hospital	Male	5-9 yrs	Yes	Non-Adherent	5.7105265	6
Apac Hospital	Intervention	New ART day	Mid-Northern	25+ months	Yes	Poor	Yes	Hospital	Male	5-9 yrs	Yes	Adherent	5.7105265	6
Apac Hospital	Intervention	New ART day	Mid-Northern	25+ months	Yes	Good	Yes	Hospital	Female	2-4 yrs	Yes	Adherent	5.7105265	6
Apac Hospital	Intervention	New ART day	Mid-Northern	25+ months	No	Good		Hospital	Female	10-15 yrs	No		5.7105265	6
Apac Hospital	Intervention	New ART day	Mid-Northern	25+ months	Yes	Good	No	Hospital	Female	5-9 yrs	Yes	Non-Adherent	5.7105265	6
Apac Hospital	Intervention	New ART day	Mid-Northern	4-11 months	Yes	Poor	No	Hospital	Male	5-9 yrs	No	Non-Adherent	5.7105265	6
Apac Hospital	Intervention	New ART day	Mid-Northern	4-11 months	Yes	Good	No	Hospital		5-9 yrs	Yes	Non-Adherent	5.7105265	6
Apac Hospital	Intervention	New ART day	Mid-Northern	25+ months	No	Good		Hospital	Male	16-19 yrs	Yes		5.7105265	6
Apac Hospital	Intervention	New ART day	Mid-Northern	25+ months	No		No	Hospital	Male	5-9 yrs	Yes	Non-Adherent	5.7105265	6
Apac Hospital	Intervention	New ART day	Mid-Northern	25+ months	Yes	Good	Yes	Hospital	Female	5-9 yrs	Yes	Adherent	5.7105265	6
Apac Hospital	Intervention	New ART day	Mid-Northern	4-11 months	No	Fair	Yes	Hospital	Female	5-9 yrs	Yes	Adherent	5.7105265	6
Apac Hospital	Intervention	New ART day	Mid-Northern	4-11 months	No	Good	Yes	Hospital		5-9 yrs	Yes	Adherent	5.7105265	6
Apac Hospital	Intervention	New ART day	Mid-Northern	4-11 months	Yes	Good	Yes	Hospital	Female	5-9 yrs	Yes	Adherent	5.7105265	6
Atanga HCIII	Control		Mid-Northern	25+ months	No	Good	Yes	HCIII	Male	2-4 yrs	Yes	Adherent	1.1186441	4
Atanga HCIII	Control		Mid-Northern	12-24 months	No	Good	No	HCIII	Male	5-9 yrs	Yes	Adherent	1.1186441	4
Atanga HCIII	Control		Mid-Northern		No	Good	Yes	HCIII	Female	2-4 yrs	Yes	Adherent	1.1186441	4
Atanga HCIII	Control		Mid-Northern	<=3 months	No	Good		HCIII	Female	5-9 yrs	Yes		1.1186441	4
Atanga HCIII	Control		Mid-Northern	12-24 months	No	Good	Yes	HCIII	Female	2-4 yrs	Yes	Adherent	1.1186441	4
Atanga HCIII	Control		Mid-Northern	4-11 months	No	Fair	No	HCIII	Female	16-19 yrs	Yes	Non-Adherent	1.1186441	4
Atanga HCIII	Control		Mid-Northern	25+ months	No	Good	No	HCIII	Male	10-15 yrs	Yes	Non-Adherent	1.1186441	4
Atanga HCIII	Control		Mid-Northern	4-11 months	No	Good	No	HCIII	Female	2-4 yrs	Yes	Adherent	1.1186441	4
Atanga HCIII	Control		Mid-Northern	<=3 months	No	Good		HCIII	Male	5-9 yrs	Yes		1.1186441	4
Atanga HCIII	Control		Mid-Northern	12-24 months	Yes	Good	No	HCIII	Female	16-19 yrs	Yes	Non-Adherent	1.1186441	4
Atanga HCIII	Control		Mid-Northern	12-24 months	No	Good	Yes	HCIII	Female	10-15 yrs	Yes	Adherent	1.1186441	4
Atanga HCIII	Control		Mid-Northern	25+ months	No	Good	No	HCIII	Female	5-9 yrs	Yes	Adherent	1.1186441	4
Atanga HCIII	Control		Mid-Northern	25+ months	Yes	Good	Yes	HCIII	Female	5-9 yrs	Yes	Adherent	1.1186441	4
Atanga HCIII	Control		Mid-Northern	12-24 months	No	Poor	No	HCIII	Male	5-9 yrs	Yes	Non-Adherent	1.1186441	4
Atanga HCIII	Control		Mid-Northern	25+ months	No	Good	No	HCIII	Female	2-4 yrs	Yes	Adherent	1.1186441	4
Atanga HCIII	Control		Mid-Northern	25+ months	Yes	Good	No	HCIII	Female	10-15 yrs	Yes	Non-Adherent	1.1186441	4
Atanga HCIII	Control		Mid-Northern	25+ months	No	Good	No	HCIII	Female	10-15 yrs	Yes	Non-Adherent	1.1186441	4
Atanga HCIII	Control		Mid-Northern	<=3 months	No	Good	Yes	HCIII	Female	2-4 yrs	Yes	Adherent	1.1186441	4
Atanga HCIII	Control		Mid-Northern	25+ months	Yes	Good	No	HCIII	Male	10-15 yrs	Yes	Adherent	1.1186441	4
Atanga HCIII	Control		Mid-Northern	25+ months	No	Good	Yes	HCIII	Male	16-19 yrs	Yes	Adherent	1.1186441	4
Atanga HCIII	Control		Mid-Northern	4-11 months	No	Good	No	HCIII	Female	5-9 yrs	Yes	Adherent	1.1186441	4
Atanga HCIII	Control		Mid-Northern	25+ months	No	Fair	Yes	HCIII	Male	2-4 yrs	Yes	Adherent	1.1186441	4
Atanga HCIII	Control		Mid-Northern	25+ months	Yes	Good	No	HCIII	Male	5-9 yrs	Yes	Adherent	1.1186441	4
Atanga HCIII	Control		Mid-Northern	25+ months	No	Good	Yes	HCIII	Female	5-9 yrs	Yes	Adherent	1.1186441	4
Atanga HCIII	Control		Mid-Northern		No	Good	Yes	HCIII	Male	2-4 yrs	Yes	Adherent	1.1186441	4
Atanga HCIII	Control		Mid-Northern	4-11 months	No	Good	No	HCIII	Female	5-9 yrs	Yes	Adherent	1.1186441	4
Atanga HCIII	Control		Mid-Northern	4-11 months	No			HCIII	Male	10-15 yrs	Yes		1.1186441	4
Atanga HCIII	Control		Mid-Northern	4-11 months	No	Good	Yes	HCIII	Female	16-19 yrs	Yes	Adherent	1.1186441	4
Atanga HCIII	Control		Mid-Northern	4-11 months	No	Good	No	HCIII	Male	5-9 yrs	Yes	Adherent	1.1186441	4
Atanga HCIII	Control		Mid-Northern	25+ months	No	Good	Yes	HCIII	Female	2-4 yrs	Yes	Adherent	1.1186441	4
Atanga HCIII	Control		Mid-Northern	25+ months	No	Good	Yes	HCIII	Male	10-15 yrs	Yes	Adherent	1.1186441	4
Atanga HCIII	Control		Mid-Northern	12-24 months	No	Good	Yes	HCIII	Female	16-19 yrs	Yes	Adherent	1.1186441	4
Atanga HCIII	Control		Mid-Northern	4-11 months	No	Good	Yes	HCIII	Female	5-9 yrs	Yes	Adherent	1.1186441	4
Atanga HCIII	Control		Mid-Northern		No	Good	Yes	HCIII	Male	5-9 yrs	Yes	Adherent	1.1186441	4
Atanga HCIII	Control		Mid-Northern	25+ months	No	Good	Yes	HCIII	Male	5-9 yrs	Yes	Adherent	1.1186441	4
Atanga HCIII	Control		Mid-Northern	<=3 months	No	Good	No	HCIII	Male	2-4 yrs	Yes	Adherent	1.1186441	4
Atanga HCIII	Control		Mid-Northern	12-24 months	No	Good	Yes	HCIII	Male	5-9 yrs	Yes	Adherent	1.1186441	4
Atanga HCIII	Control		Mid-Northern	25+ months	No	Good	No	HCIII	Male	5-9 yrs	Yes	Adherent	1.1186441	4
Atanga HCIII	Control		Mid-Northern	25+ months	No	Good	No	HCIII	Male	5-9 yrs	Yes	Adherent	1.1186441	4
Atanga HCIII	Control		Mid-Northern	25+ months	Yes	Good	Yes	HCIII	Female	2-4 yrs	Yes	Adherent	1.1186441	4
Atanga HCIII	Control		Mid-Northern	25+ months	No	Good	No	HCIII	Female	2-4 yrs	Yes	Adherent	1.1186441	4
Atanga HCIII	Control		Mid-Northern	25+ months	No	Poor	No	HCIII	Male	10-15 yrs	Yes	Non-Adherent	1.1186441	4
Atanga HCIII	Control		Mid-Northern	12-24 months	Yes	Good	Yes	HCIII	Male	5-9 yrs	Yes	Adherent	1.1186441	4
Atanga HCIII	Control		Mid-Northern	12-24 months	No	Good	Yes	HCIII	Female	16-19 yrs	No	Non-Adherent	1.1186441	4
Atanga HCIII	Control		Mid-Northern	25+ months	No	Good	Yes	HCIII	Male	2-4 yrs	Yes	Adherent	1.1186441	4
Atanga HCIII	Control		Mid-Northern	25+ months	Yes	Good	Yes	HCIII	Male	16-19 yrs	Yes	Adherent	1.1186441	4
Atanga HCIII	Control		Mid-Northern	25+ months	No	Good	No	HCIII	Male	2-4 yrs	Yes	Adherent	1.1186441	4
Atanga HCIII	Control		Mid-Northern	4-11 months	No	Good	Yes	HCIII	Male	2-4 yrs	Yes	Adherent	1.1186441	4
Atanga HCIII	Control		Mid-Northern	25+ months	No	Good	No	HCIII	Female	2-4 yrs	Yes	Adherent	1.1186441	4
Atanga HCIII	Control		Mid-Northern	25+ months	No	Good	Yes	HCIII	Male	5-9 yrs	Yes	Adherent	1.1186441	4
Atanga HCIII	Control		Mid-Northern	12-24 months	No	Fair	Yes	HCIII	Female	5-9 yrs	Yes	Adherent	1.1186441	4
Atanga HCIII	Control		Mid-Northern	25+ months	No	Poor	No	HCIII	Female	5-9 yrs	Yes	Non-Adherent	1.1186441	4
Atanga HCIII	Control		Mid-Northern	12-24 months	No	Good	No	HCIII	Female	5-9 yrs	Yes	Adherent	1.1186441	4
Atanga HCIII	Control		Mid-Northern	12-24 months	No	Good		HCIII	Female	16-19 yrs	No		1.1186441	4
Atanga HCIII	Control		Mid-Northern	12-24 months	No	Good	No	HCIII	Male	5-9 yrs	Yes	Non-Adherent	1.1186441	4
Atanga HCIII	Control		Mid-Northern	25+ months	No	Good	Yes	HCIII	Male	2-4 yrs	Yes	Adherent	1.1186441	4
Atanga HCIII	Control		Mid-Northern	4-11 months	No	Good	Yes	HCIII	Female	10-15 yrs	Yes	Adherent	1.1186441	4
Atiak HCIV	Intervention	New ART day	Mid-Northern	4-11 months	Yes	Good	No	HCIV	Male	5-9 yrs	Yes	Non-Adherent	1.6785715	5
Atiak HCIV	Intervention	New ART day	Mid-Northern	25+ months	No	Good	No	HCIV	Female	16-19 yrs	Yes	Adherent	1.6785715	5
Atiak HCIV	Intervention	New ART day	Mid-Northern	4-11 months	No	Good	Yes	HCIV	Female	2-4 yrs	Yes	Adherent	1.6785715	5
Atiak HCIV	Intervention	New ART day	Mid-Northern	25+ months	Yes	Poor	No	HCIV	Female	5-9 yrs	Yes	Non-Adherent	1.6785715	5
Atiak HCIV	Intervention	New ART day	Mid-Northern	25+ months	No	Poor		HCIV	Male	5-9 yrs	Yes		1.6785715	5
Atiak HCIV	Intervention	New ART day	Mid-Northern	4-11 months	Yes	Good	Yes	HCIV	Male	5-9 yrs	Yes	Non-Adherent	1.6785715	5
Atiak HCIV	Intervention	New ART day	Mid-Northern	4-11 months	Yes	Poor	Yes	HCIV	Male	2-4 yrs	Yes	Adherent	1.6785715	5
Atiak HCIV	Intervention	New ART day	Mid-Northern	25+ months	Yes	Good	Yes	HCIV	Female	5-9 yrs	Yes	Non-Adherent	1.6785715	5
Atiak HCIV	Intervention	New ART day	Mid-Northern	4-11 months	Yes	Good	Yes	HCIV	Male	5-9 yrs	Yes	Adherent	1.6785715	5
Atiak HCIV	Intervention	New ART day	Mid-Northern	4-11 months	Yes	Good	Yes	HCIV	Male	5-9 yrs	Yes	Non-Adherent	1.6785715	5
Atiak HCIV	Intervention	New ART day	Mid-Northern	25+ months	No			HCIV	Male	2-4 yrs	No		1.6785715	5
Atiak HCIV	Intervention	New ART day	Mid-Northern	25+ months	Yes	Fair	No	HCIV	Male	5-9 yrs	Yes	Adherent	1.6785715	5
Atiak HCIV	Intervention	New ART day	Mid-Northern	25+ months	Yes	Good	Yes	HCIV	Male	5-9 yrs	Yes	Adherent	1.6785715	5
Atiak HCIV	Intervention	New ART day	Mid-Northern	25+ months	Yes		Yes	HCIV	Male	2-4 yrs	Yes	Non-Adherent	1.6785715	5
Atiak HCIV	Intervention	New ART day	Mid-Northern	12-24 months	No	Good	Yes	HCIV	Male	10-15 yrs	Yes	Adherent	1.6785715	5
Atiak HCIV	Intervention	New ART day	Mid-Northern	4-11 months	No	Good	No	HCIV	Female	10-15 yrs	Yes	Adherent	1.6785715	5
Atiak HCIV	Intervention	New ART day	Mid-Northern	4-11 months	No	Good	Yes	HCIV	Female	10-15 yrs	Yes	Adherent	1.6785715	5
Atiak HCIV	Intervention	New ART day	Mid-Northern	4-11 months	Yes		Yes	HCIV	Female	5-9 yrs	Yes	Adherent	1.6785715	5
Atiak HCIV	Intervention	New ART day	Mid-Northern	25+ months	No		No	HCIV	Male	16-19 yrs	Yes	Adherent	1.6785715	5
Atiak HCIV	Intervention	New ART day	Mid-Northern	25+ months	No			HCIV	Male	5-9 yrs	Yes		1.6785715	5
Atiak HCIV	Intervention	New ART day	Mid-Northern	25+ months	Yes	Poor	No	HCIV	Female	10-15 yrs	Yes	Non-Adherent	1.6785715	5
Atiak HCIV	Intervention	New ART day	Mid-Northern	25+ months	Yes	Good	No	HCIV	Male	5-9 yrs	Yes	Adherent	1.6785715	5
Atiak HCIV	Intervention	New ART day	Mid-Northern	25+ months	Yes			HCIV	Male	5-9 yrs	Yes		1.6785715	5
Atiak HCIV	Intervention	New ART day	Mid-Northern	25+ months	Yes	Good	Yes	HCIV	Female	5-9 yrs	Yes	Adherent	1.6785715	5
Atiak HCIV	Intervention	New ART day	Mid-Northern	4-11 months	Yes	Poor	No	HCIV	Female	5-9 yrs	Yes	Non-Adherent	1.6785715	5
Atiak HCIV	Intervention	New ART day	Mid-Northern	4-11 months	Yes	Good	No	HCIV	Female	10-15 yrs	Yes	Non-Adherent	1.6785715	5
Bala HCIII	Control		Mid-Northern	25+ months	No			HCIII	Female	5-9 yrs	Yes		1.4814814	3
Bala HCIII	Control		Mid-Northern	4-11 months	No		No	HCIII	Male	2-4 yrs	Yes	Adherent	1.4814814	3
Bala HCIII	Control		Mid-Northern	25+ months	No			HCIII	Female	10-15 yrs	No		1.4814814	3
Bala HCIII	Control		Mid-Northern	25+ months	No		No	HCIII	Male	5-9 yrs	Yes	Adherent	1.4814814	3
Bala HCIII	Control		Mid-Northern	25+ months	No	Good	No	HCIII	Female	5-9 yrs	Yes	Non-Adherent	1.4814814	3
Bala HCIII	Control		Mid-Northern	25+ months	No	Poor	No	HCIII	Female	5-9 yrs	Yes	Non-Adherent	1.4814814	3
Bala HCIII	Control		Mid-Northern	4-11 months	No			HCIII	Male	5-9 yrs	Yes		1.4814814	3
Bala HCIII	Control		Mid-Northern	25+ months	No	Good	Yes	HCIII	Female	5-9 yrs	Yes	Adherent	1.4814814	3
Bala HCIII	Control		Mid-Northern	4-11 months	No		No	HCIII	Female	5-9 yrs	Yes	Adherent	1.4814814	3
Bala HCIII	Control		Mid-Northern	<=3 months	No		Yes	HCIII	Male	5-9 yrs	Yes	Non-Adherent	1.4814814	3
Bala HCIII	Control		Mid-Northern	<=3 months	No	Good		HCIII	Female	10-15 yrs	Yes		1.4814814	3
Bala HCIII	Control		Mid-Northern	<=3 months	No	Good	No	HCIII	Female	5-9 yrs	Yes	Non-Adherent	1.4814814	3
Bala HCIII	Control		Mid-Northern	12-24 months	No		No	HCIII	Female	5-9 yrs	Yes	Adherent	1.4814814	3
Bala HCIII	Control		Mid-Northern	12-24 months	No			HCIII	Male	5-9 yrs	No		1.4814814	3
Bala HCIII	Control		Mid-Northern	12-24 months	No		No	HCIII	Female	10-15 yrs	Yes	Non-Adherent	1.4814814	3
Bala HCIII	Control		Mid-Northern	12-24 months	No	Good	No	HCIII	Female	10-15 yrs	Yes	Non-Adherent	1.4814814	3
Bala HCIII	Control		Mid-Northern	4-11 months	No	Good	No	HCIII	Female	5-9 yrs	Yes	Non-Adherent	1.4814814	3
Bala HCIII	Control		Mid-Northern	4-11 months	No		No	HCIII	Female	5-9 yrs	Yes	Non-Adherent	1.4814814	3
Bala HCIII	Control		Mid-Northern	25+ months	No		No	HCIII	Female	5-9 yrs	Yes	Non-Adherent	1.4814814	3
Bala HCIII	Control		Mid-Northern		No		No	HCIII	Female	16-19 yrs	Yes	Non-Adherent	1.4814814	3
Bala HCIII	Control		Mid-Northern	4-11 months	No	Good	No	HCIII	Female	10-15 yrs	Yes	Non-Adherent	1.4814814	3
Bala HCIII	Control		Mid-Northern	4-11 months	No	Good	Yes	HCIII	Female	10-15 yrs	Yes	Adherent	1.4814814	3
Bala HCIII	Control		Mid-Northern	4-11 months	No		Yes	HCIII	Female	5-9 yrs	No	Non-Adherent	1.4814814	3
Bala HCIII	Control		Mid-Northern	25+ months	No			HCIII	Female	5-9 yrs	Yes		1.4814814	3
Bala HCIII	Control		Mid-Northern	25+ months	No		No	HCIII	Male	5-9 yrs	Yes	Adherent	1.4814814	3
Bala HCIII	Control		Mid-Northern	<=3 months	No	Good		HCIII	Female	5-9 yrs	Yes		1.4814814	3
Bala HCIII	Control		Mid-Northern	4-11 months	No	Good	Yes	HCIII	Female	2-4 yrs	Yes	Non-Adherent	1.4814814	3
Bala HCIII	Control		Mid-Northern	25+ months	No		No	HCIII	Female	10-15 yrs	Yes	Adherent	1.4814814	3
Bala HCIII	Control		Mid-Northern	25+ months	No			HCIII	Male	2-4 yrs	No		1.4814814	3
Bala HCIII	Control		Mid-Northern	4-11 months	No			HCIII	Female	10-15 yrs	Yes		1.4814814	3
Bala HCIII	Control		Mid-Northern	4-11 months	No		Yes	HCIII	Male	5-9 yrs	Yes	Adherent	1.4814814	3
Bala HCIII	Control		Mid-Northern	25+ months	No	Good	Yes	HCIII	Male	10-15 yrs	Yes	Adherent	1.4814814	3
Bala HCIII	Control		Mid-Northern	4-11 months	Yes	Good	Yes	HCIII	Female	5-9 yrs	Yes	Adherent	1.4814814	3
Bala HCIII	Control		Mid-Northern	12-24 months	No		Yes	HCIII	Male	2-4 yrs	Yes	Non-Adherent	1.4814814	3
Bala HCIII	Control		Mid-Northern	4-11 months	No			HCIII	Female	5-9 yrs	Yes		1.4814814	3
Bala HCIII	Control		Mid-Northern	25+ months	No		Yes	HCIII	Female	5-9 yrs	Yes	Adherent	1.4814814	3
Bala HCIII	Control		Mid-Northern	25+ months	No	Good	No	HCIII	Male	16-19 yrs	Yes	Non-Adherent	1.4814814	3
Bala HCIII	Control		Mid-Northern		Yes	Good	No	HCIII	Female	10-15 yrs	Yes	Non-Adherent	1.4814814	3
Bala HCIII	Control		Mid-Northern	25+ months	No	Good	Yes	HCIII	Female	5-9 yrs	Yes	Adherent	1.4814814	3
Bala HCIII	Control		Mid-Northern	4-11 months	No		Yes	HCIII	Male	5-9 yrs	Yes	Adherent	1.4814814	3
Bala HCIII	Control		Mid-Northern	25+ months	No		No	HCIII	Female	10-15 yrs	Yes	Adherent	1.4814814	3
Bala HCIII	Control		Mid-Northern	25+ months	No		No	HCIII	Male	5-9 yrs	Yes	Adherent	1.4814814	3
Bala HCIII	Control		Mid-Northern	25+ months	No		Yes	HCIII	Male	5-9 yrs	Yes	Adherent	1.4814814	3
Bala HCIII	Control		Mid-Northern	4-11 months	No	Good		HCIII	Male	2-4 yrs	No		1.4814814	3
Bala HCIII	Control		Mid-Northern	12-24 months	No	Good		HCIII	Male	5-9 yrs	Yes		1.4814814	3
Bala HCIII	Control		Mid-Northern	12-24 months	No	Good	Yes	HCIII	Female	2-4 yrs	Yes	Adherent	1.4814814	3
Bala HCIII	Control		Mid-Northern	25+ months	No		No	HCIII	Female	5-9 yrs	Yes	Adherent	1.4814814	3
Bala HCIII	Control		Mid-Northern	12-24 months	No			HCIII	Female	2-4 yrs	Yes		1.4814814	3
Bala HCIII	Control		Mid-Northern	25+ months	No	Good	Yes	HCIII	Male	2-4 yrs	Yes	Adherent	1.4814814	3
Bala HCIII	Control		Mid-Northern	25+ months	No	Good	Yes	HCIII	Female	5-9 yrs	Yes	Adherent	1.4814814	3
Bala HCIII	Control		Mid-Northern	12-24 months	No		No	HCIII	Female	2-4 yrs	Yes	Adherent	1.4814814	3
Bata HCIII	Intervention	New ART day	Mid-Northern	<=3 months	No			HCIII	Female	2-4 yrs	Yes		1.6842105	3
Bata HCIII	Intervention	New ART day	Mid-Northern	4-11 months	No	Good	No	HCIII	Female	16-19 yrs	Yes	Non-Adherent	1.6842105	3
Bata HCIII	Intervention	New ART day	Mid-Northern		No	Good		HCIII	Female		Yes		1.6842105	3
Bata HCIII	Intervention	New ART day	Mid-Northern	4-11 months	No	Fair		HCIII	Female	10-15 yrs	Yes		1.6842105	3
Bata HCIII	Intervention	New ART day	Mid-Northern	12-24 months	No		No	HCIII	Male	5-9 yrs	Yes	Adherent	1.6842105	3
Bata HCIII	Intervention	New ART day	Mid-Northern	25+ months	No	Good	No	HCIII	Female	10-15 yrs	Yes	Adherent	1.6842105	3
Bata HCIII	Intervention	New ART day	Mid-Northern	4-11 months	No	Good	Yes	HCIII	Female	2-4 yrs	Yes	Adherent	1.6842105	3
Bata HCIII	Intervention	New ART day	Mid-Northern	25+ months	Yes	Good	Yes	HCIII	Female	5-9 yrs	Yes	Non-Adherent	1.6842105	3
Bata HCIII	Intervention	New ART day	Mid-Northern	25+ months	No			HCIII	Female	16-19 yrs	Yes		1.6842105	3
Bata HCIII	Intervention	New ART day	Mid-Northern	25+ months	No	Good	No	HCIII	Female	5-9 yrs	Yes	Non-Adherent	1.6842105	3
Bata HCIII	Intervention	New ART day	Mid-Northern	12-24 months	No	Good	Yes	HCIII	Female	5-9 yrs	Yes	Adherent	1.6842105	3
Bata HCIII	Intervention	New ART day	Mid-Northern		No	Good		HCIII	Male		Yes		1.6842105	3
Bata HCIII	Intervention	New ART day	Mid-Northern	25+ months	No	Fair	No	HCIII	Female	5-9 yrs	Yes	Non-Adherent	1.6842105	3
Bata HCIII	Intervention	New ART day	Mid-Northern	25+ months	Yes	Good	Yes	HCIII	Female	10-15 yrs	Yes	Adherent	1.6842105	3
Bata HCIII	Intervention	New ART day	Mid-Northern	25+ months	No	Good	No	HCIII	Male	5-9 yrs	Yes	Non-Adherent	1.6842105	3
Bata HCIII	Intervention	New ART day	Mid-Northern	<=3 months	Yes	Good	Yes	HCIII	Female	2-4 yrs	Yes	Adherent	1.6842105	3
Bata HCIII	Intervention	New ART day	Mid-Northern	4-11 months	No		No	HCIII	Male	5-9 yrs	Yes	Non-Adherent	1.6842105	3
Bata HCIII	Intervention	New ART day	Mid-Northern	25+ months	Yes	Good	Yes	HCIII	Female	10-15 yrs	Yes	Adherent	1.6842105	3
Bata HCIII	Intervention	New ART day	Mid-Northern	25+ months	No	Good	Yes	HCIII	Male	16-19 yrs	Yes	Adherent	1.6842105	3
Bata HCIII	Intervention	New ART day	Mid-Northern	25+ months	No	Good	No	HCIII	Female	10-15 yrs	Yes	Non-Adherent	1.6842105	3
Bata HCIII	Intervention	New ART day	Mid-Northern	25+ months	No		Yes	HCIII	Male	10-15 yrs	No	Non-Adherent	1.6842105	3
Bata HCIII	Intervention	New ART day	Mid-Northern	25+ months	No	Good		HCIII	Male	10-15 yrs	Yes		1.6842105	3
Bata HCIII	Intervention	New ART day	Mid-Northern	12-24 months	No	Fair	Yes	HCIII	Male	10-15 yrs	Yes	Adherent	1.6842105	3
Bata HCIII	Intervention	New ART day	Mid-Northern	25+ months	No	Poor	No	HCIII	Female	5-9 yrs	Yes	Non-Adherent	1.6842105	3
Bata HCIII	Intervention	New ART day	Mid-Northern	12-24 months	No	Good	Yes	HCIII	Female	10-15 yrs	Yes	Adherent	1.6842105	3
Bata HCIII	Intervention	New ART day	Mid-Northern	4-11 months	No	Good	No	HCIII	Male	2-4 yrs	Yes	Non-Adherent	1.6842105	3
Bata HCIII	Intervention	New ART day	Mid-Northern	25+ months	No	Good		HCIII	Female	5-9 yrs	No		1.6842105	3
Bata HCIII	Intervention	New ART day	Mid-Northern	4-11 months	No	Good	No	HCIII	Female	2-4 yrs	Yes	Non-Adherent	1.6842105	3
Bata HCIII	Intervention	New ART day	Mid-Northern	12-24 months	No			HCIII	Male	5-9 yrs	No		1.6842105	3
Bata HCIII	Intervention	New ART day	Mid-Northern	25+ months	Yes	Good	Yes	HCIII	Female	5-9 yrs	Yes	Adherent	1.6842105	3
Bata HCIII	Intervention	New ART day	Mid-Northern	12-24 months	Yes	Fair		HCIII	Male	5-9 yrs	Yes		1.6842105	3
Bata HCIII	Intervention	New ART day	Mid-Northern	25+ months	No	Good	Yes	HCIII	Female	5-9 yrs	Yes	Non-Adherent	1.6842105	3
Bata HCIII	Intervention	New ART day	Mid-Northern		No	Good	Yes	HCIII	Female		Yes	Adherent	1.6842105	3
Bata HCIII	Intervention	New ART day	Mid-Northern	25+ months	No	Good	Yes	HCIII	Male	10-15 yrs	Yes	Adherent	1.6842105	3
Bata HCIII	Intervention	New ART day	Mid-Northern	25+ months	Yes	Good	Yes	HCIII	Female	5-9 yrs	Yes	Adherent	1.6842105	3
Bata HCIII	Intervention	New ART day	Mid-Northern	25+ months	No	Good	Yes	HCIII	Female	10-15 yrs	Yes	Adherent	1.6842105	3
Bata HCIII	Intervention	New ART day	Mid-Northern		No	Good	No	HCIII	Male		Yes	Non-Adherent	1.6842105	3
Bata HCIII	Intervention	New ART day	Mid-Northern	25+ months	Yes	Good	Yes	HCIII	Female	10-15 yrs	Yes	Adherent	1.6842105	3
Bata HCIII	Intervention	New ART day	Mid-Northern	25+ months	Yes	Good	Yes	HCIII	Female	5-9 yrs	Yes	Adherent	1.6842105	3
Bata HCIII	Intervention	New ART day	Mid-Northern	<=3 months	No			HCIII	Female	10-15 yrs	No		1.6842105	3
Bata HCIII	Intervention	New ART day	Mid-Northern	<=3 months	No	Fair	No	HCIII	Male	2-4 yrs	Yes	Non-Adherent	1.6842105	3
Bata HCIII	Intervention	New ART day	Mid-Northern	25+ months	Yes			HCIII	Female	5-9 yrs	No		1.6842105	3
Bata HCIII	Intervention	New ART day	Mid-Northern	25+ months	Yes	Good	Yes	HCIII	Male	16-19 yrs	Yes	Adherent	1.6842105	3
Bata HCIII	Intervention	New ART day	Mid-Northern	4-11 months	No	Good	Yes	HCIII	Male	10-15 yrs	Yes	Adherent	1.6842105	3
Bata HCIII	Intervention	New ART day	Mid-Northern		Yes	Good	No	HCIII	Female	5-9 yrs	Yes	Non-Adherent	1.6842105	3
Bata HCIII	Intervention	New ART day	Mid-Northern	25+ months	No	Good	No	HCIII	Female	10-15 yrs	Yes	Non-Adherent	1.6842105	3
Bata HCIII	Intervention	New ART day	Mid-Northern	12-24 months	No	Good	Yes	HCIII	Female	10-15 yrs	Yes	Adherent	1.6842105	3
Bata HCIII	Intervention	New ART day	Mid-Northern	12-24 months	Yes	Good	Yes	HCIII	Female	5-9 yrs	Yes	Adherent	1.6842105	3
Bata HCIII	Intervention	New ART day	Mid-Northern	25+ months	No	Good	Yes	HCIII	Male	10-15 yrs	Yes	Adherent	1.6842105	3
Bata HCIII	Intervention	New ART day	Mid-Northern	4-11 months	No	Good	Yes	HCIII	Female	5-9 yrs	Yes	Adherent	1.6842105	3
Bata HCIII	Intervention	New ART day	Mid-Northern	25+ months	Yes			HCIII	Female	5-9 yrs	No		1.6842105	3
Bata HCIII	Intervention	New ART day	Mid-Northern	4-11 months	Yes	Good	Yes	HCIII	Male	10-15 yrs	Yes	Non-Adherent	1.6842105	3
Bata HCIII	Intervention	New ART day	Mid-Northern	<=3 months	No	Good	No	HCIII	Male	16-19 yrs	Yes	Non-Adherent	1.6842105	3
Bata HCIII	Intervention	New ART day	Mid-Northern	12-24 months	No			HCIII	Male	5-9 yrs	Yes		1.6842105	3
Bata HCIII	Intervention	New ART day	Mid-Northern	25+ months	No	Good	Yes	HCIII	Male	10-15 yrs	Yes	Adherent	1.6842105	3
Bata HCIII	Intervention	New ART day	Mid-Northern	25+ months	No	Good	Yes	HCIII	Male	10-15 yrs	Yes	Adherent	1.6842105	3
Bata HCIII	Intervention	New ART day	Mid-Northern	4-11 months	No	Poor	No	HCIII	Female	5-9 yrs		Non-Adherent	1.6842105	3
Dokolo HCIV	Control		Mid-Northern		Yes	Fair	Yes	HCIV	Female		Yes	Adherent	1.7820513	5
Dokolo HCIV	Control		Mid-Northern	4-11 months	No	Good	No	HCIV	Female	16-19 yrs	Yes	Adherent	1.7820513	5
Dokolo HCIV	Control		Mid-Northern	25+ months	No			HCIV	Female	10-15 yrs	No		1.7820513	5
Dokolo HCIV	Control		Mid-Northern	25+ months	No		Yes	HCIV	Female	2-4 yrs	Yes	Adherent	1.7820513	5
Dokolo HCIV	Control		Mid-Northern		No	Good	No	HCIV	Female		Yes	Adherent	1.7820513	5
Dokolo HCIV	Control		Mid-Northern	4-11 months	No		Yes	HCIV	Female	2-4 yrs	Yes	Adherent	1.7820513	5
Dokolo HCIV	Control		Mid-Northern	12-24 months	Yes	Good	No	HCIV	Female	5-9 yrs	Yes	Adherent	1.7820513	5
Dokolo HCIV	Control		Mid-Northern	4-11 months	No	Poor	No	HCIV	Male	16-19 yrs	Yes	Non-Adherent	1.7820513	5
Dokolo HCIV	Control		Mid-Northern	<=3 months	No	Poor	Yes	HCIV	Female	2-4 yrs	Yes	Non-Adherent	1.7820513	5
Dokolo HCIV	Control		Mid-Northern	25+ months	No		Yes	HCIV	Female	16-19 yrs	Yes	Adherent	1.7820513	5
Dokolo HCIV	Control		Mid-Northern	25+ months	No	Good	Yes	HCIV	Male	10-15 yrs	Yes	Adherent	1.7820513	5
Dokolo HCIV	Control		Mid-Northern	25+ months	No	Good	Yes	HCIV	Female	2-4 yrs	Yes	Adherent	1.7820513	5
Dokolo HCIV	Control		Mid-Northern	12-24 months	No	Good	No	HCIV	Female	16-19 yrs	Yes	Adherent	1.7820513	5
Dokolo HCIV	Control		Mid-Northern		Yes		Yes	HCIV	Male	10-15 yrs	Yes	Adherent	1.7820513	5
Dokolo HCIV	Control		Mid-Northern	25+ months	No		No	HCIV	Male	5-9 yrs	Yes	Non-Adherent	1.7820513	5
Dokolo HCIV	Control		Mid-Northern		Yes		Yes	HCIV	Female	5-9 yrs	Yes	Adherent	1.7820513	5
Dokolo HCIV	Control		Mid-Northern	12-24 months	No	Good	Yes	HCIV	Male	10-15 yrs	No	Adherent	1.7820513	5
Dokolo HCIV	Control		Mid-Northern	12-24 months	No			HCIV	Male	2-4 yrs	No		1.7820513	5
Dokolo HCIV	Control		Mid-Northern	12-24 months	No		No	HCIV	Male	2-4 yrs	Yes	Non-Adherent	1.7820513	5
Dokolo HCIV	Control		Mid-Northern	<=3 months	No		Yes	HCIV	Female	5-9 yrs	Yes	Adherent	1.7820513	5
Dokolo HCIV	Control		Mid-Northern	25+ months	No	Good	No	HCIV	Female	5-9 yrs	Yes	Non-Adherent	1.7820513	5
Dokolo HCIV	Control		Mid-Northern	<=3 months	No			HCIV	Female	5-9 yrs	Yes		1.7820513	5
Dokolo HCIV	Control		Mid-Northern		No	Good	No	HCIV	Female	10-15 yrs	Yes	Non-Adherent	1.7820513	5
Dokolo HCIV	Control		Mid-Northern	4-11 months	No			HCIV	Female	16-19 yrs	No		1.7820513	5
Dokolo HCIV	Control		Mid-Northern	<=3 months	No			HCIV	Male	2-4 yrs	Yes		1.7820513	5
Dokolo HCIV	Control		Mid-Northern	4-11 months	No		Yes	HCIV	Male	2-4 yrs	Yes	Adherent	1.7820513	5
Dokolo HCIV	Control		Mid-Northern		Yes	Good	No	HCIV	Male		Yes	Non-Adherent	1.7820513	5
Dokolo HCIV	Control		Mid-Northern	12-24 months	No	Good	No	HCIV		10-15 yrs	Yes	Adherent	1.7820513	5
Dokolo HCIV	Control		Mid-Northern	4-11 months	No	Good	Yes	HCIV		2-4 yrs	No	Non-Adherent	1.7820513	5
Dokolo HCIV	Control		Mid-Northern	12-24 months	Yes	Good	Yes	HCIV	Female	10-15 yrs	Yes	Adherent	1.7820513	5
Dokolo HCIV	Control		Mid-Northern	<=3 months	No			HCIV	Male	5-9 yrs	Yes		1.7820513	5
Dokolo HCIV	Control		Mid-Northern	25+ months	No		No	HCIV	Male	16-19 yrs	Yes	Adherent	1.7820513	5
Dokolo HCIV	Control		Mid-Northern	12-24 months	Yes	Good	Yes	HCIV	Male	5-9 yrs	Yes	Adherent	1.7820513	5
Dokolo HCIV	Control		Mid-Northern	4-11 months	No	Good	No	HCIV	Female	2-4 yrs	Yes	Non-Adherent	1.7820513	5
Dokolo HCIV	Control		Mid-Northern	25+ months	Yes		Yes	HCIV	Male	2-4 yrs	Yes	Non-Adherent	1.7820513	5
Dokolo HCIV	Control		Mid-Northern	4-11 months	No			HCIV	Female	10-15 yrs	Yes		1.7820513	5
Dokolo HCIV	Control		Mid-Northern	<=3 months	Yes		Yes	HCIV	Male	2-4 yrs	Yes	Adherent	1.7820513	5
Dokolo HCIV	Control		Mid-Northern	4-11 months	Yes		Yes	HCIV	Female	5-9 yrs	Yes	Adherent	1.7820513	5
Dokolo HCIV	Control		Mid-Northern	25+ months	No		No	HCIV	Male	2-4 yrs	Yes	Non-Adherent	1.7820513	5
Dokolo HCIV	Control		Mid-Northern	4-11 months	Yes		No	HCIV	Male	5-9 yrs	Yes	Adherent	1.7820513	5
Dokolo HCIV	Control		Mid-Northern	12-24 months	No	Good		HCIV	Female	5-9 yrs	No		1.7820513	5
Dokolo HCIV	Control		Mid-Northern	4-11 months	No			HCIV	Female	16-19 yrs	Yes		1.7820513	5
Dokolo HCIV	Control		Mid-Northern	25+ months	No		Yes	HCIV	Female	5-9 yrs	Yes	Non-Adherent	1.7820513	5
Dokolo HCIV	Control		Mid-Northern	4-11 months	Yes	Good	Yes	HCIV	Male	5-9 yrs	Yes	Adherent	1.7820513	5
Dokolo HCIV	Control		Mid-Northern	12-24 months	Yes		No	HCIV		2-4 yrs	Yes	Non-Adherent	1.7820513	5
Dokolo HCIV	Control		Mid-Northern	4-11 months	No		Yes	HCIV	Female	10-15 yrs	No	Adherent	1.7820513	5
Dokolo HCIV	Control		Mid-Northern	4-11 months	Yes		No	HCIV	Female	5-9 yrs	Yes	Non-Adherent	1.7820513	5
Dokolo HCIV	Control		Mid-Northern	12-24 months	No	Good	No	HCIV	Male	2-4 yrs	Yes	Non-Adherent	1.7820513	5
Dokolo HCIV	Control		Mid-Northern		Yes	Good		HCIV	Female	10-15 yrs	No		1.7820513	5
Dokolo HCIV	Control		Mid-Northern	25+ months	No	Good	No	HCIV	Male	16-19 yrs	Yes	Adherent	1.7820513	5
Dokolo HCIV	Control		Mid-Northern	<=3 months	No			HCIV	Female	5-9 yrs	Yes		1.7820513	5
Dokolo HCIV	Control		Mid-Northern	25+ months	Yes	Good	Yes	HCIV	Male	5-9 yrs	Yes	Adherent	1.7820513	5
Dokolo HCIV	Control		Mid-Northern	4-11 months	No	Good		HCIV	Female	2-4 yrs	Yes		1.7820513	5
Dokolo HCIV	Control		Mid-Northern	4-11 months	No		No	HCIV	Male	10-15 yrs	Yes	Adherent	1.7820513	5
Dokolo HCIV	Control		Mid-Northern	25+ months	No		No	HCIV	Male	2-4 yrs	Yes	Adherent	1.7820513	5
Dokolo HCIV	Control		Mid-Northern	12-24 months	No	Good	Yes	HCIV	Female	10-15 yrs	Yes	Adherent	1.7820513	5
Dokolo HCIV	Control		Mid-Northern	4-11 months	No		Yes	HCIV	Male	5-9 yrs	Yes	Adherent	1.7820513	5
Dokolo HCIV	Control		Mid-Northern	12-24 months	No			HCIV	Female	10-15 yrs	No		1.7820513	5
Dokolo HCIV	Control		Mid-Northern	<=3 months	No	Fair	Yes	HCIV	Male	10-15 yrs	Yes	Adherent	1.7820513	5
Dokolo HCIV	Control		Mid-Northern		No	Fair	Yes	HCIV	Male		Yes	Non-Adherent	1.7820513	5
Dokolo HCIV	Control		Mid-Northern	4-11 months	No	Good	No	HCIV		5-9 yrs	Yes	Non-Adherent	1.7820513	5
Dokolo HCIV	Control		Mid-Northern	12-24 months	No		Yes	HCIV	Male	10-15 yrs	Yes	Adherent	1.7820513	5
Dokolo HCIV	Control		Mid-Northern	12-24 months	No		Yes	HCIV		5-9 yrs	Yes	Adherent	1.7820513	5
Dokolo HCIV	Control		Mid-Northern	12-24 months	Yes		Yes	HCIV	Male	5-9 yrs	Yes	Adherent	1.7820513	5
Dokolo HCIV	Control		Mid-Northern	25+ months	Yes		No	HCIV	Male	10-15 yrs	Yes	Adherent	1.7820513	5
Dokolo HCIV	Control		Mid-Northern	4-11 months	No	Poor	No	HCIV	Female	2-4 yrs	Yes	Non-Adherent	1.7820513	5
Dokolo HCIV	Control		Mid-Northern	4-11 months	Yes		Yes	HCIV	Male	2-4 yrs	Yes	Adherent	1.7820513	5
Dokolo HCIV	Control		Mid-Northern	<=3 months	Yes		Yes	HCIV	Female	5-9 yrs	Yes	Adherent	1.7820513	5
Dokolo HCIV	Control		Mid-Northern	25+ months	Yes	Good	No	HCIV	Male	5-9 yrs	Yes	Adherent	1.7820513	5
Dokolo HCIV	Control		Mid-Northern	4-11 months	No		Yes	HCIV	Male	5-9 yrs	Yes	Adherent	1.7820513	5
Dokolo HCIV	Control		Mid-Northern	25+ months	No	Good	Yes	HCIV	Female	16-19 yrs	Yes	Adherent	1.7820513	5
Dokolo HCIV	Control		Mid-Northern	4-11 months	No	Good	Yes	HCIV	Male	2-4 yrs	Yes	Adherent	1.7820513	5
Dokolo HCIV	Control		Mid-Northern	<=3 months	No		Yes	HCIV	Male	10-15 yrs	Yes	Adherent	1.7820513	5
Dokolo HCIV	Control		Mid-Northern	4-11 months	No	Good	No	HCIV	Female	10-15 yrs	Yes	Adherent	1.7820513	5
Etam HCIII	Intervention	Exisitng ART day	Mid-Northern	25+ months	No	Good	Yes	HCIII	Female	10-15 yrs	Yes	Adherent	1.0625	3
Etam HCIII	Intervention	Exisitng ART day	Mid-Northern	25+ months	No	Good	Yes	HCIII	Male	2-4 yrs	Yes	Adherent	1.0625	3
Etam HCIII	Intervention	Exisitng ART day	Mid-Northern	25+ months	Yes	Good	Yes	HCIII	Male	5-9 yrs	Yes	Non-Adherent	1.0625	3
Etam HCIII	Intervention	Exisitng ART day	Mid-Northern	12-24 months	No	Good	No	HCIII	Female	16-19 yrs	Yes	Non-Adherent	1.0625	3
Etam HCIII	Intervention	Exisitng ART day	Mid-Northern	4-11 months	Yes	Good	Yes	HCIII	Female	16-19 yrs	No	Adherent	1.0625	3
Etam HCIII	Intervention	Exisitng ART day	Mid-Northern	25+ months	No	Poor		HCIII	Male	5-9 yrs	No		1.0625	3
Etam HCIII	Intervention	Exisitng ART day	Mid-Northern	25+ months	Yes	Good		HCIII	Female	2-4 yrs	Yes		1.0625	3
Etam HCIII	Intervention	Exisitng ART day	Mid-Northern	4-11 months	Yes	Good	Yes	HCIII	Female	2-4 yrs	Yes	Adherent	1.0625	3
Etam HCIII	Intervention	Exisitng ART day	Mid-Northern	25+ months	No	Good		HCIII	Female	16-19 yrs	Yes		1.0625	3
Etam HCIII	Intervention	Exisitng ART day	Mid-Northern	25+ months	No	Poor		HCIII	Female	10-15 yrs	No		1.0625	3
Etam HCIII	Intervention	Exisitng ART day	Mid-Northern	25+ months	No	Fair		HCIII	Male	2-4 yrs	Yes		1.0625	3
Etam HCIII	Intervention	Exisitng ART day	Mid-Northern	4-11 months	Yes	Poor	No	HCIII	Male	10-15 yrs	Yes	Non-Adherent	1.0625	3
Etam HCIII	Intervention	Exisitng ART day	Mid-Northern	25+ months	Yes			HCIII	Male	2-4 yrs	No		1.0625	3
Etam HCIII	Intervention	Exisitng ART day	Mid-Northern	4-11 months	Yes	Good	No	HCIII	Male	10-15 yrs	Yes	Non-Adherent	1.0625	3
Etam HCIII	Intervention	Exisitng ART day	Mid-Northern	4-11 months	No			HCIII	Male	5-9 yrs	No		1.0625	3
Etam HCIII	Intervention	Exisitng ART day	Mid-Northern	25+ months	Yes	Good	No	HCIII	Male	5-9 yrs	Yes	Adherent	1.0625	3
Etam HCIII	Intervention	Exisitng ART day	Mid-Northern	12-24 months	Yes	Good	Yes	HCIII	Male	2-4 yrs	Yes	Non-Adherent	1.0625	3
Etam HCIII	Intervention	Exisitng ART day	Mid-Northern	12-24 months	Yes	Good	No	HCIII	Female	5-9 yrs	Yes	Adherent	1.0625	3
Etam HCIII	Intervention	Exisitng ART day	Mid-Northern	4-11 months	Yes	Good		HCIII	Female	16-19 yrs	Yes		1.0625	3
Etam HCIII	Intervention	Exisitng ART day	Mid-Northern	25+ months	No			HCIII	Male	16-19 yrs	Yes		1.0625	3
Etam HCIII	Intervention	Exisitng ART day	Mid-Northern	12-24 months	No	Good	Yes	HCIII	Male	2-4 yrs	Yes	Non-Adherent	1.0625	3
Etam HCIII	Intervention	Exisitng ART day	Mid-Northern	25+ months	Yes	Good	Yes	HCIII	Male	5-9 yrs	Yes	Non-Adherent	1.0625	3
Etam HCIII	Intervention	Exisitng ART day	Mid-Northern	4-11 months	No		No	HCIII	Female	5-9 yrs	Yes	Non-Adherent	1.0625	3
Etam HCIII	Intervention	Exisitng ART day	Mid-Northern	4-11 months	No	Good		HCIII	Male	10-15 yrs	No		1.0625	3
Etam HCIII	Intervention	Exisitng ART day	Mid-Northern	25+ months	Yes	Good	Yes	HCIII	Female	5-9 yrs	Yes	Non-Adherent	1.0625	3
Etam HCIII	Intervention	Exisitng ART day	Mid-Northern	4-11 months	No	Good	No	HCIII	Male	5-9 yrs	Yes	Non-Adherent	1.0625	3
Etam HCIII	Intervention	Exisitng ART day	Mid-Northern	25+ months	Yes	Good	No	HCIII	Female	10-15 yrs	Yes	Non-Adherent	1.0625	3
Etam HCIII	Intervention	Exisitng ART day	Mid-Northern		No	Fair	Yes	HCIII	Female	10-15 yrs	Yes	Adherent	1.0625	3
Etam HCIII	Intervention	Exisitng ART day	Mid-Northern	4-11 months	Yes	Good	Yes	HCIII	Female	5-9 yrs	Yes	Adherent	1.0625	3
Etam HCIII	Intervention	Exisitng ART day	Mid-Northern	4-11 months	Yes	Good	Yes	HCIII	Male	5-9 yrs	Yes	Non-Adherent	1.0625	3
Etam HCIII	Intervention	Exisitng ART day	Mid-Northern	25+ months	Yes	Good	No	HCIII	Female	5-9 yrs	Yes	Adherent	1.0625	3
Etam HCIII	Intervention	Exisitng ART day	Mid-Northern	4-11 months	No	Good	Yes	HCIII	Female	10-15 yrs	Yes	Adherent	1.0625	3
Etam HCIII	Intervention	Exisitng ART day	Mid-Northern	4-11 months	Yes	Good	Yes	HCIII	Female	2-4 yrs	Yes	Adherent	1.0625	3
Etam HCIII	Intervention	Exisitng ART day	Mid-Northern	25+ months	No	Good	Yes	HCIII	Female	5-9 yrs	Yes	Adherent	1.0625	3
Etam HCIII	Intervention	Exisitng ART day	Mid-Northern	4-11 months	No	Good	No	HCIII	Male	2-4 yrs	Yes	Non-Adherent	1.0625	3
Etam HCIII	Intervention	Exisitng ART day	Mid-Northern	12-24 months	Yes	Good	No	HCIII	Female	5-9 yrs	Yes	Non-Adherent	1.0625	3
Etam HCIII	Intervention	Exisitng ART day	Mid-Northern	4-11 months	Yes	Good	Yes	HCIII	Female	2-4 yrs	Yes	Adherent	1.0625	3
Etam HCIII	Intervention	Exisitng ART day	Mid-Northern	4-11 months	Yes	Poor	Yes	HCIII	Male	5-9 yrs	Yes	Non-Adherent	1.0625	3
Etam HCIII	Intervention	Exisitng ART day	Mid-Northern	12-24 months	Yes	Good	Yes	HCIII	Male	2-4 yrs	Yes	Adherent	1.0625	3
Etam HCIII	Intervention	Exisitng ART day	Mid-Northern	25+ months	No	Good		HCIII	Male	16-19 yrs	No		1.0625	3
Etam HCIII	Intervention	Exisitng ART day	Mid-Northern		No	Poor		HCIII	Male		Yes		1.0625	3
Etam HCIII	Intervention	Exisitng ART day	Mid-Northern	25+ months	No	Good	Yes	HCIII	Female	10-15 yrs	No	Non-Adherent	1.0625	3
Etam HCIII	Intervention	Exisitng ART day	Mid-Northern	25+ months	No			HCIII	Female	16-19 yrs			1.0625	3
Etam HCIII	Intervention	Exisitng ART day	Mid-Northern	12-24 months	Yes	Good		HCIII	Female	2-4 yrs	Yes		1.0625	3
Etam HCIII	Intervention	Exisitng ART day	Mid-Northern	4-11 months	No	Good		HCIII	Female	5-9 yrs	Yes		1.0625	3
Etam HCIII	Intervention	Exisitng ART day	Mid-Northern	4-11 months	No	Good	No	HCIII	Female	16-19 yrs	Yes	Non-Adherent	1.0625	3
Etam HCIII	Intervention	Exisitng ART day	Mid-Northern	25+ months	Yes	Good	No	HCIII	Female	5-9 yrs	Yes	Adherent	1.0625	3
Etam HCIII	Intervention	Exisitng ART day	Mid-Northern	25+ months	Yes	Good		HCIII	Male	5-9 yrs	No		1.0625	3
Etam HCIII	Intervention	Exisitng ART day	Mid-Northern	25+ months	Yes	Good	No	HCIII	Male	5-9 yrs	Yes	Non-Adherent	1.0625	3
Etam HCIII	Intervention	Exisitng ART day	Mid-Northern	4-11 months	No			HCIII	Female	5-9 yrs	No		1.0625	3
Etam HCIII	Intervention	Exisitng ART day	Mid-Northern	25+ months	No			HCIII	Female	5-9 yrs	No		1.0625	3
Etam HCIII	Intervention	Exisitng ART day	Mid-Northern	25+ months	Yes	Good		HCIII	Male	10-15 yrs	Yes		1.0625	3
Etam HCIII	Intervention	Exisitng ART day	Mid-Northern	25+ months	No	Good	Yes	HCIII	Female	16-19 yrs	Yes	Adherent	1.0625	3
Etam HCIII	Intervention	Exisitng ART day	Mid-Northern	25+ months	Yes	Good	No	HCIII	Female	5-9 yrs	Yes	Adherent	1.0625	3
Etam HCIII	Intervention	Exisitng ART day	Mid-Northern	4-11 months	No	Good	Yes	HCIII	Male	2-4 yrs	Yes	Non-Adherent	1.0625	3
Etam HCIII	Intervention	Exisitng ART day	Mid-Northern	25+ months	No	Good	Yes	HCIII	Female	2-4 yrs	Yes	Adherent	1.0625	3
Etam HCIII	Intervention	Exisitng ART day	Mid-Northern	<=3 months	No	Good	Yes	HCIII	Female	16-19 yrs	Yes	Adherent	1.0625	3
Etam HCIII	Intervention	Exisitng ART day	Mid-Northern	12-24 months	No	Poor		HCIII	Female	16-19 yrs	No		1.0625	3
Etam HCIII	Intervention	Exisitng ART day	Mid-Northern	25+ months	Yes	Good	No	HCIII	Female	2-4 yrs	Yes	Adherent	1.0625	3
Etam HCIII	Intervention	Exisitng ART day	Mid-Northern	<=3 months	Yes	Good	Yes	HCIII	Female	10-15 yrs	Yes	Non-Adherent	1.0625	3
Etam HCIII	Intervention	Exisitng ART day	Mid-Northern	25+ months	Yes	Good	No	HCIII	Male	5-9 yrs	Yes	Non-Adherent	1.0625	3
Etam HCIII	Intervention	Exisitng ART day	Mid-Northern	<=3 months	No	Good	Yes	HCIII	Female	5-9 yrs	Yes	Adherent	1.0625	3
Etam HCIII	Intervention	Exisitng ART day	Mid-Northern	12-24 months	Yes	Good	No	HCIII	Male	2-4 yrs	Yes	Adherent	1.0625	3
Etam HCIII	Intervention	Exisitng ART day	Mid-Northern		No			HCIII	Female	16-19 yrs	No		1.0625	3
Etam HCIII	Intervention	Exisitng ART day	Mid-Northern	25+ months	No	Good	Yes	HCIII	Female	5-9 yrs	Yes	Adherent	1.0625	3
Etam HCIII	Intervention	Exisitng ART day	Mid-Northern	25+ months	No		No	HCIII	Female	5-9 yrs	Yes	Non-Adherent	1.0625	3
Etam HCIII	Intervention	Exisitng ART day	Mid-Northern	25+ months	Yes	Good	Yes	HCIII	Female	16-19 yrs	Yes	Adherent	1.0625	3
Etam HCIII	Intervention	Exisitng ART day	Mid-Northern	4-11 months	Yes	Good	Yes	HCIII	Male	2-4 yrs	Yes	Adherent	1.0625	3
Etam HCIII	Intervention	Exisitng ART day	Mid-Northern	25+ months	Yes	Good	No	HCIII	Male	10-15 yrs	Yes	Adherent	1.0625	3
Etam HCIII	Intervention	Exisitng ART day	Mid-Northern	25+ months	Yes	Good		HCIII	Female	5-9 yrs	Yes		1.0625	3
Etam HCIII	Intervention	Exisitng ART day	Mid-Northern	12-24 months	No	Good	No	HCIII	Male	5-9 yrs	Yes	Non-Adherent	1.0625	3
Etam HCIII	Intervention	Exisitng ART day	Mid-Northern	4-11 months	Yes	Poor	No	HCIII	Female	5-9 yrs	Yes	Adherent	1.0625	3
Etam HCIII	Intervention	Exisitng ART day	Mid-Northern	<=3 months	No	Good	Yes	HCIII	Male	10-15 yrs	Yes	Adherent	1.0625	3
Etam HCIII	Intervention	Exisitng ART day	Mid-Northern	4-11 months	No	Good	Yes	HCIII	Male	10-15 yrs	Yes	Adherent	1.0625	3
Etam HCIII	Intervention	Exisitng ART day	Mid-Northern	12-24 months	No			HCIII	Female	2-4 yrs	No		1.0625	3
Etam HCIII	Intervention	Exisitng ART day	Mid-Northern	<=3 months	Yes	Good	Yes	HCIII	Male	5-9 yrs	Yes	Adherent	1.0625	3
Etam HCIII	Intervention	Exisitng ART day	Mid-Northern	<=3 months	Yes	Good	Yes	HCIII	Male	10-15 yrs	Yes	Non-Adherent	1.0625	3
Kangai HCIII	Control		Mid-Northern	4-11 months	No	Good		HCIII		2-4 yrs	Yes		1.05	3
Kangai HCIII	Control		Mid-Northern	4-11 months	No	Good	Yes	HCIII	Male	10-15 yrs	Yes	Adherent	1.05	3
Kangai HCIII	Control		Mid-Northern	4-11 months	No	Good	Yes	HCIII	Male	5-9 yrs	Yes	Adherent	1.05	3
Kangai HCIII	Control		Mid-Northern	25+ months	No	Good	Yes	HCIII	Female	5-9 yrs	Yes	Adherent	1.05	3
Kangai HCIII	Control		Mid-Northern	12-24 months	No	Good		HCIII	Male	16-19 yrs	Yes		1.05	3
Kangai HCIII	Control		Mid-Northern	4-11 months	No	Good	Yes	HCIII		10-15 yrs	Yes	Adherent	1.05	3
Kangai HCIII	Control		Mid-Northern	4-11 months	No	Good	Yes	HCIII	Female	5-9 yrs	Yes	Non-Adherent	1.05	3
Kangai HCIII	Control		Mid-Northern	4-11 months	No		No	HCIII	Male	5-9 yrs	Yes	Non-Adherent	1.05	3
Kangai HCIII	Control		Mid-Northern	12-24 months	No	Good		HCIII	Female	10-15 yrs	Yes		1.05	3
Kangai HCIII	Control		Mid-Northern	12-24 months	No	Good	No	HCIII	Male	10-15 yrs	Yes	Adherent	1.05	3
Kangai HCIII	Control		Mid-Northern	4-11 months	No	Good	Yes	HCIII	Male	2-4 yrs	Yes	Adherent	1.05	3
Kangai HCIII	Control		Mid-Northern	25+ months	Yes	Good	No	HCIII	Female	16-19 yrs	Yes	Non-Adherent	1.05	3
Kangai HCIII	Control		Mid-Northern	4-11 months	No	Good	No	HCIII	Female	5-9 yrs	Yes	Non-Adherent	1.05	3
Kangai HCIII	Control		Mid-Northern	4-11 months	No	Good	No	HCIII	Male	5-9 yrs	Yes	Non-Adherent	1.05	3
Kangai HCIII	Control		Mid-Northern	12-24 months	No	Poor	Yes	HCIII	Male	2-4 yrs	Yes	Adherent	1.05	3
Kangai HCIII	Control		Mid-Northern	4-11 months	No	Good	No	HCIII	Female	19-23 month	Yes	Non-Adherent	1.05	3
Kangai HCIII	Control		Mid-Northern	4-11 months	No	Good	No	HCIII	Female	5-9 yrs	Yes	Adherent	1.05	3
Kangai HCIII	Control		Mid-Northern		No			HCIII	Male		Yes		1.05	3
Kangai HCIII	Control		Mid-Northern	4-11 months	No	Good	No	HCIII	Female	5-9 yrs	Yes	Non-Adherent	1.05	3
Kitgum Hospital	Control		Mid-Northern	25+ months	No	Good	Yes	Hospital	Female	5-9 yrs	Yes	Adherent	3.4415584	6
Kitgum Hospital	Control		Mid-Northern	12-24 months	No	Good	Yes	Hospital	Female	10-15 yrs		Adherent	3.4415584	6
Kitgum Hospital	Control		Mid-Northern	25+ months	No	Good	Yes	Hospital	Female	5-9 yrs	Yes	Adherent	3.4415584	6
Kitgum Hospital	Control		Mid-Northern	25+ months	No	Good	No	Hospital	Male	5-9 yrs	Yes	Non-Adherent	3.4415584	6
Kitgum Hospital	Control		Mid-Northern	4-11 months	Yes	Good	Yes	Hospital	Male	2-4 yrs	Yes	Adherent	3.4415584	6
Kitgum Hospital	Control		Mid-Northern	12-24 months	No	Good		Hospital	Male	10-15 yrs	No		3.4415584	6
Kitgum Hospital	Control		Mid-Northern	4-11 months	No	Good	No	Hospital	Female	10-15 yrs	Yes	Adherent	3.4415584	6
Kitgum Hospital	Control		Mid-Northern	25+ months	No	Good	No	Hospital	Male	10-15 yrs	Yes	Adherent	3.4415584	6
Kitgum Hospital	Control		Mid-Northern	4-11 months	No	Good	Yes	Hospital	Male	5-9 yrs	Yes	Adherent	3.4415584	6
Kitgum Hospital	Control		Mid-Northern	25+ months	Yes	Good	No	Hospital	Female	10-15 yrs	Yes	Adherent	3.4415584	6
Kitgum Hospital	Control		Mid-Northern	4-11 months	No	Good	Yes	Hospital	Male	10-15 yrs	Yes	Non-Adherent	3.4415584	6
Kitgum Hospital	Control		Mid-Northern	25+ months	Yes	Good	Yes	Hospital	Male	16-19 yrs	Yes	Adherent	3.4415584	6
Kitgum Hospital	Control		Mid-Northern	25+ months	No	Good	No	Hospital	Female	5-9 yrs	Yes	Non-Adherent	3.4415584	6
Kitgum Hospital	Control		Mid-Northern	12-24 months	No	Good	No	Hospital	Female	2-4 yrs	Yes	Adherent	3.4415584	6
Kitgum Hospital	Control		Mid-Northern	12-24 months	No	Good	Yes	Hospital	Female	5-9 yrs	Yes	Non-Adherent	3.4415584	6
Kitgum Hospital	Control		Mid-Northern	25+ months	No	Good	Yes	Hospital	Female	5-9 yrs	Yes	Adherent	3.4415584	6
Kitgum Hospital	Control		Mid-Northern	12-24 months	No	Good	Yes	Hospital	Male	5-9 yrs	Yes	Adherent	3.4415584	6
Kitgum Hospital	Control		Mid-Northern	12-24 months	No	Good	No	Hospital	Male	2-4 yrs	Yes	Adherent	3.4415584	6
Kitgum Hospital	Control		Mid-Northern	<=3 months	No			Hospital	Male	5-9 yrs	Yes		3.4415584	6
Kitgum Hospital	Control		Mid-Northern	25+ months	Yes	Good	No	Hospital	Female	5-9 yrs	Yes	Adherent	3.4415584	6
Kitgum Hospital	Control		Mid-Northern	4-11 months	Yes	Good	Yes	Hospital	Female	10-15 yrs	Yes	Adherent	3.4415584	6
Kitgum Hospital	Control		Mid-Northern	4-11 months	No	Good	Yes	Hospital	Female	16-19 yrs		Adherent	3.4415584	6
Kitgum Hospital	Control		Mid-Northern	4-11 months	No	Good	Yes	Hospital	Female	5-9 yrs	Yes	Non-Adherent	3.4415584	6
Kitgum Hospital	Control		Mid-Northern	25+ months	No	Good	Yes	Hospital	Female	10-15 yrs	Yes	Adherent	3.4415584	6
Kitgum Hospital	Control		Mid-Northern	4-11 months	Yes	Good	Yes	Hospital	Female	5-9 yrs	Yes	Adherent	3.4415584	6
Kitgum Hospital	Control		Mid-Northern	12-24 months	No	Good	No	Hospital	Female	2-4 yrs	Yes	Adherent	3.4415584	6
Kitgum Hospital	Control		Mid-Northern	25+ months	No	Good	No	Hospital	Female	5-9 yrs	Yes	Adherent	3.4415584	6
Kitgum Hospital	Control		Mid-Northern	4-11 months	Yes	Good	Yes	Hospital	Male	5-9 yrs	Yes	Non-Adherent	3.4415584	6
Kitgum Hospital	Control		Mid-Northern	4-11 months	No	Good	No	Hospital	Male	5-9 yrs	Yes	Adherent	3.4415584	6
Kitgum Hospital	Control		Mid-Northern	25+ months	Yes	Poor	No	Hospital	Male	10-15 yrs	Yes	Non-Adherent	3.4415584	6
Kitgum Hospital	Control		Mid-Northern	12-24 months	No	Good	No	Hospital	Male	10-15 yrs	Yes	Non-Adherent	3.4415584	6
Kitgum Hospital	Control		Mid-Northern	25+ months	No	Good	Yes	Hospital	Male	5-9 yrs	Yes	Adherent	3.4415584	6
Kitgum Hospital	Control		Mid-Northern	25+ months	No	Good	Yes	Hospital	Female	10-15 yrs	Yes	Adherent	3.4415584	6
Kitgum Hospital	Control		Mid-Northern	25+ months	No	Good	No	Hospital	Female	2-4 yrs	Yes	Adherent	3.4415584	6
Kitgum Hospital	Control		Mid-Northern	25+ months	No	Good	No	Hospital	Male	16-19 yrs	Yes	Adherent	3.4415584	6
Kitgum Hospital	Control		Mid-Northern	25+ months	No	Good	Yes	Hospital	Female	10-15 yrs	Yes	Adherent	3.4415584	6
Kitgum Hospital	Control		Mid-Northern	25+ months	No	Good	No	Hospital	Male	5-9 yrs	Yes	Adherent	3.4415584	6
Kitgum Hospital	Control		Mid-Northern	25+ months	No	Good	Yes	Hospital	Female	10-15 yrs	Yes	Adherent	3.4415584	6
Kitgum Hospital	Control		Mid-Northern	25+ months	No	Good	No	Hospital	Female	10-15 yrs	Yes	Non-Adherent	3.4415584	6
Kitgum Hospital	Control		Mid-Northern	25+ months	No	Good	No	Hospital	Female	5-9 yrs	Yes	Adherent	3.4415584	6
Kitgum Hospital	Control		Mid-Northern	25+ months	No	Good	Yes	Hospital	Female	5-9 yrs	Yes	Non-Adherent	3.4415584	6
Kitgum Hospital	Control		Mid-Northern	25+ months	Yes	Good	Yes	Hospital	Female	10-15 yrs	Yes	Adherent	3.4415584	6
Kitgum Hospital	Control		Mid-Northern	25+ months	No	Good	No	Hospital	Male	5-9 yrs	Yes	Adherent	3.4415584	6
Kitgum Hospital	Control		Mid-Northern	25+ months	No	Good	No	Hospital	Female	16-19 yrs	Yes	Adherent	3.4415584	6
Kitgum Hospital	Control		Mid-Northern	25+ months	No	Good	Yes	Hospital	Male	10-15 yrs	Yes	Non-Adherent	3.4415584	6
Kitgum Hospital	Control		Mid-Northern	12-24 months	No	Good	No	Hospital	Male	2-4 yrs	Yes	Adherent	3.4415584	6
Kitgum Hospital	Control		Mid-Northern	4-11 months	Yes	Good	Yes	Hospital	Male	2-4 yrs	Yes	Non-Adherent	3.4415584	6
Kitgum Hospital	Control		Mid-Northern	25+ months	No	Good	Yes	Hospital	Female	5-9 yrs	Yes	Non-Adherent	3.4415584	6
Kitgum Hospital	Control		Mid-Northern	4-11 months	No	Poor		Hospital	Male	5-9 yrs	No		3.4415584	6
Kitgum Hospital	Control		Mid-Northern	25+ months	No	Good	Yes	Hospital	Female	16-19 yrs	Yes	Adherent	3.4415584	6
Kitgum Hospital	Control		Mid-Northern	12-24 months	No		Yes	Hospital	Female	5-9 yrs	Yes	Adherent	3.4415584	6
Kitgum Hospital	Control		Mid-Northern	4-11 months	Yes	Good	Yes	Hospital	Female	5-9 yrs	Yes	Adherent	3.4415584	6
Kitgum Hospital	Control		Mid-Northern	25+ months	No	Good	Yes	Hospital	Male	5-9 yrs	Yes	Adherent	3.4415584	6
Kitgum Hospital	Control		Mid-Northern	12-24 months	No	Good	Yes	Hospital	Male	10-15 yrs	Yes	Adherent	3.4415584	6
Kitgum Hospital	Control		Mid-Northern	25+ months	Yes	Good	Yes	Hospital	Female	5-9 yrs	Yes	Adherent	3.4415584	6
Kitgum Hospital	Control		Mid-Northern	12-24 months	No	Good	No	Hospital	Male	2-4 yrs	Yes	Adherent	3.4415584	6
Kitgum Hospital	Control		Mid-Northern	25+ months	No	Good	Yes	Hospital	Female	2-4 yrs	Yes	Adherent	3.4415584	6
Kitgum Hospital	Control		Mid-Northern	12-24 months	Yes	Good	Yes	Hospital	Female	10-15 yrs	Yes	Adherent	3.4415584	6
Kitgum Hospital	Control		Mid-Northern	25+ months	No	Good	Yes	Hospital	Male	16-19 yrs	Yes	Adherent	3.4415584	6
Kitgum Hospital	Control		Mid-Northern	25+ months	No	Good	No	Hospital	Female	5-9 yrs	Yes	Adherent	3.4415584	6
Kitgum Hospital	Control		Mid-Northern	25+ months	No	Poor	No	Hospital	Male	16-19 yrs	Yes	Non-Adherent	3.4415584	6
Kitgum Hospital	Control		Mid-Northern	4-11 months	No	Good	Yes	Hospital	Male	10-15 yrs	Yes	Adherent	3.4415584	6
Kitgum Hospital	Control		Mid-Northern	25+ months	No	Good	No	Hospital	Female	5-9 yrs	Yes	Adherent	3.4415584	6
Kitgum Hospital	Control		Mid-Northern	25+ months	No	Good	No	Hospital	Female	5-9 yrs	Yes	Adherent	3.4415584	6
Kitgum Hospital	Control		Mid-Northern	25+ months	No	Good	No	Hospital	Female	10-15 yrs	Yes	Non-Adherent	3.4415584	6
Kitgum Hospital	Control		Mid-Northern	25+ months	No	Good	Yes	Hospital	Male	5-9 yrs	Yes	Adherent	3.4415584	6
Kitgum Hospital	Control		Mid-Northern	25+ months	Yes	Fair	No	Hospital	Female	5-9 yrs	Yes	Non-Adherent	3.4415584	6
Kitgum Hospital	Control		Mid-Northern	25+ months	No	Good	No	Hospital	Male	10-15 yrs	Yes	Adherent	3.4415584	6
Kitgum Hospital	Control		Mid-Northern	4-11 months	No	Good	No	Hospital	Male	5-9 yrs	Yes	Adherent	3.4415584	6
Kitgum Hospital	Control		Mid-Northern	25+ months	Yes	Good	No	Hospital	Male	5-9 yrs	Yes	Adherent	3.4415584	6
Kitgum Hospital	Control		Mid-Northern	4-11 months	Yes	Good	Yes	Hospital	Female	2-4 yrs	Yes	Adherent	3.4415584	6
Kitgum Hospital	Control		Mid-Northern	25+ months	Yes	Good	No	Hospital	Male	10-15 yrs	Yes	Adherent	3.4415584	6
Kitgum Hospital	Control		Mid-Northern	25+ months	No	Good	Yes	Hospital	Male	10-15 yrs	Yes	Adherent	3.4415584	6
Kitgum Hospital	Control		Mid-Northern	12-24 months	No	Good	No	Hospital	Male	5-9 yrs	No	Non-Adherent	3.4415584	6
Kitgum Hospital	Control		Mid-Northern	12-24 months	No	Good	No	Hospital	Male	5-9 yrs	Yes	Adherent	3.4415584	6
Kitgum Hospital	Control		Mid-Northern	25+ months	No	Poor	No	Hospital	Male	5-9 yrs	Yes	Non-Adherent	3.4415584	6
Koch Goma HCIII	Intervention	New ART day	Mid-Northern	4-11 months	No	Good	Yes	HCIII	Male	5-9 yrs	Yes	Adherent	1.1886792	4
Koch Goma HCIII	Intervention	New ART day	Mid-Northern	4-11 months	Yes	Good	Yes	HCIII	Female	5-9 yrs	Yes	Adherent	1.1886792	4
Koch Goma HCIII	Intervention	New ART day	Mid-Northern	12-24 months	No	Good	Yes	HCIII	Female	2-4 yrs	Yes	Adherent	1.1886792	4
Koch Goma HCIII	Intervention	New ART day	Mid-Northern	4-11 months	Yes	Good	Yes	HCIII	Female	2-4 yrs	Yes	Adherent	1.1886792	4
Koch Goma HCIII	Intervention	New ART day	Mid-Northern	25+ months	No	Good	Yes	HCIII	Female	5-9 yrs	Yes	Non-Adherent	1.1886792	4
Koch Goma HCIII	Intervention	New ART day	Mid-Northern	12-24 months	No	Good	Yes	HCIII	Female	10-15 yrs	Yes	Adherent	1.1886792	4
Koch Goma HCIII	Intervention	New ART day	Mid-Northern	4-11 months	Yes	Good	No	HCIII	Female	2-4 yrs	Yes	Adherent	1.1886792	4
Koch Goma HCIII	Intervention	New ART day	Mid-Northern	4-11 months	Yes	Good	Yes	HCIII	Male	2-4 yrs	Yes	Adherent	1.1886792	4
Koch Goma HCIII	Intervention	New ART day	Mid-Northern	12-24 months	Yes	Good	Yes	HCIII	Female	5-9 yrs	Yes	Adherent	1.1886792	4
Koch Goma HCIII	Intervention	New ART day	Mid-Northern	4-11 months	Yes	Good	Yes	HCIII	Female	5-9 yrs	Yes	Non-Adherent	1.1886792	4
Koch Goma HCIII	Intervention	New ART day	Mid-Northern	4-11 months	Yes	Poor	No	HCIII	Male	2-4 yrs	Yes	Non-Adherent	1.1886792	4
Koch Goma HCIII	Intervention	New ART day	Mid-Northern	25+ months	Yes	Poor	Yes	HCIII	Male	5-9 yrs	Yes	Adherent	1.1886792	4
Koch Goma HCIII	Intervention	New ART day	Mid-Northern	25+ months	Yes		Yes	HCIII	Female	5-9 yrs		Adherent	1.1886792	4
Koch Goma HCIII	Intervention	New ART day	Mid-Northern	25+ months	No	Good	Yes	HCIII	Male	5-9 yrs	Yes	Adherent	1.1886792	4
Koch Goma HCIII	Intervention	New ART day	Mid-Northern	4-11 months	No	Good	Yes	HCIII	Female	5-9 yrs	Yes	Adherent	1.1886792	4
Koch Goma HCIII	Intervention	New ART day	Mid-Northern	4-11 months	Yes	Good	No	HCIII	Female	5-9 yrs	Yes	Adherent	1.1886792	4
[truncated: 533 more rows]
