# Supplementary material for: Impact of a Family Clinic Day intervention on paediatric and adolescent appointment adherence and retention in antiretroviral therapy: A cluster randomized controlled trial in Uganda
Source: PLoS One. 2018 Mar 9;13(3):e0192068. doi: 10.1371/journal.pone.0192068 (PMC5844531; doi:10.1371/journal.pone.0192068)
Supplement: S2 Dataset — (CSV) [file pone.0192068.s003.csv]

health_facility	Treatment_site	fcd_type	adhscore_lastappt	sex	age_cat	region	initiation_cat	ever_rep	adhlastappt	facilitylevel	retention	adh7_lastappt	strata
Madi Opei HCIV	Control		Good	male	20-49	Mid-Northern	>2 yrs	Yes	Yes	HCIV	Retained	Non-Adherent	5
Agwatta HCIII	Control		Good	female		Mid-Northern	<3 months	No	Yes	HCIII	Retained	Adherent	3
Kitgum Hospital	Control		Good	female		Mid-Northern	>2 yrs	No	Yes	Hospital	Retained	Adherent	6
Mwera HCIV	Control		Good	female	20-49	Central 1 and 2	1-2 yrs	No	Yes	HCIV	Not Retained		2
Kyantungo HCIV	Control			female		Central 1 and 2	>2 yrs	No	Yes	HCIV	Retained	Adherent	10
Mwera HCIV	Control		Good	female	50+	Central 1 and 2	>2 yrs	No	Yes	HCIV	Retained	Adherent	2
Madi Opei HCIV	Control		Good	female		Mid-Northern	>2 yrs	No	Yes	HCIV	Retained	Adherent	5
Palabek-Kal HCIII	Control			female		Mid-Northern	>2 yrs	No	Yes	HCIII	Retained	Adherent	3
Mwera HCIV	Control		Good	female	20-49	Central 1 and 2	>2 yrs	No	Yes	HCIV	Retained	Non-Adherent	2
Aduku HCIV	Control		Good	male	20-49	Mid-Northern	>2 yrs	Yes	No	HCIV	Retained	Non-Adherent	5
Atanga HCIII	Control		Good	male	20-49	Mid-Northern	>2 yrs	No	Yes	HCIII	Retained	Adherent	4
Agwatta HCIII	Control			male		Mid-Northern	>2 yrs	No	Yes	HCIII	Retained	Adherent	3
Ngogwe HCIII	Control		Good	female	50+	Central 1 and 2	>2 yrs	No	Yes	HCIII	Retained	Adherent	1
Bududa Hospital	Control		Good	female		Mid-Eastern	>2 yrs	No	Yes	Hospital	Retained	Adherent	9
Madi Opei HCIV	Control		Good	male	20-49	Mid-Northern	>2 yrs	No	Yes	HCIV	Retained	Adherent	5
Lumino HCIII	Control		Good	male	20-49	Mid-Eastern	Less than 1 yr	Yes	No	HCIII	Retained	Adherent	7
Agwatta HCIII	Control		Good	female		Mid-Northern	1-2 yrs	No	Yes	HCIII	Retained	Adherent	3
Kalagala HCIV	Control			female		Central 1 and 2	>2 yrs	No	Yes	HCIV	Retained	Adherent	10
Kitgum Hospital	Control			female	20-49	Mid-Northern	>2 yrs	No	No	Hospital	Retained	Adherent	6
Orum HCIV	Control		Good	male	20-49	Mid-Northern	>2 yrs	Yes	No	HCIV	Retained	Non-Adherent	5
Lumino HCIII	Control		Good	female	20-49	Mid-Eastern	>2 yrs	Yes	Yes	HCIII	Retained	Adherent	7
Kyantungo HCIV	Control		Good	female	20-49	Central 1 and 2	>2 yrs	No	Yes	HCIV	Retained	Adherent	10
Kwera HCIII	Control		Good	female		Mid-Northern	1-2 yrs	No	No	HCIII	Retained	Adherent	3
Bala HCIII	Control			female		Mid-Northern	<3 months	No	Yes	HCIII	Retained		3
Atanga HCIII	Control		Good	male		Mid-Northern	>2 yrs	No	Yes	HCIII	Retained	Adherent	4
Agwatta HCIII	Control		Good	female		Mid-Northern	Less than 1 yr	No	Yes	HCIII	Retained	Adherent	3
Busia HCIV	Control		Good	female		Mid-Eastern	1-2 yrs	No	Yes	HCIV	Retained	Adherent	8
Masafu General Hospital	Control		Good	female		Mid-Eastern	>2 yrs	No	Yes	Hospital	Retained	Adherent	9
Ngogwe HCIII	Control		Good	female	20-49	Central 1 and 2	1-2 yrs	No	Yes	HCIII	Retained	Adherent	1
Kalagala HCIV	Control		Good	female		Central 1 and 2	>2 yrs	No	Yes	HCIV	Retained	Adherent	10
Dokolo HCIV	Control		Good	male	20-49	Mid-Northern		No	No	HCIV	Retained	Adherent	5
Dokolo HCIV	Control		Good	female		Mid-Northern	>2 yrs	No	No	HCIV	Retained	Adherent	5
Dokolo HCIV	Control		Good	female	<20	Mid-Northern	Less than 1 yr	No	Yes	HCIV	Retained	Adherent	5
Ngogwe HCIII	Control		Good	female	<20	Central 1 and 2		Yes	Yes	HCIII	Retained	Adherent	1
Ogur HCIV	Control		Good	male	20-49	Mid-Northern	>2 yrs	No	Yes	HCIV	Not Retained	Adherent	5
Kitgum Hospital	Control		Good	female	20-49	Mid-Northern	>2 yrs	No	No	Hospital	Retained	Adherent	6
Kangai HCIII	Control		Good	female		Mid-Northern	1-2 yrs	No	Yes	HCIII	Retained	Adherent	3
Palabek-Kal HCIII	Control		Good	female		Mid-Northern	>2 yrs	No	Yes	HCIII	Retained		3
Masafu General Hospital	Control		Good	female		Mid-Eastern	Less than 1 yr	No	No	Hospital	Retained	Adherent	9
Ogur HCIV	Control		Good	female		Mid-Northern	>2 yrs	No	No	HCIV	Retained	Adherent	5
Bala HCIII	Control			male		Mid-Northern	Less than 1 yr	No	No	HCIII	Retained	Adherent	3
Kalagala HCIV	Control			male		Central 1 and 2	>2 yrs	No	Yes	HCIV	Retained	Adherent	10
Atanga HCIII	Control		Good	male		Mid-Northern	>2 yrs	No	Yes	HCIII	Retained	Adherent	4
Kitgum Hospital	Control		Good	female	20-49	Mid-Northern	>2 yrs	No	Yes	Hospital	Retained	Adherent	6
Kwera HCIII	Control		Good	female		Mid-Northern	<3 months	No	Yes	HCIII	Retained		3
Kyantungo HCIV	Control		Good	female	20-49	Central 1 and 2	>2 yrs	Yes	Yes	HCIV	Retained	Adherent	10
Kangai HCIII	Control		Good	female	20-49	Mid-Northern	<3 months	No	No	HCIII	Retained	Non-Adherent	3
Atanga HCIII	Control		Good	female		Mid-Northern	>2 yrs	No	No	HCIII	Retained	Adherent	4
Mwera HCIV	Control		Good	female	50+	Central 1 and 2	>2 yrs	No	No	HCIV	Retained	Adherent	2
Lumino HCIII	Control		Good	male	20-49	Mid-Eastern	1-2 yrs	Yes	Yes	HCIII	Retained	Adherent	7
Masafu General Hospital	Control		Good	male		Mid-Eastern	Less than 1 yr	No	No	Hospital	Retained	Adherent	9
Kalagala HCIV	Control		Good	female		Central 1 and 2	Less than 1 yr	No	No	HCIV	Retained	Adherent	10
Ngogwe HCIII	Control		Poor	male		Central 1 and 2	>2 yrs	Yes	Yes	HCIII	Retained	Non-Adherent	1
Kyantungo HCIV	Control		Good	male	20-49	Central 1 and 2	>2 yrs	Yes	No	HCIV	Retained	Non-Adherent	10
Masafu General Hospital	Control		Good	male	20-49	Mid-Eastern	>2 yrs	No	Yes	Hospital	Retained	Adherent	9
Kalagala HCIV	Control			male		Central 1 and 2	>2 yrs	Yes	Yes	HCIV	Retained	Adherent	10
Ngogwe HCIII	Control		Good	female	20-49	Central 1 and 2		No	Yes	HCIII	Retained	Adherent	1
Kalagala HCIV	Control			female		Central 1 and 2	1-2 yrs	No	Yes	HCIV	Retained		10
Ngogwe HCIII	Control		Good	female	<20	Central 1 and 2	Less than 1 yr	No	Yes	HCIII	Retained	Non-Adherent	1
Orum HCIV	Control		Good	male		Mid-Northern	>2 yrs	Yes	No	HCIV	Retained	Non-Adherent	5
Kitgum Hospital	Control		Good	female	20-49	Mid-Northern	>2 yrs	No	Yes	Hospital	Retained	Adherent	6
Ngogwe HCIII	Control		Good	male	20-49	Central 1 and 2	>2 yrs	No	Yes	HCIII	Retained	Non-Adherent	1
Kwera HCIII	Control			female		Mid-Northern	Less than 1 yr	No	Yes	HCIII	Retained	Adherent	3
Lumino HCIII	Control		Good	male	20-49	Mid-Eastern	>2 yrs	No	Yes	HCIII	Retained	Adherent	7
Mwera HCIV	Control		Good	female	20-49	Central 1 and 2	>2 yrs	No	Yes	HCIV	Retained		2
Kwera HCIII	Control		Poor	male		Mid-Northern	1-2 yrs	Yes	Yes	HCIII	Retained	Non-Adherent	3
Namasale HCIII	Control		Fair	male	20-49	Mid-Northern	>2 yrs	Yes	Yes	HCIII	Retained	Adherent	4
Mwera HCIV	Control			female	50+	Central 1 and 2	>2 yrs	No	No	HCIV	Retained	Non-Adherent	2
Masafu General Hospital	Control		Good	male		Mid-Eastern	1-2 yrs	Yes	No	Hospital	Retained	Adherent	9
Kyazanga HCIV	Control		Good	female		Central 1 and 2	>2 yrs	No	Yes	HCIV	Retained	Adherent	2
Kwera HCIII	Control		Good	female		Mid-Northern	Less than 1 yr	No	No	HCIII	Retained	Adherent	3
Lumino HCIII	Control			female	20-49	Mid-Eastern	1-2 yrs	No	Yes	HCIII	Retained	Adherent	7
Kalagala HCIV	Control			male		Central 1 and 2	Less than 1 yr	No	No	HCIV	Retained	Non-Adherent	10
Dokolo HCIV	Control		Fair	female		Mid-Northern	>2 yrs	No	Yes	HCIV	Retained	Non-Adherent	5
Kwera HCIII	Control		Good	female		Mid-Northern	<3 months	No	Yes	HCIII	Retained	Adherent	3
Kwera HCIII	Control		Good	female		Mid-Northern	Less than 1 yr	No	Yes	HCIII	Retained	Non-Adherent	3
Kwera HCIII	Control		Good	male		Mid-Northern	<3 months	No	Yes	HCIII	Retained		3
Aduku HCIV	Control		Good	female		Mid-Northern	>2 yrs	No	No	HCIV	Retained	Adherent	5
Lumino HCIII	Control		Good	male	20-49	Mid-Eastern	Less than 1 yr	Yes	No	HCIII	Retained	Adherent	7
Dokolo HCIV	Control			male		Mid-Northern	1-2 yrs	No	Yes	HCIV	Retained	Adherent	5
Masafu General Hospital	Control			male		Mid-Eastern	1-2 yrs	Yes	Yes	Hospital	Retained	Adherent	9
Kyazanga HCIV	Control		Good	female		Central 1 and 2	Less than 1 yr	Yes	Yes	HCIV	Retained	Adherent	2
Orum HCIV	Control		Good	male		Mid-Northern	1-2 yrs	No	Yes	HCIV	Retained	Adherent	5
Dokolo HCIV	Control					Mid-Northern		No	Yes	HCIV	Retained	Non-Adherent	5
Kalagala HCIV	Control		Good	female	20-49	Central 1 and 2	>2 yrs	No	Yes	HCIV	Retained	Adherent	10
Kitgum Hospital	Control		Good	male	50+	Mid-Northern	>2 yrs	No	Yes	Hospital	Retained	Adherent	6
Bududa Hospital	Control		Good	female		Mid-Eastern	1-2 yrs	Yes	Yes	Hospital	Retained	Adherent	9
Namasale HCIII	Control			female		Mid-Northern	>2 yrs	Yes	Yes	HCIII	Retained	Adherent	4
Madi Opei HCIV	Control		Good	female		Mid-Northern	>2 yrs	No	Yes	HCIV	Retained	Adherent	5
Kyazanga HCIV	Control		Good	female		Central 1 and 2	Less than 1 yr	No	Yes	HCIV	Retained	Adherent	2
Orum HCIV	Control		Good	female	20-49	Mid-Northern	Less than 1 yr	No	No	HCIV	Retained	Non-Adherent	5
Kitgum Hospital	Control		Good	female		Mid-Northern	>2 yrs	No	No	Hospital	Retained	Adherent	6
Dokolo HCIV	Control				<20	Mid-Northern	1-2 yrs	No	Yes	HCIV	Retained	Adherent	5
Dokolo HCIV	Control		Good	male		Mid-Northern	Less than 1 yr	No	No	HCIV	Retained	Adherent	5
Kyazanga HCIV	Control		Good	female		Central 1 and 2	Less than 1 yr	No	Yes	HCIV	Retained	Adherent	2
Agwatta HCIII	Control		Good	male		Mid-Northern	>2 yrs	Yes	Yes	HCIII	Retained	Adherent	3
Luweero HCIV	Control		Good	male		Central 1 and 2	Less than 1 yr	No	Yes	HCIV	Retained	Non-Adherent	2
Palabek-Kal HCIII	Control		Good	male		Mid-Northern	>2 yrs	No	Yes	HCIII	Retained	Adherent	3
Madi Opei HCIV	Control		Good	male	50+	Mid-Northern	>2 yrs	No	Yes	HCIV	Retained	Adherent	5
Kyantungo HCIV	Control		Good	female		Central 1 and 2	>2 yrs	No	Yes	HCIV	Retained	Adherent	10
Kalagala HCIV	Control		Good	female	20-49	Central 1 and 2	Less than 1 yr	No	No	HCIV	Retained	Non-Adherent	10
Agwatta HCIII	Control		Good			Mid-Northern	Less than 1 yr	No	Yes	HCIII	Retained	Adherent	3
Kalagala HCIV	Control		Good	male	20-49	Central 1 and 2	1-2 yrs	No	Yes	HCIV	Retained	Non-Adherent	10
Ogur HCIV	Control		Good	male		Mid-Northern	Less than 1 yr	Yes	Yes	HCIV	Retained	Non-Adherent	5
Lumino HCIII	Control			female		Mid-Eastern	Less than 1 yr	Yes	No	HCIII	Retained	Non-Adherent	7
Atanga HCIII	Control		Fair	female	20-49	Mid-Northern	1-2 yrs	No	No	HCIII	Retained	Adherent	4
Kalagala HCIV	Control			female	20-49	Central 1 and 2	1-2 yrs	Yes	Yes	HCIV	Retained	Adherent	10
Aduku HCIV	Control		Good	male	20-49	Mid-Northern	1-2 yrs	No	No	HCIV	Retained	Non-Adherent	5
Kangai HCIII	Control		Good	female	50+	Mid-Northern	1-2 yrs	No	No	HCIII	Retained	Non-Adherent	3
Bududa Hospital	Control			female		Mid-Eastern		No	Yes	Hospital	Retained		9
Mwera HCIV	Control		Good	male	20-49	Central 1 and 2	1-2 yrs	Yes	Yes	HCIV	Retained	Adherent	2
Palabek-Kal HCIII	Control		Good	male	20-49	Mid-Northern	>2 yrs	No	Yes	HCIII	Retained	Adherent	3
Kitgum Hospital	Control		Good	female	20-49	Mid-Northern	>2 yrs	No	Yes	Hospital	Retained		6
Lumino HCIII	Control			female	20-49	Mid-Eastern	<3 months	No	Yes	HCIII	Retained	Adherent	7
Masafu General Hospital	Control		Good	male		Mid-Eastern	1-2 yrs	No	No	Hospital	Retained	Adherent	9
Kwera HCIII	Control		Good	female		Mid-Northern	>2 yrs	No	No	HCIII	Retained	Adherent	3
Namasale HCIII	Control		Good	female	20-49	Mid-Northern	>2 yrs	No	Yes	HCIII	Retained	Adherent	4
Mwera HCIV	Control		Good	female	20-49	Central 1 and 2	1-2 yrs	No	No	HCIV	Retained	Non-Adherent	2
Luweero HCIV	Control		Good	female		Central 1 and 2	>2 yrs	No	No	HCIV	Retained	Adherent	2
Aduku HCIV	Control		Good	female	20-49	Mid-Northern	>2 yrs	No	No	HCIV	Retained	Non-Adherent	5
Namasale HCIII	Control		Good			Mid-Northern	Less than 1 yr	No	Yes	HCIII	Retained	Adherent	4
Madi Opei HCIV	Control		Good	female		Mid-Northern		Yes	No	HCIV	Retained	Adherent	5
Kwera HCIII	Control		Good	female		Mid-Northern	>2 yrs	Yes	Yes	HCIII	Retained	Adherent	3
Palabek-Kal HCIII	Control		Good	female		Mid-Northern	>2 yrs	No	Yes	HCIII	Retained	Adherent	3
Namasale HCIII	Control		Good	female	20-49	Mid-Northern	>2 yrs	No	Yes	HCIII	Not Retained	Non-Adherent	4
Kyantungo HCIV	Control		Good	male	50+	Central 1 and 2	1-2 yrs	No	No	HCIV	Retained	Non-Adherent	10
Kyazanga HCIV	Control		Good	female	20-49	Central 1 and 2	>2 yrs	No	Yes	HCIV	Retained	Adherent	2
Aduku HCIV	Control		Good		50+	Mid-Northern	>2 yrs	No	No	HCIV	Retained	Non-Adherent	5
Kitgum Hospital	Control		Good	female		Mid-Northern	>2 yrs	No	No	Hospital	Retained	Adherent	6
Ngogwe HCIII	Control		Good	male	20-49	Central 1 and 2	>2 yrs	No	Yes	HCIII	Retained	Non-Adherent	1
Luweero HCIV	Control		Good	female		Central 1 and 2	>2 yrs	No	Yes	HCIV		Adherent	2
Kalagala HCIV	Control		Good	male		Central 1 and 2	>2 yrs	No	Yes	HCIV	Retained	Adherent	10
Masafu General Hospital	Control		Good	female		Mid-Eastern	>2 yrs	No	No	Hospital	Retained	Adherent	9
Lumino HCIII	Control		Good	female		Mid-Eastern	Less than 1 yr	No	Yes	HCIII	Retained	Adherent	7
Aduku HCIV	Control		Good	female	20-49	Mid-Northern	Less than 1 yr	Yes	No	HCIV	Retained	Non-Adherent	5
Atanga HCIII	Control		Good	female		Mid-Northern	1-2 yrs	No	Yes	HCIII	Retained	Adherent	4
Kyantungo HCIV	Control		Good	female	20-49	Central 1 and 2	>2 yrs	No	Yes	HCIV	Retained	Adherent	10
Madi Opei HCIV	Control		Good	female		Mid-Northern	>2 yrs	Yes	Yes	HCIV	Retained	Adherent	5
Atanga HCIII	Control		Good	female		Mid-Northern	1-2 yrs	No	Yes	HCIII	Retained	Adherent	4
Madi Opei HCIV	Control		Good	female		Mid-Northern	>2 yrs	No	Yes	HCIV	Retained	Adherent	5
Kalagala HCIV	Control		Good	female	50+	Central 1 and 2	>2 yrs	No	Yes	HCIV	Retained	Adherent	10
Kangai HCIII	Control		Good	female		Mid-Northern	1-2 yrs	No	Yes	HCIII	Retained		3
Luweero HCIV	Control		Good	female		Central 1 and 2	>2 yrs	No	Yes	HCIV			2
Kangai HCIII	Control			female	20-49	Mid-Northern	Less than 1 yr	No	Yes	HCIII	Retained	Non-Adherent	3
Kitgum Hospital	Control		Good	female		Mid-Northern	>2 yrs	No	Yes	Hospital	Retained	Adherent	6
Aduku HCIV	Control		Good	female		Mid-Northern	>2 yrs	No	Yes	HCIV	Retained	Adherent	5
Kwera HCIII	Control			female		Mid-Northern	Less than 1 yr	No	Yes	HCIII	Retained	Adherent	3
Luweero HCIV	Control		Good	male		Central 1 and 2	>2 yrs	No	No	HCIV	Retained	Adherent	2
Mwera HCIV	Control		Good	female	20-49	Central 1 and 2	>2 yrs	No	Yes	HCIV	Retained	Adherent	2
Kangai HCIII	Control			female	20-49	Mid-Northern		No	Yes	HCIII	Retained		3
Dokolo HCIV	Control			male		Mid-Northern	Less than 1 yr	Yes	No	HCIV	Retained	Non-Adherent	5
Palabek-Kal HCIII	Control		Good	male		Mid-Northern	>2 yrs	No	Yes	HCIII	Retained	Adherent	3
Kyantungo HCIV	Control		Good		20-49	Central 1 and 2	<3 months	No	Yes	HCIV	Retained	Adherent	10
Lumino HCIII	Control			male	20-49	Mid-Eastern		No	Yes	HCIII	Retained	Adherent	7
Aduku HCIV	Control		Good	female	20-49	Mid-Northern	>2 yrs	No	Yes	HCIV	Retained	Non-Adherent	5
Dokolo HCIV	Control			male	20-49	Mid-Northern	>2 yrs	No	No	HCIV	Retained	Adherent	5
Luweero HCIV	Control		Good	male		Central 1 and 2		No	No	HCIV	Retained	Adherent	2
Atanga HCIII	Control		Good	female		Mid-Northern	>2 yrs	No	Yes	HCIII	Retained	Non-Adherent	4
Mwera HCIV	Control		Good	female	50+	Central 1 and 2	>2 yrs	No	No	HCIV	Retained	Non-Adherent	2
Namasale HCIII	Control		Good			Mid-Northern		Yes	No	HCIII	Retained	Adherent	4
Busia HCIV	Control		Good	female	20-49	Mid-Eastern	>2 yrs	No	Yes	HCIV	Retained	Adherent	8
Lumino HCIII	Control		Good	female	20-49	Mid-Eastern		No	No	HCIII	Retained	Non-Adherent	7
Orum HCIV	Control		Good	male	20-49	Mid-Northern	Less than 1 yr	Yes	No	HCIV	Retained	Non-Adherent	5
Kalagala HCIV	Control		Good	female		Central 1 and 2	Less than 1 yr	No	Yes	HCIV	Retained	Non-Adherent	10
Kwera HCIII	Control		Good	male		Mid-Northern		No	No	HCIII	Retained	Adherent	3
Madi Opei HCIV	Control		Good	male		Mid-Northern	>2 yrs	No	Yes	HCIV	Retained	Adherent	5
Atanga HCIII	Control		Good	female		Mid-Northern	>2 yrs	No	No	HCIII	Retained	Adherent	4
Namasale HCIII	Control		Good	male	50+	Mid-Northern	>2 yrs	Yes	Yes	HCIII	Retained	Adherent	4
Madi Opei HCIV	Control		Good	male		Mid-Northern	>2 yrs	No	Yes	HCIV	Retained	Adherent	5
Kyantungo HCIV	Control		Good	female	50+	Central 1 and 2	>2 yrs	No	No	HCIV	Retained	Non-Adherent	10
Kyantungo HCIV	Control		Good	male	50+	Central 1 and 2		No	Yes	HCIV	Retained	Adherent	10
Dokolo HCIV	Control		Good	female	20-49	Mid-Northern	1-2 yrs	No	Yes	HCIV	Retained	Adherent	5
Mwera HCIV	Control		Good	female	20-49	Central 1 and 2	>2 yrs	Yes	No	HCIV	Retained	Non-Adherent	2
Bala HCIII	Control			male		Mid-Northern	>2 yrs	No	Yes	HCIII	Retained	Non-Adherent	3
Namasale HCIII	Control		Good	male		Mid-Northern	1-2 yrs	No	Yes	HCIII	Retained	Adherent	4
Kangai HCIII	Control		Good	female	20-49	Mid-Northern	Less than 1 yr	No	Yes	HCIII	Retained		3
Madi Opei HCIV	Control		Good	female		Mid-Northern	>2 yrs	No	Yes	HCIV	Retained	Non-Adherent	5
Agwatta HCIII	Control		Good	female	20-49	Mid-Northern	1-2 yrs	No	No	HCIII	Retained	Adherent	3
Ngogwe HCIII	Control		Good	male	20-49	Central 1 and 2	>2 yrs	No	Yes	HCIII	Retained	Non-Adherent	1
Atanga HCIII	Control		Fair	female	20-49	Mid-Northern	1-2 yrs	No	No	HCIII	Retained	Adherent	4
Kitgum Hospital	Control		Good	female	20-49	Mid-Northern	>2 yrs	No	No	Hospital	Retained	Adherent	6
Kwera HCIII	Control			female		Mid-Northern	<3 months	No	No	HCIII	Retained	Non-Adherent	3
Kyantungo HCIV	Control		Good	female	50+	Central 1 and 2	1-2 yrs	No	Yes	HCIV	Retained	Non-Adherent	10
Ogur HCIV	Control		Good	female		Mid-Northern	1-2 yrs	Yes	Yes	HCIV	Not Retained	Non-Adherent	5
Madi Opei HCIV	Control		Good	male		Mid-Northern	>2 yrs	No	Yes	HCIV	Retained	Adherent	5
Palabek-Kal HCIII	Control		Good	female	20-49	Mid-Northern	>2 yrs	No	Yes	HCIII	Retained		3
Kwera HCIII	Control		Good	female		Mid-Northern	Less than 1 yr	No	Yes	HCIII	Retained	Non-Adherent	3
Madi Opei HCIV	Control		Good	female		Mid-Northern	>2 yrs	No	Yes	HCIV	Retained	Non-Adherent	5
Mwera HCIV	Control		Poor	male	20-49	Central 1 and 2	1-2 yrs	Yes	Yes	HCIV	Retained	Non-Adherent	2
Palabek-Kal HCIII	Control		Good	female		Mid-Northern	>2 yrs	No	Yes	HCIII	Retained	Adherent	3
Kyazanga HCIV	Control		Good	female		Central 1 and 2	>2 yrs	No	Yes	HCIV	Retained	Non-Adherent	2
Kwera HCIII	Control		Good	male		Mid-Northern	1-2 yrs	No	Yes	HCIII	Retained	Adherent	3
Dokolo HCIV	Control		Good	female		Mid-Northern		No	Yes	HCIV	Retained	Adherent	5
Kyazanga HCIV	Control		Good	male		Central 1 and 2	<3 months	Yes	Yes	HCIV	Retained		2
Agwatta HCIII	Control		Poor	male		Mid-Northern		No	No	HCIII	Retained	Non-Adherent	3
Kyantungo HCIV	Control		Good		20-49	Central 1 and 2	>2 yrs	Yes	Yes	HCIV	Retained	Adherent	10
Luweero HCIV	Control		Good	female		Central 1 and 2	Less than 1 yr	No	No	HCIV	Retained	Adherent	2
Madi Opei HCIV	Control		Good	male	20-49	Mid-Northern	>2 yrs	Yes	No	HCIV	Retained	Non-Adherent	5
Kangai HCIII	Control			female		Mid-Northern	1-2 yrs	No	Yes	HCIII	Retained		3
Kangai HCIII	Control		Good	female		Mid-Northern	1-2 yrs	No	Yes	HCIII	Retained		3
Kyazanga HCIV	Control			female	20-49	Central 1 and 2	<3 months	No	Yes	HCIV	Retained		2
Bala HCIII	Control			male	20-49	Mid-Northern	Less than 1 yr	No	Yes	HCIII	Not Retained	Non-Adherent	3
Ngogwe HCIII	Control		Good	male	20-49	Central 1 and 2	>2 yrs	Yes	Yes	HCIII	Retained	Adherent	1
Kwera HCIII	Control		Poor	female		Mid-Northern	>2 yrs	No	Yes	HCIII	Retained		3
Aduku HCIV	Control		Good	male	20-49	Mid-Northern	1-2 yrs	No	No	HCIV	Retained	Non-Adherent	5
Namasale HCIII	Control		Good	male	50+	Mid-Northern	>2 yrs	Yes	Yes	HCIII	Retained	Non-Adherent	4
Masafu General Hospital	Control		Good			Mid-Eastern	Less than 1 yr	No	Yes	Hospital	Retained	Adherent	9
Ngogwe HCIII	Control		Good	male	20-49	Central 1 and 2	1-2 yrs	No	Yes	HCIII	Retained	Adherent	1
Lumino HCIII	Control		Good	female	20-49	Mid-Eastern	>2 yrs	No	Yes	HCIII	Retained	Non-Adherent	7
Ogur HCIV	Control		Good	female		Mid-Northern	1-2 yrs	No	Yes	HCIV	Not Retained	Adherent	5
Lumino HCIII	Control		Good	female	20-49	Mid-Eastern	Less than 1 yr	No	Yes	HCIII	Retained	Adherent	7
Kwera HCIII	Control			female	<20	Mid-Northern	Less than 1 yr	No	Yes	HCIII	Not Retained		3
Ngogwe HCIII	Control		Good	male	20-49	Central 1 and 2	>2 yrs	No	Yes	HCIII	Retained	Non-Adherent	1
Luweero HCIV	Control		Good	male		Central 1 and 2	Less than 1 yr	No	No	HCIV	Retained	Non-Adherent	2
Madi Opei HCIV	Control		Good	female		Mid-Northern	>2 yrs	No	Yes	HCIV	Retained	Adherent	5
Dokolo HCIV	Control		Good	female		Mid-Northern	>2 yrs	No	Yes	HCIV	Retained	Non-Adherent	5
Kyazanga HCIV	Control			female		Central 1 and 2	<3 months	No	Yes	HCIV	Retained		2
Kitgum Hospital	Control		Good	female	20-49	Mid-Northern	>2 yrs	No	No	Hospital	Retained	Adherent	6
Masafu General Hospital	Control		Good	male		Mid-Eastern	>2 yrs	No	No	Hospital	Retained	Non-Adherent	9
Kitgum Hospital	Control		Good	male	20-49	Mid-Northern	>2 yrs	No	No	Hospital	Retained	Adherent	6
Kangai HCIII	Control		Good	female		Mid-Northern	1-2 yrs	No	Yes	HCIII	Retained	Adherent	3
Luweero HCIV	Control		Good	female		Central 1 and 2	Less than 1 yr	Yes	Yes	HCIV		Adherent	2
Mwera HCIV	Control		Good	female	50+	Central 1 and 2	1-2 yrs	No	Yes	HCIV	Retained	Adherent	2
Atanga HCIII	Control		Good	female	20-49	Mid-Northern	1-2 yrs	No	Yes	HCIII	Retained	Adherent	4
Kyantungo HCIV	Control		Good	female	20-49	Central 1 and 2	Less than 1 yr	No	Yes	HCIV	Retained	Adherent	10
Namasale HCIII	Control		Good	female		Mid-Northern	Less than 1 yr	Yes	Yes	HCIII	Retained	Adherent	4
Palabek-Kal HCIII	Control		Good	male	50+	Mid-Northern	>2 yrs	No	Yes	HCIII	Retained	Adherent	3
Ogur HCIV	Control		Good	male		Mid-Northern	Less than 1 yr	No	No	HCIV	Retained	Non-Adherent	5
Namasale HCIII	Control		Good		20-49	Mid-Northern	1-2 yrs	Yes	Yes	HCIII	Retained	Adherent	4
Lumino HCIII	Control			female	20-49	Mid-Eastern		No	Yes	HCIII	Retained	Adherent	7
Busia HCIV	Control		Good	female		Mid-Eastern	1-2 yrs	No	Yes	HCIV	Retained	Non-Adherent	8
Mwera HCIV	Control		Good	female	20-49	Central 1 and 2	1-2 yrs	No	Yes	HCIV	Retained	Adherent	2
Madi Opei HCIV	Control		Good	female	20-49	Mid-Northern	>2 yrs	Yes	Yes	HCIV	Retained	Adherent	5
Palabek-Kal HCIII	Control		Good	female		Mid-Northern	>2 yrs	No	Yes	HCIII	Retained	Adherent	3
Agwatta HCIII	Control		Good	female		Mid-Northern	>2 yrs	Yes	No	HCIII	Retained	Adherent	3
Ngogwe HCIII	Control		Good	female	20-49	Central 1 and 2	>2 yrs	No	Yes	HCIII	Retained		1
Madi Opei HCIV	Control		Good	female		Mid-Northern	>2 yrs	No	Yes	HCIV	Retained	Adherent	5
Palabek-Kal HCIII	Control		Good	female		Mid-Northern	>2 yrs	No	Yes	HCIII	Retained	Adherent	3
Mwera HCIV	Control		Good	male	20-49	Central 1 and 2	1-2 yrs	No	Yes	HCIV	Not Retained	Adherent	2
Atanga HCIII	Control			female	20-49	Mid-Northern	1-2 yrs	No	Yes	HCIII	Retained	Adherent	4
Ogur HCIV	Control		Good	male		Mid-Northern	>2 yrs	Yes	Yes	HCIV	Retained	Adherent	5
Orum HCIV	Control		Good	male		Mid-Northern	>2 yrs	Yes	Yes	HCIV	Retained	Adherent	5
Masafu General Hospital	Control		Good	female		Mid-Eastern	>2 yrs	No	Yes	Hospital	Retained	Non-Adherent	9
Masafu General Hospital	Control		Good	female		Mid-Eastern	>2 yrs	No	Yes	Hospital	Not Retained		9
Madi Opei HCIV	Control		Good	male	20-49	Mid-Northern	>2 yrs	No	Yes	HCIV	Retained	Adherent	5
Lumino HCIII	Control		Good	male		Mid-Eastern	1-2 yrs	No	Yes	HCIII	Retained	Adherent	7
Orum HCIV	Control		Good	female		Mid-Northern	>2 yrs	No	Yes	HCIV	Retained	Adherent	5
Kalagala HCIV	Control		Good	male		Central 1 and 2	1-2 yrs	No	Yes	HCIV	Retained	Adherent	10
Mwera HCIV	Control		Good	female	20-49	Central 1 and 2	Less than 1 yr	No	Yes	HCIV	Retained	Adherent	2
Agwatta HCIII	Control		Good	male	20-49	Mid-Northern	>2 yrs	No	Yes	HCIII	Retained	Adherent	3
Masafu General Hospital	Control		Good	female		Mid-Eastern	>2 yrs	No	Yes	Hospital	Retained	Adherent	9
Namasale HCIII	Control		Good		<20	Mid-Northern	Less than 1 yr	No	No	HCIII	Retained	Adherent	4
Kitgum Hospital	Control		Good	female	20-49	Mid-Northern	>2 yrs	No	Yes	Hospital	Retained	Adherent	6
Namasale HCIII	Control		Good	female	20-49	Mid-Northern	1-2 yrs	No	No	HCIII	Retained	Adherent	4
Madi Opei HCIV	Control		Good	female		Mid-Northern	>2 yrs	No	Yes	HCIV	Retained	Adherent	5
Kangai HCIII	Control			female		Mid-Northern	Less than 1 yr	No	Yes	HCIII	Not Retained		3
Madi Opei HCIV	Control		Poor	female		Mid-Northern	>2 yrs	No	Yes	HCIV	Retained	Non-Adherent	5
Ngogwe HCIII	Control		Good	male	50+	Central 1 and 2	>2 yrs	No	Yes	HCIII	Retained	Adherent	1
Kalagala HCIV	Control			male		Central 1 and 2	Less than 1 yr	Yes	Yes	HCIV	Retained	Adherent	10
Masafu General Hospital	Control		Good	female		Mid-Eastern	>2 yrs	No	Yes	Hospital	Retained	Adherent	9
Luweero HCIV	Control		Good	male		Central 1 and 2	>2 yrs	Yes	Yes	HCIV	Retained	Adherent	2
Orum HCIV	Control		Good			Mid-Northern	Less than 1 yr	No	Yes	HCIV	Retained	Adherent	5
Atanga HCIII	Control		Good	male		Mid-Northern	1-2 yrs	No	Yes	HCIII	Retained	Adherent	4
Kyazanga HCIV	Control		Good	male		Central 1 and 2	>2 yrs	No	Yes	HCIV	Retained	Non-Adherent	2
Kwera HCIII	Control			male		Mid-Northern	Less than 1 yr	No	No	HCIII	Retained	Adherent	3
Atanga HCIII	Control		Good	female		Mid-Northern	1-2 yrs	No	Yes	HCIII	Retained	Adherent	4
Dokolo HCIV	Control		Good	male	20-49	Mid-Northern	1-2 yrs	Yes	Yes	HCIV	Not Retained	Non-Adherent	5
Dokolo HCIV	Control			female	<20	Mid-Northern	<3 months	No	Yes	HCIV	Retained		5
Ngogwe HCIII	Control		Good	male	20-49	Central 1 and 2	Less than 1 yr	No	Yes	HCIII	Retained	Non-Adherent	1
Orum HCIV	Control		Good	male	50+	Mid-Northern	1-2 yrs	No	No	HCIV	Retained	Adherent	5
Kyazanga HCIV	Control		Good	male		Central 1 and 2	Less than 1 yr	No	No	HCIV	Retained	Adherent	2
Aduku HCIV	Control		Good	male	50+	Mid-Northern	>2 yrs	No	Yes	HCIV	Retained	Adherent	5
Bududa Hospital	Control		Good	male		Mid-Eastern	Less than 1 yr	Yes	Yes	Hospital	Retained	Adherent	9
Luweero HCIV	Control		Good	male		Central 1 and 2	>2 yrs	No	Yes	HCIV	Retained	Non-Adherent	2
Kangai HCIII	Control		Good	female		Mid-Northern	<3 months	No	Yes	HCIII	Retained	Adherent	3
Lumino HCIII	Control		Good	female	<20	Mid-Eastern	Less than 1 yr	No	Yes	HCIII	Retained	Adherent	7
Orum HCIV	Control		Good			Mid-Northern	1-2 yrs	Yes	Yes	HCIV	Retained	Adherent	5
Namasale HCIII	Control		Good	female	20-49	Mid-Northern	1-2 yrs	No	Yes	HCIII	Retained	Adherent	4
Palabek-Kal HCIII	Control		Good	female		Mid-Northern	>2 yrs	No	Yes	HCIII	Not Retained		3
Palabek-Kal HCIII	Control		Good	female		Mid-Northern	>2 yrs	No	Yes	HCIII	Retained	Adherent	3
Agwatta HCIII	Control		Good	male		Mid-Northern	1-2 yrs	Yes	Yes	HCIII	Retained	Non-Adherent	3
Dokolo HCIV	Control			male		Mid-Northern	Less than 1 yr	No	Yes	HCIV	Retained	Adherent	5
Ngogwe HCIII	Control		Good	male	20-49	Central 1 and 2	Less than 1 yr	No	No	HCIII	Retained	Non-Adherent	1
Masafu General Hospital	Control		Good	female		Mid-Eastern	>2 yrs	No	Yes	Hospital	Retained	Adherent	9
Luweero HCIV	Control		Good	female		Central 1 and 2	>2 yrs	No	No	HCIV	Retained	Adherent	2
Palabek-Kal HCIII	Control		Good	female	20-49	Mid-Northern	>2 yrs	No	Yes	HCIII	Retained	Non-Adherent	3
Kalagala HCIV	Control		Good	female		Central 1 and 2	>2 yrs	No	Yes	HCIV	Retained	Adherent	10
Bududa Hospital	Control		Good	male		Mid-Eastern	>2 yrs	No	Yes	Hospital	Retained	Non-Adherent	9
Masafu General Hospital	Control		Good	female		Mid-Eastern	>2 yrs	No	Yes	Hospital	Retained	Adherent	9
Lumino HCIII	Control		Good	female	20-49	Mid-Eastern	Less than 1 yr	No	Yes	HCIII	Retained	Adherent	7
Madi Opei HCIV	Control		Good	female		Mid-Northern	>2 yrs	No	Yes	HCIV	Retained	Adherent	5
Namasale HCIII	Control		Good	male		Mid-Northern	>2 yrs	No	No	HCIII	Retained	Non-Adherent	4
Kalagala HCIV	Control		Good	male		Central 1 and 2	>2 yrs	No	Yes	HCIV	Retained	Adherent	10
Kwera HCIII	Control		Good	male		Mid-Northern	<3 months	Yes	Yes	HCIII	Retained	Adherent	3
Bala HCIII	Control			male		Mid-Northern	>2 yrs	No	No	HCIII	Retained	Adherent	3
Madi Opei HCIV	Control			male		Mid-Northern	>2 yrs	No	Yes	HCIV			5
Agwatta HCIII	Control		Good	male		Mid-Northern	<3 months	Yes	No	HCIII	Retained	Non-Adherent	3
Ngogwe HCIII	Control		Good	male	20-49	Central 1 and 2	>2 yrs	No	Yes	HCIII	Retained		1
Luweero HCIV	Control		Good	female		Central 1 and 2	>2 yrs	No	Yes	HCIV	Retained	Adherent	2
Kangai HCIII	Control		Good	female		Mid-Northern	1-2 yrs	No	Yes	HCIII	Retained	Non-Adherent	3
Busia HCIV	Control		Good	male	20-49	Mid-Eastern	>2 yrs	No	Yes	HCIV	Retained	Adherent	8
Bala HCIII	Control		Good	female		Mid-Northern	Less than 1 yr	No	Yes	HCIII	Retained	Adherent	3
Ngogwe HCIII	Control		Good	male		Central 1 and 2	>2 yrs	No	Yes	HCIII	Retained	Adherent	1
Ogur HCIV	Control					Mid-Northern	>2 yrs	No	Yes	HCIV	Not Retained		5
Dokolo HCIV	Control		Good	male		Mid-Northern	>2 yrs	Yes	Yes	HCIV	Retained	Adherent	5
Kyantungo HCIV	Control		Good	male	50+	Central 1 and 2	>2 yrs	Yes	No	HCIV	Retained	Non-Adherent	10
Bala HCIII	Control		Good	male		Mid-Northern	Less than 1 yr	No	Yes	HCIII	Retained	Non-Adherent	3
Luweero HCIV	Control		Good	female		Central 1 and 2	1-2 yrs	No	Yes	HCIV	Retained	Adherent	2
Ogur HCIV	Control			female		Mid-Northern	1-2 yrs	Yes	No	HCIV	Retained	Non-Adherent	5
Busia HCIV	Control		Good	female	20-49	Mid-Eastern	Less than 1 yr	No	No	HCIV	Retained	Non-Adherent	8
Ngogwe HCIII	Control			male	20-49	Central 1 and 2	>2 yrs	Yes	Yes	HCIII	Retained	Adherent	1
Kalagala HCIV	Control		Good	male		Central 1 and 2	>2 yrs	No	Yes	HCIV	Retained	Non-Adherent	10
Lumino HCIII	Control		Good	male	50+	Mid-Eastern		No	Yes	HCIII	Retained	Adherent	7
Palabek-Kal HCIII	Control		Good	female		Mid-Northern	>2 yrs	No	Yes	HCIII	Retained	Adherent	3
Kwera HCIII	Control		Good	female		Mid-Northern	Less than 1 yr	No	Yes	HCIII	Retained	Adherent	3
Agwatta HCIII	Control		Good	male	50+	Mid-Northern	>2 yrs	No	Yes	HCIII	Retained	Non-Adherent	3
Ngogwe HCIII	Control		Good	female	20-49	Central 1 and 2	>2 yrs	No	Yes	HCIII	Not Retained	Non-Adherent	1
Agwatta HCIII	Control		Good	female		Mid-Northern	<3 months	No	Yes	HCIII	Retained	Adherent	3
Kalagala HCIV	Control			male		Central 1 and 2	Less than 1 yr	Yes	Yes	HCIV	Retained	Adherent	10
Agwatta HCIII	Control		Good	female	20-49	Mid-Northern	Less than 1 yr	No	No	HCIII	Retained	Adherent	3
Mwera HCIV	Control		Good	female	20-49	Central 1 and 2	Less than 1 yr	No	Yes	HCIV	Retained	Adherent	2
Kwera HCIII	Control		Good	male		Mid-Northern	Less than 1 yr	No	Yes	HCIII	Retained	Adherent	3
Kangai HCIII	Control		Good	male		Mid-Northern	Less than 1 yr	No	Yes	HCIII	Retained	Adherent	3
Luweero HCIV	Control			female		Central 1 and 2	>2 yrs	No	Yes	HCIV	Retained		2
Namasale HCIII	Control		Good	male	50+	Mid-Northern	>2 yrs	No	Yes	HCIII	Retained	Adherent	4
Lumino HCIII	Control		Good	female		Mid-Eastern	Less than 1 yr	No	Yes	HCIII	Retained	Adherent	7
Namasale HCIII	Control		Good			Mid-Northern	Less than 1 yr	Yes	Yes	HCIII	Retained	Adherent	4
Orum HCIV	Control			male	20-49	Mid-Northern	<3 months	No	Yes	HCIV	Retained		5
Busia HCIV	Control			female	50+	Mid-Eastern	1-2 yrs	No	Yes	HCIV	Retained	Adherent	8
Kwera HCIII	Control		Good	female		Mid-Northern	<3 months	No	Yes	HCIII	Retained		3
Namasale HCIII	Control		Good	male		Mid-Northern	>2 yrs	Yes	No	HCIII	Retained	Non-Adherent	4
Agwatta HCIII	Control		Poor	female		Mid-Northern	Less than 1 yr	Yes	No	HCIII	Retained	Non-Adherent	3
Masafu General Hospital	Control		Good	female		Mid-Eastern	>2 yrs	Yes	No	Hospital	Retained	Adherent	9
Lumino HCIII	Control				20-49	Mid-Eastern	<3 months	No	Yes	HCIII	Retained	Adherent	7
Lumino HCIII	Control		Good	female	50+	Mid-Eastern	>2 yrs	No	Yes	HCIII	Retained	Adherent	7
Kitgum Hospital	Control			female	50+	Mid-Northern	>2 yrs	No	Yes	Hospital	Not Retained		6
Mwera HCIV	Control		Fair	female	20-49	Central 1 and 2	>2 yrs	No	No	HCIV	Retained	Non-Adherent	2
Agwatta HCIII	Control		Good	male	20-49	Mid-Northern	Less than 1 yr	No	No	HCIII	Retained	Adherent	3
Kwera HCIII	Control			female		Mid-Northern	>2 yrs	No	Yes	HCIII	Retained		3
Atanga HCIII	Control		Good	female		Mid-Northern	>2 yrs	No	No	HCIII	Retained	Adherent	4
Kyantungo HCIV	Control		Good	male	20-49	Central 1 and 2	1-2 yrs	No	No	HCIV	Retained	Non-Adherent	10
Kwera HCIII	Control		Good	female		Mid-Northern	1-2 yrs	No	No	HCIII	Retained	Non-Adherent	3
Kwera HCIII	Control			female		Mid-Northern	>2 yrs	No	Yes	HCIII	Retained		3
Madi Opei HCIV	Control		Good	female		Mid-Northern	>2 yrs	No	Yes	HCIV	Retained	Adherent	5
Bududa Hospital	Control		Good	male		Mid-Eastern	>2 yrs	No	Yes	Hospital	Retained	Non-Adherent	9
Lumino HCIII	Control		Good	female	20-49	Mid-Eastern	Less than 1 yr	No	Yes	HCIII	Retained	Non-Adherent	7
Palabek-Kal HCIII	Control		Good	female	20-49	Mid-Northern	>2 yrs	No	Yes	HCIII	Retained	Adherent	3
Masafu General Hospital	Control		Good	female		Mid-Eastern	>2 yrs	Yes	Yes	Hospital	Retained	Adherent	9
Kyazanga HCIV	Control		Good	male		Central 1 and 2	1-2 yrs	No	Yes	HCIV	Retained	Adherent	2
Kangai HCIII	Control		Good	male	50+	Mid-Northern	>2 yrs	No	Yes	HCIII	Retained	Non-Adherent	3
Kalagala HCIV	Control		Good	male		Central 1 and 2	Less than 1 yr	No	Yes	HCIV	Retained	Non-Adherent	10
Aduku HCIV	Control		Good	female	20-49	Mid-Northern	>2 yrs	No	Yes	HCIV	Retained	Adherent	5
Mwera HCIV	Control		Good	female	20-49	Central 1 and 2	Less than 1 yr	Yes	Yes	HCIV	Retained	Adherent	2
Aduku HCIV	Control		Good	female		Mid-Northern	>2 yrs	No	Yes	HCIV	Retained	Adherent	5
Madi Opei HCIV	Control		Good	female		Mid-Northern	>2 yrs	Yes	Yes	HCIV	Retained	Adherent	5
Kitgum Hospital	Control		Good	female	20-49	Mid-Northern	>2 yrs	No	No	Hospital	Retained	Adherent	6
Palabek-Kal HCIII	Control		Good	female	20-49	Mid-Northern	>2 yrs	No	Yes	HCIII	Retained	Non-Adherent	3
Kyantungo HCIV	Control		Good	female	20-49	Central 1 and 2	>2 yrs	No	Yes	HCIV	Retained	Adherent	10
Kyantungo HCIV	Control			male	20-49	Central 1 and 2	1-2 yrs	Yes	Yes	HCIV	Retained	Adherent	10
Madi Opei HCIV	Control		Good	female	20-49	Mid-Northern	>2 yrs	Yes	Yes	HCIV	Retained	Adherent	5
Kangai HCIII	Control		Good	female		Mid-Northern	<3 months	No	Yes	HCIII	Retained	Non-Adherent	3
Palabek-Kal HCIII	Control		Good	female		Mid-Northern	>2 yrs	No	Yes	HCIII	Retained	Adherent	3
Atanga HCIII	Control		Good	female		Mid-Northern	>2 yrs	No	Yes	HCIII	Retained	Adherent	4
Kitgum Hospital	Control		Good	female	50+	Mid-Northern	>2 yrs	No	Yes	Hospital	Retained	Adherent	6
Ngogwe HCIII	Control		Good	female	20-49	Central 1 and 2	Less than 1 yr	Yes	Yes	HCIII	Retained	Adherent	1
Bududa Hospital	Control		Good	female		Mid-Eastern	>2 yrs	Yes	No	Hospital	Retained	Adherent	9
Madi Opei HCIV	Control		Good	female		Mid-Northern	>2 yrs	Yes	Yes	HCIV	Retained	Adherent	5
Kalagala HCIV	Control			female		Central 1 and 2	1-2 yrs	Yes	Yes	HCIV	Retained	Adherent	10
Ogur HCIV	Control		Good	female		Mid-Northern	1-2 yrs	Yes	Yes	HCIV	Retained		5
Ogur HCIV	Control		Good	male		Mid-Northern	1-2 yrs	No	Yes	HCIV	Retained	Adherent	5
Namasale HCIII	Control		Good	female		Mid-Northern	Less than 1 yr	Yes	Yes	HCIII	Retained	Adherent	4
Agwatta HCIII	Control		Good	female		Mid-Northern		Yes	No	HCIII	Retained	Non-Adherent	3
Kitgum Hospital	Control		Good	female		Mid-Northern	1-2 yrs	No	Yes	Hospital		Adherent	6
Namasale HCIII	Control		Poor	female		Mid-Northern	1-2 yrs	No	Yes	HCIII	Not Retained	Adherent	4
Agwatta HCIII	Control		Good	male		Mid-Northern	Less than 1 yr	Yes	No	HCIII	Retained	Non-Adherent	3
Kalagala HCIV	Control			female		Central 1 and 2	Less than 1 yr	Yes	No	HCIV	Retained	Non-Adherent	10
Ogur HCIV	Control		Good	male		Mid-Northern	>2 yrs	No	Yes	HCIV	Retained	Non-Adherent	5
Kwera HCIII	Control		Good	female		Mid-Northern	<3 months	No	Yes	HCIII	Retained	Non-Adherent	3
Bududa Hospital	Control		Good	male		Mid-Eastern	1-2 yrs	Yes	Yes	Hospital	Retained	Adherent	9
Ngogwe HCIII	Control		Good	male	20-49	Central 1 and 2	Less than 1 yr	No	Yes	HCIII	Retained	Adherent	1
Ogur HCIV	Control		Good	male	20-49	Mid-Northern	>2 yrs	Yes	Yes	HCIV	Retained	Adherent	5
Aduku HCIV	Control		Good	female	20-49	Mid-Northern	1-2 yrs	No	Yes	HCIV	Retained	Adherent	5
Atanga HCIII	Control			female		Mid-Northern	1-2 yrs	No	Yes	HCIII	Retained	Adherent	4
Luweero HCIV	Control		Good	male		Central 1 and 2	1-2 yrs	No	No	HCIV	Retained	Non-Adherent	2
Palabek-Kal HCIII	Control		Good	male	20-49	Mid-Northern	>2 yrs	No	Yes	HCIII	Retained	Adherent	3
Mwera HCIV	Control			male	20-49	Central 1 and 2	1-2 yrs	Yes	Yes	HCIV	Retained	Adherent	2
Kwera HCIII	Control		Good	male		Mid-Northern	<3 months	No	Yes	HCIII	Retained	Adherent	3
Namasale HCIII	Control		Good		20-49	Mid-Northern	1-2 yrs	Yes	Yes	HCIII	Retained	Adherent	4
Ngogwe HCIII	Control		Good	female	50+	Central 1 and 2	>2 yrs	No	Yes	HCIII	Retained	Non-Adherent	1
Mwera HCIV	Control		Good	female	20-49	Central 1 and 2	>2 yrs	No	Yes	HCIV	Retained	Non-Adherent	2
Aduku HCIV	Control		Poor	male	50+	Mid-Northern	>2 yrs	No	Yes	HCIV	Retained	Non-Adherent	5
Kangai HCIII	Control		Good	female	20-49	Mid-Northern	<3 months	No	Yes	HCIII	Retained		3
Ogur HCIV	Control		Good	female		Mid-Northern	1-2 yrs	No	Yes	HCIV	Not Retained	Adherent	5
Orum HCIV	Control		Good	female		Mid-Northern	>2 yrs	No	Yes	HCIV	Not Retained		5
Ogur HCIV	Control		Good	male		Mid-Northern	1-2 yrs	No	Yes	HCIV	Retained	Non-Adherent	5
Bududa Hospital	Control		Good	female		Mid-Eastern	>2 yrs	No	No	Hospital	Retained	Non-Adherent	9
Busia HCIV	Control		Good	female		Mid-Eastern	>2 yrs	No	Yes	HCIV	Retained	Adherent	8
Ngogwe HCIII	Control		Good	male	20-49	Central 1 and 2	>2 yrs	Yes	No	HCIII	Retained	Non-Adherent	1
Kyantungo HCIV	Control		Good	female	20-49	Central 1 and 2	Less than 1 yr	Yes	No	HCIV	Retained	Adherent	10
Mwera HCIV	Control		Good	female	50+	Central 1 and 2	>2 yrs	No	Yes	HCIV	Retained	Adherent	2
Namasale HCIII	Control		Good			Mid-Northern	>2 yrs	No	No	HCIII	Retained	Non-Adherent	4
Kyazanga HCIV	Control		Fair	female		Central 1 and 2	<3 months	No	Yes	HCIV	Retained		2
Bala HCIII	Control			female		Mid-Northern	1-2 yrs	No	Yes	HCIII	Retained	Adherent	3
Kyantungo HCIV	Control		Good	female	50+	Central 1 and 2	>2 yrs	Yes	Yes	HCIV	Retained	Adherent	10
Kangai HCIII	Control		Good	female		Mid-Northern	<3 months	No	Yes	HCIII	Retained	Adherent	3
Kwera HCIII	Control		Good	female		Mid-Northern	>2 yrs	No	Yes	HCIII	Retained	Adherent	3
Kwera HCIII	Control		Good	male		Mid-Northern		No	Yes	HCIII	Retained	Non-Adherent	3
Kitgum Hospital	Control		Good	female	20-49	Mid-Northern	>2 yrs	No	No	Hospital	Retained	Adherent	6
Palabek-Kal HCIII	Control		Good	female	20-49	Mid-Northern	>2 yrs	No	Yes	HCIII	Retained		3
Namasale HCIII	Control		Good			Mid-Northern	Less than 1 yr	Yes	Yes	HCIII	Not Retained	Adherent	4
Dokolo HCIV	Control		Good	male		Mid-Northern	>2 yrs	No	No	HCIV	Retained	Adherent	5
Busia HCIV	Control		Good		20-49	Mid-Eastern	Less than 1 yr	No	Yes	HCIV	Retained	Adherent	8
Kitgum Hospital	Control		Good	female	20-49	Mid-Northern	>2 yrs	No	No	Hospital	Retained	Adherent	6
Ngogwe HCIII	Control		Good	female	20-49	Central 1 and 2	>2 yrs	No	No	HCIII	Retained	Adherent	1
Aduku HCIV	Control			female	20-49	Mid-Northern	>2 yrs	Yes	Yes	HCIV	Not Retained		5
Bala HCIII	Control		Good	male		Mid-Northern	>2 yrs	No	Yes	HCIII	Retained	Non-Adherent	3
Dokolo HCIV	Control		Good		20-49	Mid-Northern	Less than 1 yr	No	No	HCIV	Retained	Adherent	5
Madi Opei HCIV	Control		Good	female		Mid-Northern	>2 yrs	Yes	Yes	HCIV	Retained	Adherent	5
Luweero HCIV	Control			female		Central 1 and 2	Less than 1 yr	No	No	HCIV	Retained	Non-Adherent	2
Palabek-Kal HCIII	Control		Good	female	20-49	Mid-Northern	>2 yrs	No	No	HCIII	Retained	Adherent	3
Aduku HCIV	Control		Poor	male		Mid-Northern	>2 yrs	No	Yes	HCIV	Retained	Adherent	5
Dokolo HCIV	Control				20-49	Mid-Northern		No	Yes	HCIV	Retained		5
Agwatta HCIII	Control		Poor			Mid-Northern	1-2 yrs	Yes	No	HCIII	Retained	Non-Adherent	3
Kyazanga HCIV	Control		Good	male		Central 1 and 2	>2 yrs	No	Yes	HCIV	Retained	Adherent	2
Dokolo HCIV	Control			male	50+	Mid-Northern	<3 months	No	Yes	HCIV	Retained	Adherent	5
Mwera HCIV	Control		Good	female		Central 1 and 2	>2 yrs	No	Yes	HCIV	Retained	Adherent	2
Luweero HCIV	Control		Good	female	<20	Central 1 and 2	>2 yrs	No	Yes	HCIV	Retained	Non-Adherent	2
Ogur HCIV	Control			female		Mid-Northern	>2 yrs	No	Yes	HCIV	Retained	Adherent	5
Bududa Hospital	Control		Good	female		Mid-Eastern	>2 yrs	No	Yes	Hospital	Retained	Adherent	9
Atanga HCIII	Control		Good	female		Mid-Northern	1-2 yrs	No	Yes	HCIII	Retained	Adherent	4
Kangai HCIII	Control			female		Mid-Northern	Less than 1 yr	No	Yes	HCIII	Retained	Adherent	3
Namasale HCIII	Control		Good	female		Mid-Northern	<3 months	No	Yes	HCIII	Retained	Adherent	4
Kwera HCIII	Control		Good	male		Mid-Northern	>2 yrs	No	No	HCIII	Retained	Adherent	3
Kyantungo HCIV	Control		Good	female		Central 1 and 2	>2 yrs	No	Yes	HCIV	Retained	Adherent	10
Agwatta HCIII	Control		Good	female		Mid-Northern	Less than 1 yr	No	Yes	HCIII	Retained	Adherent	3
Kwera HCIII	Control		Good	female		Mid-Northern	Less than 1 yr	No	Yes	HCIII	Retained	Adherent	3
Orum HCIV	Control		Good			Mid-Northern	>2 yrs	No	Yes	HCIV	Retained	Adherent	5
Luweero HCIV	Control		Good	female	20-49	Central 1 and 2	>2 yrs	No	No	HCIV	Retained	Adherent	2
Namasale HCIII	Control		Good			Mid-Northern	1-2 yrs	Yes	Yes	HCIII	Retained	Adherent	4
Kangai HCIII	Control		Good	female		Mid-Northern	>2 yrs	No	Yes	HCIII	Retained		3
Palabek-Kal HCIII	Control		Good	male	20-49	Mid-Northern	>2 yrs	Yes	Yes	HCIII	Retained	Adherent	3
Bududa Hospital	Control		Good	female		Mid-Eastern	>2 yrs	No	Yes	Hospital	Retained	Adherent	9
Dokolo HCIV	Control			female	50+	Mid-Northern	>2 yrs	No	Yes	HCIV	Retained	Adherent	5
Kyazanga HCIV	Control		Good	female		Central 1 and 2	1-2 yrs	No	No	HCIV	Retained	Adherent	2
Mwera HCIV	Control		Good	female	50+	Central 1 and 2	>2 yrs	No	Yes	HCIV	Retained	Adherent	2
Madi Opei HCIV	Control		Good	female		Mid-Northern	>2 yrs	No	Yes	HCIV	Retained	Adherent	5
Kitgum Hospital	Control		Good	male	50+	Mid-Northern	>2 yrs	No	Yes	Hospital	Retained		6
Palabek-Kal HCIII	Control		Good	female	20-49	Mid-Northern	>2 yrs	No	Yes	HCIII	Retained	Adherent	3
Kangai HCIII	Control		Good	female		Mid-Northern	>2 yrs	No	Yes	HCIII	Retained	Adherent	3
Atanga HCIII	Control		Good	female		Mid-Northern	1-2 yrs	No	Yes	HCIII	Retained	Adherent	4
Kwera HCIII	Control			female		Mid-Northern	1-2 yrs	No	Yes	HCIII	Retained		3
Kwera HCIII	Control			female		Mid-Northern	<3 months	No	Yes	HCIII	Retained	Adherent	3
Namasale HCIII	Control		Good			Mid-Northern	1-2 yrs	Yes	Yes	HCIII	Retained	Adherent	4
Luweero HCIV	Control		Good	male		Central 1 and 2	Less than 1 yr	No	No	HCIV	Retained	Adherent	2
Bala HCIII	Control			male		Mid-Northern	>2 yrs	No	Yes	HCIII	Retained	Adherent	3
Lumino HCIII	Control		Good	female	20-49	Mid-Eastern	<3 months	No	Yes	HCIII	Retained	Adherent	7
Lumino HCIII	Control			female		Mid-Eastern	<3 months	No	Yes	HCIII	Retained		7
Masafu General Hospital	Control		Good			Mid-Eastern	>2 yrs	No	Yes	Hospital	Retained	Adherent	9
Agwatta HCIII	Control		Good	female		Mid-Northern	1-2 yrs	No	Yes	HCIII	Retained	Adherent	3
Ogur HCIV	Control		Good	female		Mid-Northern	>2 yrs	No	Yes	HCIV	Not Retained		5
Aduku HCIV	Control		Good	female		Mid-Northern	Less than 1 yr	No	Yes	HCIV	Retained	Adherent	5
Agwatta HCIII	Control		Poor	female		Mid-Northern	1-2 yrs	Yes	No	HCIII	Retained	Adherent	3
Kalagala HCIV	Control		Good	female		Central 1 and 2	>2 yrs	No	Yes	HCIV	Retained	Adherent	10
Kangai HCIII	Control			female	20-49	Mid-Northern	<3 months	No	Yes	HCIII	Retained		3
Namasale HCIII	Control		Good	male		Mid-Northern	>2 yrs	Yes	No	HCIII	Retained	Non-Adherent	4
Atanga HCIII	Control		Good	male		Mid-Northern	>2 yrs	No	Yes	HCIII	Retained	Adherent	4
Orum HCIV	Control			female		Mid-Northern	1-2 yrs	Yes	Yes	HCIV	Retained	Adherent	5
Mwera HCIV	Control		Good	female	20-49	Central 1 and 2	>2 yrs	Yes	Yes	HCIV	Retained	Adherent	2
Agwatta HCIII	Control		Good	female		Mid-Northern	>2 yrs	Yes	Yes	HCIII	Retained	Adherent	3
Aduku HCIV	Control		Good	male	20-49	Mid-Northern	>2 yrs	No	No	HCIV	Retained	Non-Adherent	5
Mwera HCIV	Control		Good	female	20-49	Central 1 and 2	Less than 1 yr	No	Yes	HCIV	Retained	Adherent	2
Kalagala HCIV	Control			male	50+	Central 1 and 2	>2 yrs	No	Yes	HCIV	Retained	Non-Adherent	10
Kyantungo HCIV	Control		Good	female	<20	Central 1 and 2	<3 months	No	No	HCIV	Retained	Adherent	10
Atanga HCIII	Control		Good	male		Mid-Northern	>2 yrs	No	Yes	HCIII	Retained	Adherent	4
Kitgum Hospital	Control		Good	female	20-49	Mid-Northern	>2 yrs	No	No	Hospital	Retained	Adherent	6
Kyantungo HCIV	Control		Good	male	20-49	Central 1 and 2	Less than 1 yr	Yes	Yes	HCIV	Retained	Adherent	10
Palabek-Kal HCIII	Control		Good	female		Mid-Northern	>2 yrs	No	Yes	HCIII	Retained	Adherent	3
Kitgum Hospital	Control		Good	male	20-49	Mid-Northern	>2 yrs	No	Yes	Hospital	Retained	Adherent	6
Kyazanga HCIV	Control		Good	male		Central 1 and 2	>2 yrs	No	Yes	HCIV	Retained	Adherent	2
Kitgum Hospital	Control		Good	male		Mid-Northern	>2 yrs	No	No	Hospital	Retained	Adherent	6
Masafu General Hospital	Control		Good	male		Mid-Eastern	Less than 1 yr	No	Yes	Hospital	Retained	Adherent	9
Kalagala HCIV	Control		Good	female		Central 1 and 2	1-2 yrs	No	Yes	HCIV	Retained	Non-Adherent	10
Kitgum Hospital	Control		Good	female		Mid-Northern	>2 yrs	No	Yes	Hospital	Retained	Adherent	6
Bala HCIII	Control		Good	female		Mid-Northern	<3 months	No	Yes	HCIII	Retained	Adherent	3
Mwera HCIV	Control		Good	female	20-49	Central 1 and 2	>2 yrs	Yes	Yes	HCIV	Retained	Adherent	2
Bala HCIII	Control		Good	female		Mid-Northern	<3 months	No	Yes	HCIII	Retained	Adherent	3
Kyazanga HCIV	Control		Good	female		Central 1 and 2	>2 yrs	Yes	No	HCIV	Retained	Adherent	2
Kitgum Hospital	Control		Good	female	20-49	Mid-Northern	>2 yrs	No	Yes	Hospital	Retained	Adherent	6
Kyantungo HCIV	Control		Good	male	20-49	Central 1 and 2	Less than 1 yr	No	No	HCIV	Retained	Non-Adherent	10
Kangai HCIII	Control		Good	female		Mid-Northern	1-2 yrs	No	Yes	HCIII	Retained	Non-Adherent	3
Kwera HCIII	Control		Good	female		Mid-Northern	Less than 1 yr	No	Yes	HCIII	Retained	Adherent	3
Ngogwe HCIII	Control					Central 1 and 2	Less than 1 yr	No	Yes	HCIII	Not Retained		1
Kyantungo HCIV	Control		Good	male	20-49	Central 1 and 2	1-2 yrs	No	Yes	HCIV	Retained	Adherent	10
Kyantungo HCIV	Control		Good	male	20-49	Central 1 and 2	>2 yrs	Yes	Yes	HCIV	Retained	Adherent	10
Masafu General Hospital	Control			male		Mid-Eastern	<3 months	No	Yes	Hospital	Retained		9
Namasale HCIII	Control		Good	female		Mid-Northern	1-2 yrs	Yes	Yes	HCIII	Retained	Adherent	4
Atanga HCIII	Control		Good	female		Mid-Northern	>2 yrs	No	Yes	HCIII	Retained	Adherent	4
Bala HCIII	Control			female		Mid-Northern	>2 yrs	No	Yes	HCIII	Retained	Non-Adherent	3
Ngogwe HCIII	Control		Good	female	<20	Central 1 and 2	>2 yrs	No	No	HCIII	Retained	Adherent	1
Mwera HCIV	Control		Good	female	20-49	Central 1 and 2	>2 yrs	No	Yes	HCIV	Retained	Adherent	2
Kangai HCIII	Control		Good	female	20-49	Mid-Northern		No	No	HCIII	Retained	Adherent	3
Agwatta HCIII	Control		Good	male	20-49	Mid-Northern	Less than 1 yr	Yes	Yes	HCIII	Retained	Adherent	3
Ngogwe HCIII	Control		Good		20-49	Central 1 and 2	Less than 1 yr	No	No	HCIII	Retained	Adherent	1
Kwera HCIII	Control		Good	female		Mid-Northern	1-2 yrs	No	Yes	HCIII	Retained	Adherent	3
Lumino HCIII	Control		Good	female	20-49	Mid-Eastern	Less than 1 yr	No	Yes	HCIII	Retained	Adherent	7
Atanga HCIII	Control		Good	female		Mid-Northern	1-2 yrs	No	Yes	HCIII	Retained		4
Dokolo HCIV	Control			male		Mid-Northern	>2 yrs	No	Yes	HCIV	Retained	Adherent	5
Dokolo HCIV	Control			male		Mid-Northern	Less than 1 yr	No	No	HCIV	Retained	Adherent	5
Ngogwe HCIII	Control		Good	female	20-49	Central 1 and 2	1-2 yrs	No	Yes	HCIII	Retained	Adherent	1
Lumino HCIII	Control		Good	male	20-49	Mid-Eastern	1-2 yrs	No	No	HCIII	Retained	Non-Adherent	7
Kwera HCIII	Control		Good	male		Mid-Northern	1-2 yrs	No	Yes	HCIII	Retained	Adherent	3
Ogur HCIV	Control		Good	male		Mid-Northern	Less than 1 yr	No	No	HCIV	Retained	Adherent	5
Atanga HCIII	Control		Good	female		Mid-Northern	1-2 yrs	No	Yes	HCIII	Retained	Adherent	4
Kyantungo HCIV	Control		Good	female	20-49	Central 1 and 2	>2 yrs	Yes	Yes	HCIV	Retained	Adherent	10
Luweero HCIV	Control		Good	female		Central 1 and 2	>2 yrs	No	No	HCIV	Retained	Non-Adherent	2
Bala HCIII	Control		Good	female		Mid-Northern	1-2 yrs	No	Yes	HCIII	Not Retained		3
Ngogwe HCIII	Control		Poor	female	20-49	Central 1 and 2	1-2 yrs	No	Yes	HCIII	Retained	Non-Adherent	1
Luweero HCIV	Control		Good	female		Central 1 and 2	>2 yrs	No	Yes	HCIV	Retained	Adherent	2
Palabek-Kal HCIII	Control		Good	female		Mid-Northern	>2 yrs	No	Yes	HCIII	Retained	Adherent	3
Lumino HCIII	Control			male	20-49	Mid-Eastern	Less than 1 yr	No	Yes	HCIII	Retained	Non-Adherent	7
Kitgum Hospital	Control		Good	female	50+	Mid-Northern	>2 yrs	No	No	Hospital	Retained	Adherent	6
Ogur HCIV	Control			female		Mid-Northern	1-2 yrs	Yes	Yes	HCIV	Retained	Adherent	5
Atanga HCIII	Control		Good	female		Mid-Northern	1-2 yrs	Yes	Yes	HCIII	Retained	Adherent	4
Kitgum Hospital	Control		Good	female	20-49	Mid-Northern	>2 yrs	No	Yes	Hospital	Retained	Adherent	6
Kalagala HCIV	Control		Good	male		Central 1 and 2	>2 yrs	No	Yes	HCIV	Retained	Non-Adherent	10
Kyantungo HCIV	Control		Good	female	20-49	Central 1 and 2	<3 months	No	Yes	HCIV	Retained	Adherent	10
Kyantungo HCIV	Control		Good	female	20-49	Central 1 and 2	1-2 yrs	No	Yes	HCIV	Retained		10
Lumino HCIII	Control			male	20-49	Mid-Eastern	<3 months	No	Yes	HCIII	Retained	Adherent	7
Madi Opei HCIV	Control		Good	female		Mid-Northern	>2 yrs	Yes	Yes	HCIV	Retained	Adherent	5
Orum HCIV	Control		Good			Mid-Northern	>2 yrs	No	No	HCIV	Retained	Non-Adherent	5
Kyazanga HCIV	Control		Good	female		Central 1 and 2	1-2 yrs	No	Yes	HCIV	Retained	Adherent	2
Kyantungo HCIV	Control		Good	female	20-49	Central 1 and 2	1-2 yrs	No	Yes	HCIV	Retained		10
Agwatta HCIII	Control			female		Mid-Northern	Less than 1 yr	No	No	HCIII	Retained	Non-Adherent	3
Namasale HCIII	Control					Mid-Northern	<3 months	No	Yes	HCIII	Retained		4
Lumino HCIII	Control			female	20-49	Mid-Eastern	<3 months	No	Yes	HCIII	Retained		7
Aduku HCIV	Control		Good	male	50+	Mid-Northern	>2 yrs	Yes	No	HCIV	Retained	Non-Adherent	5
Mwera HCIV	Control		Good	male	50+	Central 1 and 2	1-2 yrs	Yes	Yes	HCIV	Retained	Adherent	2
Kalagala HCIV	Control		Good	male		Central 1 and 2	Less than 1 yr	No	Yes	HCIV	Retained	Non-Adherent	10
Ngogwe HCIII	Control		Good	male	20-49	Central 1 and 2	1-2 yrs	No	Yes	HCIII	Retained	Non-Adherent	1
Kwera HCIII	Control		Good	male		Mid-Northern	Less than 1 yr	No	Yes	HCIII	Retained	Adherent	3
Bududa Hospital	Control		Good	female		Mid-Eastern	>2 yrs	Yes	Yes	Hospital	Retained	Adherent	9
Dokolo HCIV	Control			female		Mid-Northern	Less than 1 yr	No	Yes	HCIV	Not Retained		5
Kangai HCIII	Control		Good	female	20-49	Mid-Northern	>2 yrs	No	No	HCIII	Retained	Adherent	3
Dokolo HCIV	Control		Good		20-49	Mid-Northern	1-2 yrs	Yes	Yes	HCIV	Retained	Adherent	5
Kalagala HCIV	Control		Fair	female		Central 1 and 2	Less than 1 yr	No	No	HCIV	Retained	Non-Adherent	10
Dokolo HCIV	Control		Good	male		Mid-Northern	>2 yrs	No	Yes	HCIV	Retained	Adherent	5
Orum HCIV	Control		Good	female		Mid-Northern	Less than 1 yr	No	No	HCIV	Retained	Non-Adherent	5
Mwera HCIV	Control		Good	male	20-49	Central 1 and 2	>2 yrs	No	Yes	HCIV	Retained	Adherent	2
Masafu General Hospital	Control		Good	female		Mid-Eastern	>2 yrs	Yes	Yes	Hospital	Retained	Adherent	9
Madi Opei HCIV	Control		Fair	female		Mid-Northern	>2 yrs	Yes	Yes	HCIV	Retained	Adherent	5
Atanga HCIII	Control		Good	female		Mid-Northern	1-2 yrs	No	Yes	HCIII	Retained	Non-Adherent	4
Kalagala HCIV	Control			female		Central 1 and 2	Less than 1 yr	No	Yes	HCIV	Retained	Adherent	10
Ogur HCIV	Control			female		Mid-Northern	>2 yrs	Yes	No	HCIV	Retained	Non-Adherent	5
Dokolo HCIV	Control			male	20-49	Mid-Northern	1-2 yrs	No	Yes	HCIV	Retained	Adherent	5
Kwera HCIII	Control		Good	male		Mid-Northern	1-2 yrs	Yes	Yes	HCIII	Retained		3
Atanga HCIII	Control		Good	female		Mid-Northern	>2 yrs	No	Yes	HCIII	Retained	Adherent	4
Ngogwe HCIII	Control		Good	female	20-49	Central 1 and 2	Less than 1 yr	Yes	Yes	HCIII	Retained	Adherent	1
Kangai HCIII	Control		Good	female		Mid-Northern	1-2 yrs	No	Yes	HCIII	Retained	Adherent	3
Kyantungo HCIV	Control		Good			Central 1 and 2	>2 yrs	No	Yes	HCIV	Retained	Adherent	10
Agwatta HCIII	Control		Good	male	20-49	Mid-Northern	Less than 1 yr	No	No	HCIII	Retained	Adherent	3
Lumino HCIII	Control		Good	male	50+	Mid-Eastern	Less than 1 yr	No	No	HCIII	Retained	Adherent	7
Ogur HCIV	Control		Good	male		Mid-Northern	Less than 1 yr	No	Yes	HCIV	Not Retained		5
Kwera HCIII	Control		Good	male		Mid-Northern	Less than 1 yr	No	Yes	HCIII	Retained	Adherent	3
Orum HCIV	Control		Good	male		Mid-Northern	>2 yrs	Yes	No	HCIV	Retained	Non-Adherent	5
Palabek-Kal HCIII	Control		Good	female		Mid-Northern	1-2 yrs	No	Yes	HCIII	Not Retained	Adherent	3
Busia HCIV	Control		Good	female	20-49	Mid-Eastern	>2 yrs	No	Yes	HCIV	Retained	Adherent	8
Ngogwe HCIII	Control		Good	female	20-49	Central 1 and 2	>2 yrs	No	Yes	HCIII	Retained	Adherent	1
Palabek-Kal HCIII	Control		Good	female		Mid-Northern	>2 yrs	No	Yes	HCIII	Not Retained		3
Ogur HCIV	Control			male		Mid-Northern	1-2 yrs	Yes	Yes	HCIV	Retained	Adherent	5
Kyantungo HCIV	Control		Good	female	50+	Central 1 and 2	<3 months	Yes	Yes	HCIV	Retained	Adherent	10
Aduku HCIV	Control		Good	female	20-49	Mid-Northern	>2 yrs	Yes	Yes	HCIV	Retained	Adherent	5
Atanga HCIII	Control		Good	female		Mid-Northern	>2 yrs	No	No	HCIII	Retained	Adherent	4
Kitgum Hospital	Control		Good	female	20-49	Mid-Northern	>2 yrs	No	No	Hospital	Retained	Non-Adherent	6
Namasale HCIII	Control		Good			Mid-Northern	<3 months	No	Yes	HCIII	Retained		4
Lumino HCIII	Control		Good	female	20-49	Mid-Eastern	>2 yrs	No	Yes	HCIII	Retained	Adherent	7
Lumino HCIII	Control		Good	female	20-49	Mid-Eastern	>2 yrs	No	Yes	HCIII	Retained	Adherent	7
Namasale HCIII	Control		Good	male		Mid-Northern	>2 yrs	Yes	Yes	HCIII	Retained	Adherent	4
Lumino HCIII	Control		Good	female	<20	Mid-Eastern	Less than 1 yr	No	Yes	HCIII	Not Retained		7
Agwatta HCIII	Control		Good	female		Mid-Northern		No	No	HCIII	Retained	Adherent	3
Kangai HCIII	Control			female		Mid-Northern	Less than 1 yr	No	Yes	HCIII	Not Retained		3
Madi Opei HCIV	Control		Good	female		Mid-Northern	>2 yrs	Yes	No	HCIV	Retained	Adherent	5
Namasale HCIII	Control		Good	female	20-49	Mid-Northern	Less than 1 yr	No	Yes	HCIII	Retained	Adherent	4
Dokolo HCIV	Control			female		Mid-Northern	>2 yrs	No	No	HCIV	Retained	Adherent	5
Kwera HCIII	Control			female	20-49	Mid-Northern	>2 yrs	No	Yes	HCIII	Retained	Adherent	3
Aduku HCIV	Control		Good	female	20-49	Mid-Northern	1-2 yrs	Yes	Yes	HCIV	Retained	Adherent	5
Bala HCIII	Control		Good	female		Mid-Northern	Less than 1 yr	No	Yes	HCIII	Retained		3
Kitgum Hospital	Control		Good	female		Mid-Northern	>2 yrs	No	Yes	Hospital	Retained	Adherent	6
Kyazanga HCIV	Control		Good	female		Central 1 and 2	Less than 1 yr	No	No	HCIV	Retained	Adherent	2
Aduku HCIV	Control		Good	female	50+	Mid-Northern	1-2 yrs	No	No	HCIV	Retained	Non-Adherent	5
Agwatta HCIII	Control		Good	female		Mid-Northern	1-2 yrs	No	No	HCIII	Retained	Non-Adherent	3
Kyantungo HCIV	Control		Good	male	20-49	Central 1 and 2	>2 yrs	No	No	HCIV	Retained	Adherent	10
Kangai HCIII	Control		Good	male		Mid-Northern	Less than 1 yr	No	No	HCIII	Retained	Non-Adherent	3
Ngogwe HCIII	Control			male	20-49	Central 1 and 2	Less than 1 yr	No	Yes	HCIII	Not Retained	Adherent	1
Atanga HCIII	Control		Good	female		Mid-Northern	>2 yrs	No	Yes	HCIII	Retained	Adherent	4
Orum HCIV	Control		Good	female		Mid-Northern	Less than 1 yr	No	Yes	HCIV	Retained	Adherent	5
Agwatta HCIII	Control		Good	male	20-49	Mid-Northern	Less than 1 yr	No	Yes	HCIII	Retained	Adherent	3
Mwera HCIV	Control		Good	male	50+	Central 1 and 2	Less than 1 yr	No	No	HCIV	Retained	Non-Adherent	2
Lumino HCIII	Control		Good	male	20-49	Mid-Eastern	>2 yrs	Yes	Yes	HCIII	Retained	Adherent	7
Luweero HCIV	Control		Good	male		Central 1 and 2	<3 months	No	No	HCIV	Retained	Adherent	2
Ogur HCIV	Control		Good	female		Mid-Northern	Less than 1 yr	No	Yes	HCIV	Retained	Non-Adherent	5
Mwera HCIV	Control		Good	female	50+	Central 1 and 2	>2 yrs	No	No	HCIV	Retained	Non-Adherent	2
Lumino HCIII	Control		Good	female	20-49	Mid-Eastern	1-2 yrs	No	Yes	HCIII	Retained	Adherent	7
Orum HCIV	Control		Good			Mid-Northern	1-2 yrs	No	No	HCIV	Retained	Non-Adherent	5
Kyazanga HCIV	Control		Good	male		Central 1 and 2	1-2 yrs	No	Yes	HCIV	Retained	Adherent	2
Orum HCIV	Control		Good	male	50+	Mid-Northern	>2 yrs	No	No	HCIV	Retained	Adherent	5
Orum HCIV	Control		Good			Mid-Northern	Less than 1 yr	No	No	HCIV	Retained	Non-Adherent	5
Ngogwe HCIII	Control		Fair	male	20-49	Central 1 and 2	Less than 1 yr	No	Yes	HCIII	Retained	Adherent	1
Ngogwe HCIII	Control		Good	male	50+	Central 1 and 2	>2 yrs	No	Yes	HCIII	Retained	Non-Adherent	1
Madi Opei HCIV	Control		Good	male		Mid-Northern	>2 yrs	No	Yes	HCIV	Not Retained	Adherent	5
Agwatta HCIII	Control		Good	male		Mid-Northern	>2 yrs	No	No	HCIII	Retained	Non-Adherent	3
Madi Opei HCIV	Control		Fair	female		Mid-Northern	>2 yrs	No	Yes	HCIV	Retained	Adherent	5
Kitgum Hospital	Control		Good	male	20-49	Mid-Northern	>2 yrs	No	No	Hospital	Retained	Adherent	6
Ngogwe HCIII	Control		Good	male	20-49	Central 1 and 2	Less than 1 yr	No	Yes	HCIII	Retained	Non-Adherent	1
Namasale HCIII	Control		Poor	female		Mid-Northern	>2 yrs	Yes	No	HCIII	Retained	Non-Adherent	4
Kangai HCIII	Control		Good	female	50+	Mid-Northern	>2 yrs	No	Yes	HCIII	Retained	Adherent	3
Agwatta HCIII	Control			male		Mid-Northern	Less than 1 yr	No	Yes	HCIII	Not Retained		3
Kwera HCIII	Control			female		Mid-Northern	1-2 yrs	No	No	HCIII	Retained	Adherent	3
Busia HCIV	Control		Good	female	20-49	Mid-Eastern	>2 yrs	No	Yes	HCIV	Retained		8
Kitgum Hospital	Control		Good	female	50+	Mid-Northern	>2 yrs	No	No	Hospital	Retained	Non-Adherent	6
Busia HCIV	Control		Poor	female		Mid-Eastern	Less than 1 yr	No	Yes	HCIV	Retained	Non-Adherent	8
Kalagala HCIV	Control		Good	male	20-49	Central 1 and 2	Less than 1 yr	No	Yes	HCIV	Retained	Adherent	10
Kyazanga HCIV	Control		Good	female	20-49	Central 1 and 2	>2 yrs	No	No	HCIV	Retained	Adherent	2
Dokolo HCIV	Control		Good	male	20-49	Mid-Northern	<3 months	No	Yes	HCIV	Retained	Non-Adherent	5
Bala HCIII	Control		Good	male	50+	Mid-Northern	Less than 1 yr	No	Yes	HCIII	Retained	Adherent	3
Orum HCIV	Control		Good	female		Mid-Northern	>2 yrs	Yes	No	HCIV	Retained	Non-Adherent	5
Bala HCIII	Control			female		Mid-Northern		No	Yes	HCIII	Retained		3
Busia HCIV	Control		Good	female	20-49	Mid-Eastern	Less than 1 yr	No	Yes	HCIV	Retained	Adherent	8
Kyantungo HCIV	Control		Good	male	20-49	Central 1 and 2	Less than 1 yr	Yes	No	HCIV	Retained	Non-Adherent	10
Dokolo HCIV	Control		Good	female		Mid-Northern	Less than 1 yr	No	Yes	HCIV	Retained	Adherent	5
Kangai HCIII	Control		Good	male		Mid-Northern	1-2 yrs	No	Yes	HCIII	Retained	Adherent	3
Namasale HCIII	Control		Good	male	20-49	Mid-Northern	1-2 yrs	Yes	Yes	HCIII	Retained	Adherent	4
Kyazanga HCIV	Control		Good	female		Central 1 and 2	1-2 yrs	No	No	HCIV	Retained	Adherent	2
Agwatta HCIII	Control		Good	female		Mid-Northern	<3 months	No	Yes	HCIII	Retained	Non-Adherent	3
Masafu General Hospital	Control		Good	female		Mid-Eastern	>2 yrs	No	Yes	Hospital	Retained	Adherent	9
Dokolo HCIV	Control				20-49	Mid-Northern	Less than 1 yr	No	Yes	HCIV	Retained		5
Orum HCIV	Control		Good	female		Mid-Northern	Less than 1 yr	No	Yes	HCIV	Not Retained		5
Lumino HCIII	Control			male	50+	Mid-Eastern		No	Yes	HCIII	Not Retained		7
Kalagala HCIV	Control		Good	male		Central 1 and 2	>2 yrs	Yes	Yes	HCIV	Retained	Adherent	10
Agwatta HCIII	Control		Poor	male		Mid-Northern	>2 yrs	Yes	No	HCIII	Retained	Non-Adherent	3
Agwatta HCIII	Control		Good	female	20-49	Mid-Northern	1-2 yrs	No	Yes	HCIII	Not Retained		3
Kalagala HCIV	Control			female		Central 1 and 2	>2 yrs	Yes	Yes	HCIV	Retained		10
Atanga HCIII	Control		Good	male	20-49	Mid-Northern	>2 yrs	No	No	HCIII	Retained	Adherent	4
Madi Opei HCIV	Control		Good	female		Mid-Northern	>2 yrs	No	Yes	HCIV	Retained	Adherent	5
Namasale HCIII	Control		Good			Mid-Northern	>2 yrs	No	Yes	HCIII	Retained	Adherent	4
Lumino HCIII	Control		Good	male	50+	Mid-Eastern		No	Yes	HCIII	Retained	Adherent	7
Aduku HCIV	Control		Good	male		Mid-Northern	1-2 yrs	No	No	HCIV	Retained	Adherent	5
Kwera HCIII	Control			male		Mid-Northern	>2 yrs	No	Yes	HCIII	Retained	Adherent	3
Busia HCIV	Control		Good	male		Mid-Eastern	Less than 1 yr	No	Yes	HCIV	Retained	Adherent	8
Atanga HCIII	Control		Good	female		Mid-Northern	>2 yrs	Yes	Yes	HCIII	Retained	Adherent	4
Mwera HCIV	Control		Good	female	20-49	Central 1 and 2	Less than 1 yr	No	Yes	HCIV		Non-Adherent	2
Kyantungo HCIV	Control		Good	female		Central 1 and 2	1-2 yrs	Yes	No	HCIV	Retained	Adherent	10
Agwatta HCIII	Control		Good	male		Mid-Northern	1-2 yrs	No	No	HCIII	Retained	Adherent	3
Palabek-Kal HCIII	Control		Good	female		Mid-Northern	>2 yrs	No	Yes	HCIII	Retained	Adherent	3
Kalagala HCIV	Control		Good	female		Central 1 and 2	Less than 1 yr	No	No	HCIV	Retained	Adherent	10
Orum HCIV	Control		Good			Mid-Northern	1-2 yrs	No	No	HCIV	Retained	Non-Adherent	5
Lumino HCIII	Control		Good	female	20-49	Mid-Eastern	1-2 yrs	No	Yes	HCIII	Retained	Adherent	7
Masafu General Hospital	Control		Good	female		Mid-Eastern	>2 yrs	Yes	Yes	Hospital	Retained	Adherent	9
Kwera HCIII	Control		Good	female		Mid-Northern	>2 yrs	No	Yes	HCIII	Retained	Adherent	3
Palabek-Kal HCIII	Control		Fair	female	20-49	Mid-Northern	1-2 yrs	No	Yes	HCIII	Not Retained	Adherent	3
Kangai HCIII	Control		Good	female		Mid-Northern	<3 months	No	Yes	HCIII	Retained		3
Kwera HCIII	Control			female		Mid-Northern	1-2 yrs	No	Yes	HCIII	Not Retained		3
Kitgum Hospital	Control		Good	female	50+	Mid-Northern	>2 yrs	No	Yes	Hospital	Retained	Adherent	6
Dokolo HCIV	Control		Good	female		Mid-Northern	>2 yrs	No	No	HCIV	Retained	Adherent	5
Kyazanga HCIV	Control		Good	female		Central 1 and 2	>2 yrs	Yes	Yes	HCIV	Retained	Adherent	2
Ngogwe HCIII	Control		Good	female	<20	Central 1 and 2	<3 months	No	Yes	HCIII	Retained	Adherent	1
Dokolo HCIV	Control		Good	male	20-49	Mid-Northern	<3 months	No	Yes	HCIV	Retained	Adherent	5
Masafu General Hospital	Control		Good	female		Mid-Eastern	>2 yrs	No	Yes	Hospital	Retained	Adherent	9
Palabek-Kal HCIII	Control		Good	female		Mid-Northern	>2 yrs	No	No	HCIII	Retained	Adherent	3
Kwera HCIII	Control		Good	female		Mid-Northern	>2 yrs	No	No	HCIII	Retained	Non-Adherent	3
Aduku HCIV	Control		Good	female	50+	Mid-Northern	1-2 yrs	No	No	HCIV	Retained	Adherent	5
Ngogwe HCIII	Control		Good	male	20-49	Central 1 and 2	Less than 1 yr	Yes	No	HCIII	Retained	Non-Adherent	1
Namasale HCIII	Control		Good	female		Mid-Northern	1-2 yrs	Yes	No	HCIII	Retained	Adherent	4
Lumino HCIII	Control		Good	male	20-49	Mid-Eastern	Less than 1 yr	No	Yes	HCIII	Retained	Adherent	7
Ogur HCIV	Control			female		Mid-Northern	Less than 1 yr	Yes	No	HCIV	Retained	Adherent	5
Atanga HCIII	Control		Good	female		Mid-Northern	1-2 yrs	No	Yes	HCIII	Retained	Adherent	4
Dokolo HCIV	Control		Good	female		Mid-Northern	1-2 yrs	No	Yes	HCIV	Retained	Non-Adherent	5
Lumino HCIII	Control			male	20-49	Mid-Eastern	<3 months	No	Yes	HCIII	Retained	Adherent	7
Orum HCIV	Control		Good	male		Mid-Northern	>2 yrs	Yes	Yes	HCIV	Retained	Adherent	5
Busia HCIV	Control		Good	female	20-49	Mid-Eastern	>2 yrs	Yes	Yes	HCIV	Retained	Adherent	8
Palabek-Kal HCIII	Control		Good	male		Mid-Northern	>2 yrs	No	No	HCIII	Retained	Non-Adherent	3
Bala HCIII	Control			female		Mid-Northern	1-2 yrs	No	Yes	HCIII	Retained		3
Kangai HCIII	Control		Good	female		Mid-Northern	1-2 yrs	No	Yes	HCIII	Retained	Adherent	3
Mwera HCIV	Control		Good	male	20-49	Central 1 and 2	>2 yrs	No	Yes	HCIV	Retained	Adherent	2
Agwatta HCIII	Control		Good	female		Mid-Northern	>2 yrs	No	Yes	HCIII	Retained	Adherent	3
Namasale HCIII	Control		Fair	male	20-49	Mid-Northern	Less than 1 yr	No	No	HCIII	Retained	Adherent	4
Bududa Hospital	Control		Good	male		Mid-Eastern	>2 yrs	No	Yes	Hospital	Retained	Adherent	9
Ogur HCIV	Control		Good	male		Mid-Northern	Less than 1 yr	No	Yes	HCIV	Retained	Adherent	5
Kitgum Hospital	Control		Good	female	50+	Mid-Northern	>2 yrs	No	Yes	Hospital	Retained	Adherent	6
Namasale HCIII	Control		Good	female		Mid-Northern	Less than 1 yr	No	No	HCIII	Retained	Adherent	4
Dokolo HCIV	Control		Good	female		Mid-Northern	>2 yrs	No	Yes	HCIV	Retained	Non-Adherent	5
Luweero HCIV	Control		Good	male		Central 1 and 2	Less than 1 yr	No	Yes	HCIV	Retained	Adherent	2
Atanga HCIII	Control		Good	female		Mid-Northern	1-2 yrs	No	Yes	HCIII	Retained	Adherent	4
Luweero HCIV	Control			female		Central 1 and 2	>2 yrs	No	Yes	HCIV	Retained	Adherent	2
Masafu General Hospital	Control			female		Mid-Eastern	>2 yrs	Yes	Yes	Hospital	Retained	Non-Adherent	9
Madi Opei HCIV	Control		Good	male		Mid-Northern	>2 yrs	No	Yes	HCIV	Retained	Adherent	5
Kyazanga HCIV	Control		Good	male		Central 1 and 2	>2 yrs	No	Yes	HCIV	Retained	Adherent	2
Aduku HCIV	Control		Good	female	50+	Mid-Northern	>2 yrs	No	Yes	HCIV	Retained	Adherent	5
Mwera HCIV	Control		Good	female	20-49	Central 1 and 2	>2 yrs	No	No	HCIV	Retained	Non-Adherent	2
Masafu General Hospital	Control		Good		50+	Mid-Eastern	Less than 1 yr	No	Yes	Hospital	Retained	Adherent	9
Kyantungo HCIV	Control		Good	male	50+	Central 1 and 2	1-2 yrs	No	Yes	HCIV	Retained	Adherent	10
Busia HCIV	Control		Good			Mid-Eastern	1-2 yrs	No	Yes	HCIV	Retained	Adherent	8
Atanga HCIII	Control		Good	male		Mid-Northern	1-2 yrs	No	No	HCIII	Retained	Adherent	4
Luweero HCIV	Control		Good	male		Central 1 and 2	>2 yrs	No	Yes	HCIV	Retained	Adherent	2
Palabek-Kal HCIII	Control		Good	female	20-49	Mid-Northern	>2 yrs	No	Yes	HCIII	Retained	Adherent	3
Madi Opei HCIV	Control		Poor	male		Mid-Northern	>2 yrs	Yes	Yes	HCIV	Retained	Adherent	5
Madi Opei HCIV	Control		Poor	female		Mid-Northern	>2 yrs	No	Yes	HCIV	Retained	Non-Adherent	5
Mwera HCIV	Control		Good	male	50+	Central 1 and 2	>2 yrs	No	No	HCIV	Retained	Adherent	2
Madi Opei HCIV	Control		Good	male	50+	Mid-Northern	>2 yrs	No	Yes	HCIV	Retained	Adherent	5
Mwera HCIV	Control		Good	female	50+	Central 1 and 2	>2 yrs	No	No	HCIV	Retained	Non-Adherent	2
Aduku HCIV	Control		Good	female	20-49	Mid-Northern	>2 yrs	Yes	Yes	HCIV	Retained	Non-Adherent	5
Kyantungo HCIV	Control		Good	female		Central 1 and 2	>2 yrs	Yes	Yes	HCIV	Retained	Non-Adherent	10
Masafu General Hospital	Control		Good	female		Mid-Eastern	>2 yrs	No	No	Hospital	Retained	Adherent	9
Busia HCIV	Control		Good	female		Mid-Eastern	>2 yrs	Yes	Yes	HCIV	Retained	Non-Adherent	8
Kyantungo HCIV	Control		Good	male	50+	Central 1 and 2	Less than 1 yr	No	No	HCIV	Retained	Adherent	10
Mwera HCIV	Control		Good	male	50+	Central 1 and 2	1-2 yrs	No	No	HCIV	Retained	Adherent	2
Palabek-Kal HCIII	Control		Good	female		Mid-Northern	>2 yrs	No	Yes	HCIII	Retained		3
Kalagala HCIV	Control		Good	male		Central 1 and 2	>2 yrs	No	Yes	HCIV	Retained	Adherent	10
Agwatta HCIII	Control		Good	female	<20	Mid-Northern	Less than 1 yr	No	Yes	HCIII	Retained	Adherent	3
Kwera HCIII	Control			female		Mid-Northern	1-2 yrs	No	Yes	HCIII	Retained	Adherent	3
Kalagala HCIV	Control		Good	male		Central 1 and 2	Less than 1 yr	No	Yes	HCIV	Retained	Adherent	10
Busia HCIV	Control		Good	female		Mid-Eastern	>2 yrs	No	Yes	HCIV	Retained	Adherent	8
Luweero HCIV	Control		Good	female		Central 1 and 2	1-2 yrs	No	Yes	HCIV	Retained	Non-Adherent	2
Kitgum Hospital	Control		Good	female		Mid-Northern	>2 yrs	No	Yes	Hospital	Retained	Adherent	6
Agwatta HCIII	Control		Good	female	20-49	Mid-Northern	<3 months	No	No	HCIII	Retained	Adherent	3
Dokolo HCIV	Control			female		Mid-Northern	<3 months	No	Yes	HCIV	Retained	Adherent	5
Kyantungo HCIV	Control		Good	male	20-49	Central 1 and 2		No	Yes	HCIV	Retained	Non-Adherent	10
Atanga HCIII	Control		Good	female		Mid-Northern	>2 yrs	Yes	Yes	HCIII	Retained	Adherent	4
Luweero HCIV	Control		Good	female		Central 1 and 2	1-2 yrs	No	Yes	HCIV	Retained	Adherent	2
Mwera HCIV	Control		Good	female	50+	Central 1 and 2	>2 yrs	No	No	HCIV	Retained	Non-Adherent	2
Masafu General Hospital	Control		Good	female		Mid-Eastern	>2 yrs	No	Yes	Hospital	Retained	Adherent	9
Ngogwe HCIII	Control		Good	female	20-49	Central 1 and 2	Less than 1 yr	No	Yes	HCIII	Retained	Adherent	1
Dokolo HCIV	Control					Mid-Northern	<3 months	No	Yes	HCIV	Retained	Adherent	5
Orum HCIV	Control		Good		50+	Mid-Northern	Less than 1 yr	No	No	HCIV	Retained	Adherent	5
Kitgum Hospital	Control		Good	female	20-49	Mid-Northern	>2 yrs	No	No	Hospital	Retained	Adherent	6
Kyazanga HCIV	Control		Good	female		Central 1 and 2	Less than 1 yr	No	Yes	HCIV	Retained	Adherent	2
Kwera HCIII	Control		Good	female		Mid-Northern	Less than 1 yr	No	Yes	HCIII	Retained	Adherent	3
Dokolo HCIV	Control		Good	male		Mid-Northern	>2 yrs	No	Yes	HCIV	Retained		5
Kitgum Hospital	Control		Good	female	20-49	Mid-Northern	>2 yrs	No	Yes	Hospital	Retained		6
Kitgum Hospital	Control		Good	male	20-49	Mid-Northern	>2 yrs	No	Yes	Hospital	Retained	Adherent	6
Kwera HCIII	Control		Good	male		Mid-Northern	>2 yrs	No	Yes	HCIII	Retained	Adherent	3
Palabek-Kal HCIII	Control		Good	female		Mid-Northern	>2 yrs	No	Yes	HCIII	Not Retained		3
Kyantungo HCIV	Control			female	<20	Central 1 and 2	<3 months	No	Yes	HCIV	Retained		10
Palabek-Kal HCIII	Control		Good	female		Mid-Northern	>2 yrs	No	Yes	HCIII	Retained	Adherent	3
Masafu General Hospital	Control		Good	male		Mid-Eastern	>2 yrs	No	No	Hospital	Retained	Non-Adherent	9
Kangai HCIII	Control		Good	female		Mid-Northern	Less than 1 yr	No	Yes	HCIII	Retained	Adherent	3
Bududa Hospital	Control		Good	female		Mid-Eastern	>2 yrs	No	Yes	Hospital	Retained	Adherent	9
Dokolo HCIV	Control			female		Mid-Northern	>2 yrs	No	Yes	HCIV	Not Retained		5
Kitgum Hospital	Control		Good	male	20-49	Mid-Northern	>2 yrs	No	Yes	Hospital	Retained	Adherent	6
Lumino HCIII	Control			male	20-49	Mid-Eastern	<3 months	No	Yes	HCIII	Retained		7
Lumino HCIII	Control		Good	female	20-49	Mid-Eastern	1-2 yrs	No	Yes	HCIII	Not Retained		7
Aduku HCIV	Control		Fair	male	20-49	Mid-Northern	Less than 1 yr	Yes	No	HCIV	Retained	Non-Adherent	5
Lumino HCIII	Control		Good	female	20-49	Mid-Eastern	1-2 yrs	Yes	Yes	HCIII	Retained	Adherent	7
Kangai HCIII	Control			female		Mid-Northern	Less than 1 yr	No	No	HCIII	Retained	Adherent	3
Ngogwe HCIII	Control		Good	male	20-49	Central 1 and 2	>2 yrs	No	Yes	HCIII	Retained	Adherent	1
Busia HCIV	Control		Good	female	20-49	Mid-Eastern	>2 yrs	No	Yes	HCIV	Retained		8
Ngogwe HCIII	Control		Good		20-49	Central 1 and 2	1-2 yrs	No	Yes	HCIII	Not Retained	Non-Adherent	1
Lumino HCIII	Control		Good		20-49	Mid-Eastern	1-2 yrs	No	Yes	HCIII	Not Retained		7
Kyazanga HCIV	Control		Good	female	20-49	Central 1 and 2	Less than 1 yr	No	Yes	HCIV	Retained	Non-Adherent	2
Madi Opei HCIV	Control		Good	female	50+	Mid-Northern	>2 yrs	No	Yes	HCIV	Retained	Adherent	5
Atanga HCIII	Control		Good	female	20-49	Mid-Northern	>2 yrs	No	Yes	HCIII	Retained	Adherent	4
Luweero HCIV	Control		Good	female		Central 1 and 2	>2 yrs	No	Yes	HCIV	Retained	Adherent	2
Kyantungo HCIV	Control		Good	female	20-49	Central 1 and 2	1-2 yrs	No	Yes	HCIV	Retained	Adherent	10
Ogur HCIV	Control		Good	female		Mid-Northern	Less than 1 yr	No	Yes	HCIV	Retained		5
Namasale HCIII	Control		Good	female	50+	Mid-Northern	>2 yrs	Yes	No	HCIII	Retained	Adherent	4
Luweero HCIV	Control		Good	female		Central 1 and 2	1-2 yrs	No	Yes	HCIV	Retained	Adherent	2
Agwatta HCIII	Control		Good	female		Mid-Northern	1-2 yrs	No	No	HCIII	Retained	Non-Adherent	3
Lumino HCIII	Control			female	20-49	Mid-Eastern	Less than 1 yr	No	Yes	HCIII	Not Retained	Adherent	7
Masafu General Hospital	Control		Good	male		Mid-Eastern	Less than 1 yr	Yes	No	Hospital	Retained	Non-Adherent	9
Aduku HCIV	Control		Good	female	20-49	Mid-Northern	>2 yrs	Yes	No	HCIV	Retained	Non-Adherent	5
Kyazanga HCIV	Control		Good	female		Central 1 and 2	Less than 1 yr	No	No	HCIV	Retained	Non-Adherent	2
Agwatta HCIII	Control		Fair	female		Mid-Northern	1-2 yrs	No	No	HCIII	Not Retained	Adherent	3
Lumino HCIII	Control		Good	female	20-49	Mid-Eastern	1-2 yrs	No	Yes	HCIII	Retained	Adherent	7
Mwera HCIV	Control		Good	female	20-49	Central 1 and 2	>2 yrs	No	Yes	HCIV	Retained	Adherent	2
Palabek-Kal HCIII	Control		Good	female		Mid-Northern	>2 yrs	No	Yes	HCIII	Retained	Adherent	3
Lumino HCIII	Control		Good	female	20-49	Mid-Eastern	Less than 1 yr	No	Yes	HCIII	Retained	Adherent	7
Kangai HCIII	Control		Good	female		Mid-Northern	1-2 yrs	No	No	HCIII	Retained	Non-Adherent	3
Agwatta HCIII	Control		Good	male		Mid-Northern	Less than 1 yr	No	Yes	HCIII	Retained	Adherent	3
Namasale HCIII	Control		Good	female	20-49	Mid-Northern	>2 yrs	No	No	HCIII	Retained	Non-Adherent	4
Kalagala HCIV	Control		Good	male		Central 1 and 2	>2 yrs	Yes	Yes	HCIV	Retained	Adherent	10
Namasale HCIII	Control		Fair	female	20-49	Mid-Northern	>2 yrs	Yes	No	HCIII	Retained	Non-Adherent	4
Kangai HCIII	Control		Good	female		Mid-Northern	Less than 1 yr	No	Yes	HCIII	Retained	Adherent	3
Dokolo HCIV	Control			male	20-49	Mid-Northern		No	Yes	HCIV	Not Retained		5
Madi Opei HCIV	Control		Good	female		Mid-Northern	>2 yrs	No	Yes	HCIV	Retained		5
Ngogwe HCIII	Control		Good	female	20-49	Central 1 and 2	>2 yrs	No	Yes	HCIII	Retained	Adherent	1
Bududa Hospital	Control		Good			Mid-Eastern	>2 yrs	No	Yes	Hospital	Retained	Non-Adherent	9
Kwera HCIII	Control		Good	female		Mid-Northern		No	Yes	HCIII	Retained	Adherent	3
Dokolo HCIV	Control			female	20-49	Mid-Northern	Less than 1 yr	No	Yes	HCIV	Not Retained		5
Luweero HCIV	Control		Good	female		Central 1 and 2	>2 yrs	No	No	HCIV	Retained	Adherent	2
Atanga HCIII	Control		Good	female		Mid-Northern	>2 yrs	No	Yes	HCIII	Retained	Adherent	4
Lumino HCIII	Control		Good	female	20-49	Mid-Eastern	<3 months	No	Yes	HCIII	Retained	Non-Adherent	7
Orum HCIV	Control			female		Mid-Northern	<3 months	No	Yes	HCIV	Retained		5
Kyantungo HCIV	Control		Good	female	20-49	Central 1 and 2	Less than 1 yr	Yes	Yes	HCIV	Retained	Adherent	10
Kalagala HCIV	Control		Good	male	20-49	Central 1 and 2	1-2 yrs	No	Yes	HCIV	Retained	Adherent	10
Madi Opei HCIV	Control		Good	female		Mid-Northern	>2 yrs	Yes	Yes	HCIV	Retained	Non-Adherent	5
Kyantungo HCIV	Control		Good	female	50+	Central 1 and 2	>2 yrs	Yes	Yes	HCIV	Retained	Adherent	10
Kwera HCIII	Control		Good	female		Mid-Northern	>2 yrs	No	Yes	HCIII	Retained	Adherent	3
Luweero HCIV	Control		Good	female		Central 1 and 2	>2 yrs	No	Yes	HCIV	Retained	Non-Adherent	2
Kitgum Hospital	Control		Good	female	20-49	Mid-Northern	>2 yrs	No	No	Hospital	Retained	Adherent	6
Palabek-Kal HCIII	Control		Good	female		Mid-Northern	>2 yrs	No	Yes	HCIII	Retained	Adherent	3
Dokolo HCIV	Control			female	50+	Mid-Northern		No	No	HCIV	Retained	Adherent	5
Kangai HCIII	Control		Good	female	20-49	Mid-Northern	<3 months	No	Yes	HCIII	Retained	Non-Adherent	3
Agwatta HCIII	Control		Good			Mid-Northern	>2 yrs	No	Yes	HCIII	Retained	Adherent	3
Kitgum Hospital	Control		Good	male	50+	Mid-Northern	>2 yrs	No	No	Hospital	Retained	Adherent	6
Namasale HCIII	Control		Good	female		Mid-Northern	1-2 yrs	Yes	Yes	HCIII	Retained	Adherent	4
Namasale HCIII	Control		Good	female		Mid-Northern	>2 yrs	Yes	Yes	HCIII	Retained	Adherent	4
Busia HCIV	Control		Poor	male	20-49	Mid-Eastern	>2 yrs	No	Yes	HCIV	Retained	Adherent	8
Kitgum Hospital	Control		Good	female	20-49	Mid-Northern	>2 yrs	Yes	No	Hospital	Retained	Adherent	6
Madi Opei HCIV	Control		Good	female		Mid-Northern	>2 yrs	No	Yes	HCIV	Retained	Adherent	5
Mwera HCIV	Control		Good	female	20-49	Central 1 and 2	Less than 1 yr	No	Yes	HCIV	Retained	Non-Adherent	2
Mwera HCIV	Control		Good	male	50+	Central 1 and 2	>2 yrs	No	Yes	HCIV	Retained	Adherent	2
Kangai HCIII	Control			female	20-49	Mid-Northern	Less than 1 yr	No	Yes	HCIII	Not Retained		3
Kyantungo HCIV	Control		Good	male	50+	Central 1 and 2	>2 yrs	Yes	No	HCIV	Retained	Adherent	10
Ngogwe HCIII	Control		Good	female	20-49	Central 1 and 2	1-2 yrs	No	Yes	HCIII	Retained		1
Agwatta HCIII	Control		Good	female		Mid-Northern	>2 yrs	Yes	Yes	HCIII	Retained	Adherent	3
Kwera HCIII	Control		Good	female		Mid-Northern	>2 yrs	No	Yes	HCIII	Retained	Adherent	3
Mwera HCIV	Control			male	20-49	Central 1 and 2	1-2 yrs	No	Yes	HCIV			2
Luweero HCIV	Control		Good	female		Central 1 and 2	>2 yrs	No	Yes	HCIV	Retained	Adherent	2
Orum HCIV	Control		Good	female		Mid-Northern	>2 yrs	No	Yes	HCIV	Retained	Non-Adherent	5
Namasale HCIII	Control		Good			Mid-Northern	<3 months	No	Yes	HCIII	Retained	Adherent	4
Masafu General Hospital	Control		Good	female		Mid-Eastern	>2 yrs	No	Yes	Hospital	Retained	Adherent	9
Namasale HCIII	Control		Good	female	20-49	Mid-Northern	1-2 yrs	Yes	No	HCIII	Retained	Adherent	4
Ngogwe HCIII	Control		Good	male	20-49	Central 1 and 2	>2 yrs	No	Yes	HCIII	Retained	Adherent	1
Ngogwe HCIII	Control		Good	male	20-49	Central 1 and 2	1-2 yrs	Yes	Yes	HCIII	Retained	Non-Adherent	1
Agwatta HCIII	Control		Good	female		Mid-Northern	>2 yrs	Yes	No	HCIII	Retained	Adherent	3
Atanga HCIII	Control		Good	male	20-49	Mid-Northern	1-2 yrs	No	Yes	HCIII	Retained	Adherent	4
Lumino HCIII	Control		Good	female	20-49	Mid-Eastern	>2 yrs	Yes	Yes	HCIII	Retained	Adherent	7
Kwera HCIII	Control			female		Mid-Northern	Less than 1 yr	No	Yes	HCIII	Retained	Adherent	3
Kalagala HCIV	Control		Good	male		Central 1 and 2	Less than 1 yr	No	Yes	HCIV	Retained	Adherent	10
Kyantungo HCIV	Control			female	20-49	Central 1 and 2	Less than 1 yr	No	Yes	HCIV	Retained		10
Namasale HCIII	Control		Good	female		Mid-Northern	1-2 yrs	Yes	Yes	HCIII	Retained	Adherent	4
Kyazanga HCIV	Control		Good	female		Central 1 and 2	>2 yrs	No	Yes	HCIV	Retained	Adherent	2
Ngogwe HCIII	Control		Good	female	50+	Central 1 and 2	Less than 1 yr	No	Yes	HCIII	Retained	Adherent	1
Orum HCIV	Control		Good	female		Mid-Northern	>2 yrs	Yes	Yes	HCIV	Retained	Adherent	5
Bala HCIII	Control		Good	female		Mid-Northern	1-2 yrs	No	Yes	HCIII	Retained	Adherent	3
Palabek-Kal HCIII	Control		Good	female	20-49	Mid-Northern	1-2 yrs	No	Yes	HCIII	Retained		3
Kwera HCIII	Control		Good	female		Mid-Northern	Less than 1 yr	No	No	HCIII	Retained	Adherent	3
Kangai HCIII	Control		Good	female		Mid-Northern	>2 yrs	No	Yes	HCIII	Retained	Adherent	3
Agwatta HCIII	Control		Good			Mid-Northern	>2 yrs	Yes	Yes	HCIII	Retained	Adherent	3
Agwatta HCIII	Control		Good	male	20-49	Mid-Northern	1-2 yrs	Yes	No	HCIII	Retained	Non-Adherent	3
Kitgum Hospital	Control		Good	female	50+	Mid-Northern	>2 yrs	No	No	Hospital	Retained	Adherent	6
Atanga HCIII	Control		Good	female		Mid-Northern	1-2 yrs	No	Yes	HCIII	Retained	Adherent	4
Luweero HCIV	Control		Poor	male	20-49	Central 1 and 2	>2 yrs	No	Yes	HCIV	Retained	Non-Adherent	2
Agwatta HCIII	Control		Good	male		Mid-Northern	<3 months	No	Yes	HCIII	Retained	Non-Adherent	3
Atanga HCIII	Control		Good	female		Mid-Northern	>2 yrs	No	Yes	HCIII	Retained	Adherent	4
Namasale HCIII	Control		Good	female		Mid-Northern	>2 yrs	No	Yes	HCIII	Retained	Adherent	4
Kangai HCIII	Control		Good	female		Mid-Northern	1-2 yrs	No	Yes	HCIII	Retained	Adherent	3
Atanga HCIII	Control		Fair	male		Mid-Northern	1-2 yrs	No	Yes	HCIII	Not Retained	Non-Adherent	4
Namasale HCIII	Control		Fair			Mid-Northern	1-2 yrs	No	No	HCIII	Retained	Non-Adherent	4
Madi Opei HCIV	Control		Good	female		Mid-Northern	>2 yrs	Yes	Yes	HCIV	Retained	Adherent	5
Luweero HCIV	Control		Good	female		Central 1 and 2	Less than 1 yr	No	Yes	HCIV	Retained	Non-Adherent	2
Dokolo HCIV	Control		Good	female		Mid-Northern	>2 yrs	No	Yes	HCIV	Retained	Adherent	5
Aduku HCIV	Control		Good	female	20-49	Mid-Northern	>2 yrs	No	Yes	HCIV	Retained	Adherent	5
Agwatta HCIII	Control		Good	female		Mid-Northern	<3 months	No	Yes	HCIII	Retained	Adherent	3
Madi Opei HCIV	Control		Good	female		Mid-Northern	>2 yrs	Yes	Yes	HCIV	Not Retained		5
Luweero HCIV	Control		Good			Central 1 and 2	Less than 1 yr	No	Yes	HCIV	Retained	Adherent	2
Busia HCIV	Control		Good	male		Mid-Eastern	>2 yrs	Yes	Yes	HCIV	Retained	Non-Adherent	8
Bala HCIII	Control		Good	female	<20	Mid-Northern	>2 yrs	No	Yes	HCIII	Retained		3
Atanga HCIII	Control		Good	female		Mid-Northern	>2 yrs	No	Yes	HCIII	Retained	Adherent	4
Palabek-Kal HCIII	Control		Good	female	20-49	Mid-Northern	>2 yrs	Yes	Yes	HCIII	Retained	Non-Adherent	3
Ngogwe HCIII	Control		Good	female	20-49	Central 1 and 2	>2 yrs	No	Yes	HCIII	Retained	Adherent	1
Madi Opei HCIV	Control		Good	female	20-49	Mid-Northern	>2 yrs	No	Yes	HCIV	Retained	Adherent	5
Kyazanga HCIV	Control		Good	female		Central 1 and 2	>2 yrs	No	Yes	HCIV	Retained		2
Kitgum Hospital	Control		Good	male		Mid-Northern	>2 yrs	No	No	Hospital	Retained	Adherent	6
Kyantungo HCIV	Control		Good	female	20-49	Central 1 and 2	Less than 1 yr	No	Yes	HCIV	Retained	Adherent	10
Palabek-Kal HCIII	Control		Good	female		Mid-Northern	1-2 yrs	No	Yes	HCIII	Retained	Adherent	3
Madi Opei HCIV	Control		Good	male		Mid-Northern		No	Yes	HCIV	Retained	Adherent	5
Lumino HCIII	Control		Good		<20	Mid-Eastern	Less than 1 yr	No	Yes	HCIII	Retained	Non-Adherent	7
Agwatta HCIII	Control		Poor	female	20-49	Mid-Northern	1-2 yrs	No	No	HCIII	Retained	Non-Adherent	3
Dokolo HCIV	Control			female		Mid-Northern	Less than 1 yr	No	Yes	HCIV	Retained	Adherent	5
Atanga HCIII	Control		Good	male		Mid-Northern	>2 yrs	No	Yes	HCIII	Retained	Adherent	4
Agwatta HCIII	Control		Good	male	20-49	Mid-Northern	1-2 yrs	No	Yes	HCIII	Retained	Non-Adherent	3
Kalagala HCIV	Control			male	20-49	Central 1 and 2	>2 yrs	Yes	Yes	HCIV	Not Retained	Adherent	10
Madi Opei HCIV	Control		Good	female		Mid-Northern	>2 yrs	No	Yes	HCIV			5
Kalagala HCIV	Control			female		Central 1 and 2	>2 yrs	Yes	No	HCIV	Retained	Adherent	10
Luweero HCIV	Control		Good	female		Central 1 and 2	>2 yrs	No	No	HCIV	Retained	Non-Adherent	2
Kitgum Hospital	Control		Good	male		Mid-Northern	>2 yrs	No	Yes	Hospital	Not Retained	Adherent	6
Ngogwe HCIII	Control		Good	male	20-49	Central 1 and 2	Less than 1 yr	No	Yes	HCIII	Retained	Non-Adherent	1
Kyazanga HCIV	Control		Good	female		Central 1 and 2	<3 months	No	Yes	HCIV	Retained	Adherent	2
Orum HCIV	Control		Good			Mid-Northern	1-2 yrs	No	No	HCIV	Retained	Non-Adherent	5
Kyantungo HCIV	Control		Good		20-49	Central 1 and 2	Less than 1 yr	Yes	No	HCIV	Retained	Non-Adherent	10
Kwera HCIII	Control			female		Mid-Northern	>2 yrs	No	Yes	HCIII	Retained	Non-Adherent	3
Masafu General Hospital	Control		Good	male		Mid-Eastern	>2 yrs	No	Yes	Hospital	Retained	Adherent	9
Palabek-Kal HCIII	Control		Good	female	20-49	Mid-Northern	>2 yrs	No	Yes	HCIII	Retained		3
Kangai HCIII	Control			female		Mid-Northern	1-2 yrs	No	Yes	HCIII	Retained	Non-Adherent	3
Atanga HCIII	Control		Good	female		Mid-Northern	1-2 yrs	No	Yes	HCIII	Retained	Adherent	4
Kalagala HCIV	Control		Good	female		Central 1 and 2	Less than 1 yr	No	Yes	HCIV	Retained	Adherent	10
Kitgum Hospital	Control		Good	female		Mid-Northern	>2 yrs	No	Yes	Hospital	Retained	Adherent	6
Kyazanga HCIV	Control		Good	female		Central 1 and 2	>2 yrs	No	Yes	HCIV	Retained	Adherent	2
Palabek-Kal HCIII	Control		Good	male	20-49	Mid-Northern	>2 yrs	No	Yes	HCIII	Retained	Adherent	3
Atanga HCIII	Control		Good	female		Mid-Northern	>2 yrs	No	Yes	HCIII	Retained	Adherent	4
Kyazanga HCIV	Control		Good	female		Central 1 and 2	Less than 1 yr	Yes	Yes	HCIV	Retained	Adherent	2
Masafu General Hospital	Control		Good	male		Mid-Eastern	>2 yrs	No	Yes	Hospital	Retained	Adherent	9
Orum HCIV	Control		Good			Mid-Northern	Less than 1 yr	Yes	No	HCIV	Retained	Non-Adherent	5
Agwatta HCIII	Control		Good	female		Mid-Northern	>2 yrs	No	Yes	HCIII	Retained	Non-Adherent	3
Busia HCIV	Control		Good	male		Mid-Eastern		No	Yes	HCIV	Retained	Adherent	8
Aduku HCIV	Control		Good	female		Mid-Northern	>2 yrs	Yes	Yes	HCIV	Retained	Adherent	5
Ngogwe HCIII	Control		Good	male	50+	Central 1 and 2	>2 yrs	No	Yes	HCIII	Retained	Adherent	1
Kalagala HCIV	Control		Good	female	50+	Central 1 and 2	>2 yrs	No	Yes	HCIV	Retained	Adherent	10
Orum HCIV	Control		Good	male		Mid-Northern	>2 yrs	No	Yes	HCIV	Retained	Adherent	5
Agwatta HCIII	Control		Good	female		Mid-Northern	>2 yrs	No	Yes	HCIII	Retained		3
Masafu General Hospital	Control		Good	female		Mid-Eastern	>2 yrs	Yes	Yes	Hospital	Retained	Adherent	9
Bududa Hospital	Control		Good	male	50+	Mid-Eastern	Less than 1 yr	No	Yes	Hospital	Not Retained	Adherent	9
Aduku HCIV	Control		Good	female		Mid-Northern	1-2 yrs	No	Yes	HCIV	Not Retained	Adherent	5
Bala HCIII	Control			female		Mid-Northern	Less than 1 yr	No	Yes	HCIII	Retained	Adherent	3
Kalagala HCIV	Control			male		Central 1 and 2	Less than 1 yr	No	Yes	HCIV	Not Retained		10
Kyazanga HCIV	Control		Good	female		Central 1 and 2	Less than 1 yr	Yes	No	HCIV	Retained	Adherent	2
Lumino HCIII	Control		Good	female	50+	Mid-Eastern	Less than 1 yr	No	Yes	HCIII	Retained	Adherent	7
Madi Opei HCIV	Control		Good	male		Mid-Northern	>2 yrs	No	Yes	HCIV	Retained	Adherent	5
Ogur HCIV	Control		Good	female		Mid-Northern	>2 yrs	No	Yes	HCIV	Not Retained		5
Ngogwe HCIII	Control		Good	female	50+	Central 1 and 2	>2 yrs	No	Yes	HCIII	Retained	Adherent	1
Bala HCIII	Control			female		Mid-Northern	Less than 1 yr	No	Yes	HCIII	Not Retained	Adherent	3
Kangai HCIII	Control			male	20-49	Mid-Northern	<3 months	No	Yes	HCIII	Retained		3
Kitgum Hospital	Control		Good	female		Mid-Northern	>2 yrs	No	Yes	Hospital	Retained	Adherent	6
Kwera HCIII	Control			female		Mid-Northern	1-2 yrs	No	No	HCIII	Retained	Adherent	3
Kangai HCIII	Control		Good	male		Mid-Northern		No	Yes	HCIII	Retained	Adherent	3
Kwera HCIII	Control		Good	female		Mid-Northern	1-2 yrs	No	Yes	HCIII	Retained		3
Ogur HCIV	Control		Good	male		Mid-Northern	Less than 1 yr	No	Yes	HCIV	Not Retained		5
Luweero HCIV	Control		Good	male	20-49	Central 1 and 2	1-2 yrs	No	Yes	HCIV	Retained	Adherent	2
Kalagala HCIV	Control			female		Central 1 and 2	>2 yrs	No	Yes	HCIV	Retained		10
Agwatta HCIII	Control			female		Mid-Northern	1-2 yrs	Yes	No	HCIII	Retained	Non-Adherent	3
Palabek-Kal HCIII	Control		Good	male	50+	Mid-Northern	>2 yrs	No	Yes	HCIII	Retained	Adherent	3
Mwera HCIV	Control		Good	male	20-49	Central 1 and 2	>2 yrs	No	No	HCIV	Retained	Non-Adherent	2
Kitgum Hospital	Control		Good	male		Mid-Northern	>2 yrs	No	Yes	Hospital	Retained	Adherent	6
Atanga HCIII	Control		Good	female		Mid-Northern	>2 yrs	No	No	HCIII	Retained	Adherent	4
Kyantungo HCIV	Control		Good	female	20-49	Central 1 and 2	>2 yrs	No	No	HCIV	Retained	Non-Adherent	10
Kangai HCIII	Control		Good	female	20-49	Mid-Northern		No	Yes	HCIII	Retained		3
Palabek-Kal HCIII	Control		Good	female	20-49	Mid-Northern	>2 yrs	No	Yes	HCIII	Retained		3
Luweero HCIV	Control		Good	male		Central 1 and 2	<3 months	No	No	HCIV	Retained	Adherent	2
Kalagala HCIV	Control		Good	male		Central 1 and 2	Less than 1 yr	Yes	No	HCIV	Retained	Non-Adherent	10
Kyazanga HCIV	Control		Good	female		Central 1 and 2	Less than 1 yr	No	Yes	HCIV	Retained	Adherent	2
Kwera HCIII	Control			female		Mid-Northern	<3 months	No	Yes	HCIII	Retained		3
Dokolo HCIV	Control		Good	female		Mid-Northern	Less than 1 yr	No	No	HCIV	Retained	Adherent	5
Aduku HCIV	Control		Good	female		Mid-Northern	>2 yrs	No	Yes	HCIV	Retained	Adherent	5
Aduku HCIV	Control		Good	female	20-49	Mid-Northern	1-2 yrs	No	Yes	HCIV	Retained	Adherent	5
Kitgum Hospital	Control		Good	male	50+	Mid-Northern	>2 yrs	No	No	Hospital	Retained	Adherent	6
Namasale HCIII	Control		Good	male	50+	Mid-Northern	<3 months	No	Yes	HCIII	Retained	Adherent	4
Kyantungo HCIV	Control		Good	male	20-49	Central 1 and 2	1-2 yrs	Yes	No	HCIV	Not Retained	Non-Adherent	10
Dokolo HCIV	Control		Good	female		Mid-Northern	>2 yrs	No	No	HCIV	Retained	Adherent	5
Namasale HCIII	Control		Good	male		Mid-Northern	>2 yrs	Yes	No	HCIII	Retained	Adherent	4
Atanga HCIII	Control		Good	female		Mid-Northern	1-2 yrs	No	Yes	HCIII	Retained	Non-Adherent	4
Kyazanga HCIV	Control		Good	male	20-49	Central 1 and 2	<3 months	No	Yes	HCIV	Retained	Adherent	2
Kyantungo HCIV	Control		Good	female	20-49	Central 1 and 2	>2 yrs	No	Yes	HCIV	Not Retained	Non-Adherent	10
Palabek-Kal HCIII	Control		Good	female		Mid-Northern	1-2 yrs	No	Yes	HCIII	Retained	Adherent	3
Ogur HCIV	Control		Good	male		Mid-Northern	>2 yrs	No	No	HCIV	Retained	Non-Adherent	5
Luweero HCIV	Control		Good	female		Central 1 and 2	>2 yrs	No	No	HCIV	Retained	Non-Adherent	2
Mwera HCIV	Control		Good	female	20-49	Central 1 and 2	Less than 1 yr	Yes	Yes	HCIV	Retained	Adherent	2
Kyazanga HCIV	Control		Good	male		Central 1 and 2	1-2 yrs	No	Yes	HCIV	Retained	Adherent	2
Kyantungo HCIV	Control		Good	female	50+	Central 1 and 2	>2 yrs	Yes	Yes	HCIV	Retained	Adherent	10
Dokolo HCIV	Control			female	20-49	Mid-Northern	>2 yrs	No	Yes	HCIV	Retained	Adherent	5
Kitgum Hospital	Control		Good	female	20-49	Mid-Northern	>2 yrs	No	Yes	Hospital	Retained	Adherent	6
Masafu General Hospital	Control			male		Mid-Eastern	>2 yrs	No	Yes	Hospital	Not Retained		9
Orum HCIV	Control		Good	female		Mid-Northern	Less than 1 yr	No	No	HCIV	Retained	Non-Adherent	5
Atanga HCIII	Control		Good	female		Mid-Northern	1-2 yrs	No	Yes	HCIII	Retained	Adherent	4
Aduku HCIV	Control		Good	female		Mid-Northern	>2 yrs	No	No	HCIV	Retained	Non-Adherent	5
Palabek-Kal HCIII	Control		Good	female		Mid-Northern	>2 yrs	No	Yes	HCIII	Retained	Adherent	3
Masafu General Hospital	Control		Good	male		Mid-Eastern	>2 yrs	No	Yes	Hospital	Not Retained	Adherent	9
Kwera HCIII	Control		Good	female		Mid-Northern	Less than 1 yr	No	Yes	HCIII	Retained	Adherent	3
Namasale HCIII	Control		Good	female		Mid-Northern	>2 yrs	No	Yes	HCIII	Retained	Adherent	4
Madi Opei HCIV	Control		Good	male		Mid-Northern	>2 yrs	No	Yes	HCIV	Retained	Adherent	5
Namasale HCIII	Control		Good		20-49	Mid-Northern	Less than 1 yr	No	No	HCIII	Retained	Non-Adherent	4
Ogur HCIV	Control			male		Mid-Northern	1-2 yrs	No	Yes	HCIV	Not Retained		5
Madi Opei HCIV	Control		Good	female		Mid-Northern	>2 yrs	Yes	Yes	HCIV	Retained	Non-Adherent	5
Orum HCIV	Control		Good			Mid-Northern	1-2 yrs	Yes	No	HCIV	Retained	Non-Adherent	5
Kyazanga HCIV	Control		Good	female	20-49	Central 1 and 2	Less than 1 yr	No	No	HCIV	Retained	Adherent	2
Namasale HCIII	Control		Good	female	20-49	Mid-Northern	>2 yrs	No	Yes	HCIII	Retained	Adherent	4
Lumino HCIII	Control			male	20-49	Mid-Eastern	<3 months	No	Yes	HCIII	Retained	Adherent	7
Kalagala HCIV	Control			female		Central 1 and 2	Less than 1 yr	No	Yes	HCIV	Retained		10
Atanga HCIII	Control		Good	female		Mid-Northern	>2 yrs	No	Yes	HCIII	Retained	Adherent	4
Mwera HCIV	Control		Good	male	50+	Central 1 and 2	Less than 1 yr	No	No	HCIV	Retained	Non-Adherent	2
Namasale HCIII	Control		Good	female		Mid-Northern	1-2 yrs	No	No	HCIII	Retained	Adherent	4
Kyazanga HCIV	Control		Good	male	20-49	Central 1 and 2	>2 yrs	No	Yes	HCIV	Retained	Adherent	2
Orum HCIV	Control		Good	male		Mid-Northern	>2 yrs	No	Yes	HCIV	Retained	Adherent	5
Mwera HCIV	Control		Good	female	20-49	Central 1 and 2	>2 yrs	Yes	No	HCIV	Retained	Non-Adherent	2
Lumino HCIII	Control		Good	female	20-49	Mid-Eastern	1-2 yrs	No	Yes	HCIII	Not Retained		7
Kyazanga HCIV	Control		Good	female		Central 1 and 2	>2 yrs	No	Yes	HCIV	Retained	Adherent	2
Kalagala HCIV	Control			female		Central 1 and 2	>2 yrs	No	Yes	HCIV	Retained		10
Aduku HCIV	Control		Good	female	50+	Mid-Northern	>2 yrs	Yes	Yes	HCIV	Retained	Adherent	5
Kangai HCIII	Control		Good	female	20-49	Mid-Northern	Less than 1 yr	No	Yes	HCIII	Retained	Non-Adherent	3
Bala HCIII	Control		Good	female		Mid-Northern	Less than 1 yr	No	Yes	HCIII	Retained	Non-Adherent	3
Kyazanga HCIV	Control		Good	female		Central 1 and 2	Less than 1 yr	No	No	HCIV	Retained	Non-Adherent	2
Ogur HCIV	Control		Good	female	20-49	Mid-Northern	1-2 yrs	Yes	Yes	HCIV	Retained	Adherent	5
Agwatta HCIII	Control		Good			Mid-Northern	Less than 1 yr	No	Yes	HCIII	Retained	Adherent	3
Madi Opei HCIV	Control		Good	female		Mid-Northern	>2 yrs	No	Yes	HCIV	Retained	Adherent	5
Aduku HCIV	Control		Good	female	20-49	Mid-Northern	<3 months	Yes	No	HCIV	Retained	Non-Adherent	5
Ogur HCIV	Control		Good	female		Mid-Northern	Less than 1 yr	No	Yes	HCIV	Retained	Adherent	5
Dokolo HCIV	Control		Good	female		Mid-Northern	>2 yrs	No	Yes	HCIV	Retained	Adherent	5
Lumino HCIII	Control		Good	female	50+	Mid-Eastern	Less than 1 yr	No	Yes	HCIII	Retained	Adherent	7
Atanga HCIII	Control		Good	male		Mid-Northern	>2 yrs	No	Yes	HCIII	Retained	Adherent	4
Agwatta HCIII	Control		Good		20-49	Mid-Northern	1-2 yrs	Yes	No	HCIII	Retained	Adherent	3
Ngogwe HCIII	Control		Good	female	20-49	Central 1 and 2	Less than 1 yr	No	Yes	HCIII	Retained	Adherent	1
Namasale HCIII	Control		Good			Mid-Northern	>2 yrs	No	No	HCIII	Retained	Adherent	4
Kwera HCIII	Control		Good	male		Mid-Northern	1-2 yrs	No	Yes	HCIII	Retained	Adherent	3
Kalagala HCIV	Control		Good	female		Central 1 and 2	>2 yrs	Yes	Yes	HCIV	Retained	Adherent	10
Ngogwe HCIII	Control		Good	female	20-49	Central 1 and 2	>2 yrs	No	Yes	HCIII	Retained	Adherent	1
Kitgum Hospital	Control		Good	female		Mid-Northern	>2 yrs	No	Yes	Hospital	Retained	Adherent	6
Agwatta HCIII	Control		Good	female		Mid-Northern		No	Yes	HCIII	Retained	Non-Adherent	3
Atanga HCIII	Control		Good	female		Mid-Northern	>2 yrs	No	Yes	HCIII	Retained	Adherent	4
Madi Opei HCIV	Control		Good	male	20-49	Mid-Northern	>2 yrs	Yes	No	HCIV	Retained	Adherent	5
Mwera HCIV	Control		Good	male	20-49	Central 1 and 2	>2 yrs	Yes	Yes	HCIV	Not Retained	Adherent	2
Kyazanga HCIV	Control		Good	female		Central 1 and 2	>2 yrs	Yes	No	HCIV	Retained	Adherent	2
Ogur HCIV	Control		Good	female		Mid-Northern	>2 yrs	Yes	Yes	HCIV	Retained	Adherent	5
Kitgum Hospital	Control		Good	male		Mid-Northern	>2 yrs	No	No	Hospital	Retained	Adherent	6
Atanga HCIII	Control		Good	female		Mid-Northern	>2 yrs	No	No	HCIII	Retained	Adherent	4
Orum HCIV	Control		Good	female		Mid-Northern	>2 yrs	No	Yes	HCIV	Retained	Adherent	5
Masafu General Hospital	Control		Good	female		Mid-Eastern	Less than 1 yr	No	Yes	Hospital	Retained	Non-Adherent	9
Ogur HCIV	Control		Good	female	20-49	Mid-Northern	>2 yrs	No	Yes	HCIV	Retained	Adherent	5
Palabek-Kal HCIII	Control		Good	female	20-49	Mid-Northern	>2 yrs	No	Yes	HCIII	Retained	Adherent	3
Mwera HCIV	Control		Good	male	20-49	Central 1 and 2	>2 yrs	No	Yes	HCIV	Retained	Adherent	2
Atanga HCIII	Control		Good	female		Mid-Northern	>2 yrs	No	No	HCIII	Retained	Adherent	4
Kalagala HCIV	Control			male		Central 1 and 2	Less than 1 yr	Yes	No	HCIV	Not Retained	Adherent	10
Bala HCIII	Control		Poor	male		Mid-Northern	>2 yrs	No	No	HCIII	Retained	Adherent	3
Luweero HCIV	Control		Good	female	20-49	Central 1 and 2	>2 yrs	No	Yes	HCIV	Retained	Adherent	2
Busia HCIV	Control		Good	male	50+	Mid-Eastern	>2 yrs	No	Yes	HCIV	Retained		8
Bala HCIII	Control			female		Mid-Northern	>2 yrs	No	Yes	HCIII	Retained	Adherent	3
Aduku HCIV	Control		Good	female	20-49	Mid-Northern	>2 yrs	No	No	HCIV	Retained	Non-Adherent	5
Lumino HCIII	Control			female	20-49	Mid-Eastern	1-2 yrs	No	Yes	HCIII	Retained		7
Kalagala HCIV	Control			male		Central 1 and 2	>2 yrs	No	Yes	HCIV	Retained		10
Dokolo HCIV	Control			male	20-49	Mid-Northern	Less than 1 yr	No	Yes	HCIV	Retained	Adherent	5
Atanga HCIII	Control		Fair	female	20-49	Mid-Northern	>2 yrs	No	Yes	HCIII	Retained	Adherent	4
Kyazanga HCIV	Control		Good			Central 1 and 2	1-2 yrs	No	No	HCIV	Retained	Non-Adherent	2
Agwatta HCIII	Control		Good	female		Mid-Northern	>2 yrs	Yes	Yes	HCIII	Retained	Adherent	3
Masafu General Hospital	Control		Good	female		Mid-Eastern	>2 yrs	No	Yes	Hospital	Retained	Non-Adherent	9
Kalagala HCIV	Control		Good	female	20-49	Central 1 and 2	>2 yrs	No	Yes	HCIV	Retained	Adherent	10
Mwera HCIV	Control		Good	female	20-49	Central 1 and 2	>2 yrs	No	Yes	HCIV	Retained	Non-Adherent	2
Kyantungo HCIV	Control			female	20-49	Central 1 and 2	1-2 yrs	Yes	Yes	HCIV	Not Retained		10
Kwera HCIII	Control		Poor	female		Mid-Northern	1-2 yrs	No	Yes	HCIII	Not Retained		3
Kitgum Hospital	Control		Good	male	20-49	Mid-Northern	>2 yrs	No	Yes	Hospital	Retained	Adherent	6
Madi Opei HCIV	Control		Good	male	20-49	Mid-Northern	>2 yrs	No	Yes	HCIV	Retained	Adherent	5
Dokolo HCIV	Control		Good	female	20-49	Mid-Northern	1-2 yrs	No	Yes	HCIV	Retained	Adherent	5
Kalagala HCIV	Control		Good	female		Central 1 and 2	Less than 1 yr	No	Yes	HCIV	Retained	Adherent	10
Kyantungo HCIV	Control		Good	female		Central 1 and 2	>2 yrs	Yes	Yes	HCIV	Retained	Adherent	10
Agwatta HCIII	Control		Poor	male		Mid-Northern	Less than 1 yr	Yes	No	HCIII	Retained	Non-Adherent	3
Lumino HCIII	Control		Good	female	20-49	Mid-Eastern	>2 yrs	No	Yes	HCIII	Retained	Adherent	7
Palabek-Kal HCIII	Control		Good	female	20-49	Mid-Northern	1-2 yrs	No	Yes	HCIII	Retained	Adherent	3
Masafu General Hospital	Control		Good	male		Mid-Eastern	>2 yrs	No	No	Hospital	Retained	Adherent	9
Namasale HCIII	Control		Good			Mid-Northern	1-2 yrs	Yes	Yes	HCIII	Retained	Adherent	4
Kitgum Hospital	Control		Good	male	20-49	Mid-Northern	>2 yrs	No	No	Hospital	Retained	Adherent	6
Palabek-Kal HCIII	Control		Good	female	20-49	Mid-Northern	>2 yrs	No	Yes	HCIII	Retained	Adherent	3
Palabek-Kal HCIII	Control		Good	male		Mid-Northern	>2 yrs	No	Yes	HCIII	Retained	Adherent	3
Bududa Hospital	Control		Good	female		Mid-Eastern	>2 yrs	No	Yes	Hospital	Retained	Non-Adherent	9
Bala HCIII	Control			female		Mid-Northern	>2 yrs	No	No	HCIII	Retained	Adherent	3
Luweero HCIV	Control		Good	female		Central 1 and 2	>2 yrs	Yes	Yes	HCIV	Retained	Adherent	2
Kalagala HCIV	Control		Good	male		Central 1 and 2	1-2 yrs	No	No	HCIV	Retained	Non-Adherent	10
Namasale HCIII	Control		Good			Mid-Northern	>2 yrs	Yes	Yes	HCIII	Retained	Adherent	4
Madi Opei HCIV	Control		Good	male		Mid-Northern	>2 yrs	Yes	Yes	HCIV	Retained	Adherent	5
Bala HCIII	Control		Good	male		Mid-Northern	Less than 1 yr	No	No	HCIII	Retained	Adherent	3
Kyazanga HCIV	Control		Good	female		Central 1 and 2	1-2 yrs	No	Yes	HCIV	Retained		2
Mwera HCIV	Control		Good	female	20-49	Central 1 and 2	1-2 yrs	No	No	HCIV	Retained	Adherent	2
Luweero HCIV	Control		Good	female		Central 1 and 2	>2 yrs	No	No	HCIV	Retained	Non-Adherent	2
Palabek-Kal HCIII	Control		Good	male		Mid-Northern	>2 yrs	No	Yes	HCIII	Retained	Adherent	3
Orum HCIV	Control		Good	female		Mid-Northern	1-2 yrs	No	Yes	HCIV	Retained	Adherent	5
Madi Opei HCIV	Control		Good	male	20-49	Mid-Northern	>2 yrs	Yes	Yes	HCIV	Retained	Adherent	5
Kitgum Hospital	Control		Good	female	20-49	Mid-Northern	>2 yrs	No	No	Hospital	Retained	Adherent	6
Kyantungo HCIV	Control		Good	female		Central 1 and 2	>2 yrs	No	Yes	HCIV	Retained	Non-Adherent	10
Kangai HCIII	Control		Good	female		Mid-Northern	Less than 1 yr	No	No	HCIII	Retained	Non-Adherent	3
Madi Opei HCIV	Control		Good	male		Mid-Northern	>2 yrs	No	Yes	HCIV	Retained	Adherent	5
Kwera HCIII	Control		Good	female		Mid-Northern	<3 months	No	Yes	HCIII	Retained	Adherent	3
Kangai HCIII	Control		Good	male	20-49	Mid-Northern	1-2 yrs	No	Yes	HCIII	Retained	Adherent	3
Ogur HCIV	Control			female		Mid-Northern	1-2 yrs	Yes	No	HCIV	Retained	Non-Adherent	5
Ogur HCIV	Control			male		Mid-Northern	>2 yrs	No	Yes	HCIV	Not Retained		5
Bududa Hospital	Control		Good	female		Mid-Eastern	1-2 yrs	No	No	Hospital	Retained	Adherent	9
Agwatta HCIII	Control		Poor	female		Mid-Northern	1-2 yrs	No	Yes	HCIII	Not Retained	Adherent	3
Kangai HCIII	Control		Good	female	50+	Mid-Northern	>2 yrs	No	Yes	HCIII	Retained	Adherent	3
Ngogwe HCIII	Control			male	20-49	Central 1 and 2	1-2 yrs	No	Yes	HCIII	Retained	Non-Adherent	1
Kangai HCIII	Control		Good	female		Mid-Northern	Less than 1 yr	No	Yes	HCIII	Retained	Non-Adherent	3
Orum HCIV	Control		Good	female		Mid-Northern	>2 yrs	No	No	HCIV	Retained	Non-Adherent	5
Dokolo HCIV	Control		Fair	female	20-49	Mid-Northern	<3 months	No	Yes	HCIV	Retained	Adherent	5
Madi Opei HCIV	Control		Good	female		Mid-Northern	>2 yrs	No	Yes	HCIV	Retained	Adherent	5
Lumino HCIII	Control			female	20-49	Mid-Eastern	1-2 yrs	Yes	No	HCIII	Retained	Non-Adherent	7
Lumino HCIII	Control		Good	female	50+	Mid-Eastern		No	Yes	HCIII	Retained	Adherent	7
Kyazanga HCIV	Control		Good	female		Central 1 and 2	>2 yrs	No	Yes	HCIV	Retained	Adherent	2
Atanga HCIII	Control		Good	female	20-49	Mid-Northern	1-2 yrs	No	No	HCIII	Retained	Adherent	4
Orum HCIV	Control			male	20-49	Mid-Northern	<3 months	No	Yes	HCIV	Retained	Adherent	5
Kalagala HCIV	Control			male		Central 1 and 2	>2 yrs	Yes	Yes	HCIV	Retained	Adherent	10
Kwera HCIII	Control		Good	female		Mid-Northern	>2 yrs	No	No	HCIII	Retained	Non-Adherent	3
Madi Opei HCIV	Control		Fair	male		Mid-Northern	>2 yrs	No	Yes	HCIV	Retained	Adherent	5
Atanga HCIII	Control		Good	female		Mid-Northern	1-2 yrs	No	Yes	HCIII	Retained	Adherent	4
Atanga HCIII	Control		Good	female		Mid-Northern	>2 yrs	No	No	HCIII	Retained	Non-Adherent	4
Atanga HCIII	Control		Good	male		Mid-Northern	>2 yrs	No	No	HCIII	Retained	Adherent	4
Aduku HCIV	Control		Poor	male	20-49	Mid-Northern	>2 yrs	No	No	HCIV	Retained	Non-Adherent	5
Kitgum Hospital	Control		Good		20-49	Mid-Northern	>2 yrs	Yes	Yes	Hospital	Retained	Non-Adherent	6
Kangai HCIII	Control		Good	male		Mid-Northern		No	Yes	HCIII	Retained	Adherent	3
Bala HCIII	Control			female		Mid-Northern	1-2 yrs	No	No	HCIII	Retained	Non-Adherent	3
Kyazanga HCIV	Control		Good	female		Central 1 and 2	1-2 yrs	No	Yes	HCIV	Retained		2
Mwera HCIV	Control		Good	female	20-49	Central 1 and 2	>2 yrs	No	No	HCIV	Retained	Non-Adherent	2
Palabek-Kal HCIII	Control		Good	female	20-49	Mid-Northern	1-2 yrs	No	Yes	HCIII	Retained	Adherent	3
Mwera HCIV	Control		Good	female	20-49	Central 1 and 2	>2 yrs	Yes	Yes	HCIV	Retained	Adherent	2
Mwera HCIV	Control		Good	female	50+	Central 1 and 2	>2 yrs	No	Yes	HCIV	Retained	Non-Adherent	2
Kangai HCIII	Control		Good	female		Mid-Northern	Less than 1 yr	No	Yes	HCIII	Retained	Adherent	3
Lumino HCIII	Control			female		Mid-Eastern	Less than 1 yr	Yes	No	HCIII	Retained	Non-Adherent	7
Kyantungo HCIV	Control		Good	female	20-49	Central 1 and 2	<3 months	No	Yes	HCIV	Retained		10
Luweero HCIV	Control		Good	female		Central 1 and 2	>2 yrs	No	Yes	HCIV	Retained	Non-Adherent	2
Madi Opei HCIV	Control		Good	female		Mid-Northern	>2 yrs	No	Yes	HCIV	Retained	Adherent	5
Kyazanga HCIV	Control		Good	female		Central 1 and 2	Less than 1 yr	No	No	HCIV	Retained	Adherent	2
Madi Opei HCIV	Control		Good	female		Mid-Northern		No	Yes	HCIV	Retained	Adherent	5
Madi Opei HCIV	Control		Good	female		Mid-Northern	>2 yrs	No	Yes	HCIV			5
Kwera HCIII	Control		Good	male		Mid-Northern	Less than 1 yr	Yes	No	HCIII	Retained	Adherent	3
Kangai HCIII	Control		Good	female		Mid-Northern	Less than 1 yr	No	No	HCIII	Retained	Non-Adherent	3
Bala HCIII	Control			female		Mid-Northern	>2 yrs	No	No	HCIII	Retained	Non-Adherent	3
Kalagala HCIV	Control			female		Central 1 and 2	1-2 yrs	No	Yes	HCIV	Retained	Adherent	10
Ogur HCIV	Control		Good	female		Mid-Northern	Less than 1 yr	No	Yes	HCIV	Not Retained	Adherent	5
Lumino HCIII	Control			male		Mid-Eastern	1-2 yrs	No	Yes	HCIII	Retained	Adherent	7
Mwera HCIV	Control		Good	female	20-49	Central 1 and 2	1-2 yrs	No	Yes	HCIV	Retained	Non-Adherent	2
Kangai HCIII	Control		Good	female		Mid-Northern	1-2 yrs	No	Yes	HCIII	Retained	Adherent	3
Namasale HCIII	Control		Poor	female		Mid-Northern	1-2 yrs	Yes	Yes	HCIII	Not Retained		4
Ogur HCIV	Control			male		Mid-Northern	>2 yrs	Yes	Yes	HCIV	Retained	Non-Adherent	5
Kangai HCIII	Control		Good	male		Mid-Northern	1-2 yrs	No	Yes	HCIII	Retained	Adherent	3
Atanga HCIII	Control		Good	female		Mid-Northern	1-2 yrs	No	No	HCIII	Retained	Adherent	4
Kangai HCIII	Control		Good	male		Mid-Northern	Less than 1 yr	No	No	HCIII	Retained	Adherent	3
Atanga HCIII	Control		Good	female		Mid-Northern	>2 yrs	Yes	Yes	HCIII	Retained	Adherent	4
Kitgum Hospital	Control		Good	female	50+	Mid-Northern	>2 yrs	No	No	Hospital	Retained	Adherent	6
Kyantungo HCIV	Control		Good	female	20-49	Central 1 and 2	Less than 1 yr	No	Yes	HCIV		Adherent	10
Kalagala HCIV	Control		Good	female		Central 1 and 2	>2 yrs	No	Yes	HCIV	Retained	Adherent	10
Mwera HCIV	Control		Good	male	20-49	Central 1 and 2	1-2 yrs	No	Yes	HCIV	Retained	Adherent	2
Kalagala HCIV	Control		Poor	male		Central 1 and 2	>2 yrs	No	Yes	HCIV	Retained	Non-Adherent	10
Dokolo HCIV	Control		Good		50+	Mid-Northern	>2 yrs	No	No	HCIV	Retained	Adherent	5
Ngogwe HCIII	Control		Good	female	20-49	Central 1 and 2	1-2 yrs	No	Yes	HCIII	Retained	Adherent	1
Ogur HCIV	Control		Good	female		Mid-Northern	Less than 1 yr	Yes	Yes	HCIV	Not Retained	Non-Adherent	5
Namasale HCIII	Control		Good	female		Mid-Northern	>2 yrs	No	No	HCIII	Retained	Non-Adherent	4
Namasale HCIII	Control		Good	male		Mid-Northern	Less than 1 yr	No	Yes	HCIII	Retained	Adherent	4
Agwatta HCIII	Control		Poor	female		Mid-Northern		Yes	Yes	HCIII	Retained	Non-Adherent	3
Madi Opei HCIV	Control		Good	male		Mid-Northern	>2 yrs	No	Yes	HCIV	Retained	Adherent	5
Bala HCIII	Control		Good	female		Mid-Northern		No	Yes	HCIII	Retained	Non-Adherent	3
Ngogwe HCIII	Control		Good	female	20-49	Central 1 and 2	>2 yrs	Yes	Yes	HCIII	Retained	Non-Adherent	1
Kangai HCIII	Control		Good	female		Mid-Northern	1-2 yrs	No	Yes	HCIII	Retained	Non-Adherent	3
Aduku HCIV	Control		Poor	female		Mid-Northern	>2 yrs	No	Yes	HCIV	Not Retained		5
Atanga HCIII	Control		Good	female		Mid-Northern	>2 yrs	No	Yes	HCIII	Retained	Adherent	4
Namasale HCIII	Control		Good	male	20-49	Mid-Northern	Less than 1 yr	No	Yes	HCIII	Not Retained	Adherent	4
Mwera HCIV	Control		Good	male	20-49	Central 1 and 2	1-2 yrs	No	No	HCIV	Retained	Non-Adherent	2
Aduku HCIV	Control		Good	male	20-49	Mid-Northern	>2 yrs	Yes	Yes	HCIV	Retained	Non-Adherent	5
Lumino HCIII	Control		Good	female	20-49	Mid-Eastern	Less than 1 yr	No	Yes	HCIII	Not Retained		7
Atanga HCIII	Control		Good	female		Mid-Northern	>2 yrs	No	Yes	HCIII	Retained	Adherent	4
Mwera HCIV	Control		Good	female	20-49	Central 1 and 2	1-2 yrs	No	Yes	HCIV	Retained	Non-Adherent	2
Atanga HCIII	Control		Good	female		Mid-Northern	>2 yrs	No	Yes	HCIII	Retained	Adherent	4
Namasale HCIII	Control					Mid-Northern	<3 months	Yes	Yes	HCIII	Not Retained		4
Luweero HCIV	Control		Good	male		Central 1 and 2	Less than 1 yr	No	Yes	HCIV	Retained	Adherent	2
Lumino HCIII	Control			female	20-49	Mid-Eastern		No	Yes	HCIII	Retained	Adherent	7
Dokolo HCIV	Control					Mid-Northern		No	No	HCIV	Retained	Adherent	5
Luweero HCIV	Control		Good	female		Central 1 and 2	>2 yrs	No	No	HCIV	Retained	Non-Adherent	2
Kalagala HCIV	Control		Good	male	50+	Central 1 and 2	>2 yrs	No	Yes	HCIV	Retained	Adherent	10
Kyantungo HCIV	Control		Good	female		Central 1 and 2	Less than 1 yr	Yes	Yes	HCIV	Retained	Adherent	10
Kyazanga HCIV	Control		Good	female		Central 1 and 2	>2 yrs	No	Yes	HCIV	Retained	Adherent	2
Kangai HCIII	Control			male	20-49	Mid-Northern	>2 yrs	No	Yes	HCIII	Retained	Non-Adherent	3
Palabek-Kal HCIII	Control		Good	male		Mid-Northern	>2 yrs	Yes	Yes	HCIII	Retained	Adherent	3
Mwera HCIV	Control		Good	female	20-49	Central 1 and 2	>2 yrs	Yes	Yes	HCIV	Retained	Non-Adherent	2
Masafu General Hospital	Control		Good	female		Mid-Eastern	>2 yrs	No	Yes	Hospital	Retained	Adherent	9
Busia HCIV	Control		Good	female	20-49	Mid-Eastern	1-2 yrs	No	Yes	HCIV	Retained		8
Palabek-Kal HCIII	Control		Good	female	20-49	Mid-Northern	1-2 yrs	No	Yes	HCIII	Retained		3
Palabek-Kal HCIII	Control		Good	female		Mid-Northern	>2 yrs	No	Yes	HCIII	Retained	Non-Adherent	3
Ngogwe HCIII	Control		Good	female	50+	Central 1 and 2		No	No	HCIII	Retained	Adherent	1
Luweero HCIV	Control		Good	female		Central 1 and 2	Less than 1 yr	No	Yes	HCIV	Retained	Adherent	2
Atanga HCIII	Control		Good	female		Mid-Northern	>2 yrs	No	Yes	HCIII	Retained	Adherent	4
Kangai HCIII	Control			female		Mid-Northern	1-2 yrs	No	No	HCIII	Retained	Adherent	3
Ngogwe HCIII	Control		Good	female	20-49	Central 1 and 2	>2 yrs	No	Yes	HCIII	Retained	Adherent	1
Atanga HCIII	Control		Poor	male	20-49	Mid-Northern	>2 yrs	No	Yes	HCIII	Retained		4
Aduku HCIV	Control		Good	female	20-49	Mid-Northern	Less than 1 yr	Yes	No	HCIV	Retained	Adherent	5
Dokolo HCIV	Control		Good	male	50+	Mid-Northern	Less than 1 yr	No	Yes	HCIV	Retained	Adherent	5
Agwatta HCIII	Control			male		Mid-Northern	<3 months	No	Yes	HCIII	Retained		3
Kangai HCIII	Control		Good	female		Mid-Northern	1-2 yrs	No	Yes	HCIII	Retained	Adherent	3
Kitgum Hospital	Control		Good	male		Mid-Northern	>2 yrs	No	Yes	Hospital	Not Retained		6
Mwera HCIV	Control		Good	female	<20	Central 1 and 2	>2 yrs	No	No	HCIV	Retained	Adherent	2
Lumino HCIII	Control		Good			Mid-Eastern	Less than 1 yr	No	Yes	HCIII	Retained	Adherent	7
Kyantungo HCIV	Control			male	20-49	Central 1 and 2	Less than 1 yr	No	Yes	HCIV	Not Retained	Adherent	10
Luweero HCIV	Control		Good	female		Central 1 and 2	Less than 1 yr	No	Yes	HCIV	Retained	Adherent	2
Namasale HCIII	Control		Good	male	20-49	Mid-Northern	1-2 yrs	Yes	No	HCIII	Retained	Non-Adherent	4
Kwera HCIII	Control			male		Mid-Northern		No	Yes	HCIII	Retained	Adherent	3
Kyazanga HCIV	Control		Good	male		Central 1 and 2	>2 yrs	Yes	Yes	HCIV	Retained	Adherent	2
Mwera HCIV	Control		Good	male	20-49	Central 1 and 2	Less than 1 yr	No	No	HCIV	Retained	Non-Adherent	2
Orum HCIV	Control		Good	female		Mid-Northern	Less than 1 yr	No	Yes	HCIV	Retained	Adherent	5
Mwera HCIV	Control		Good	male	20-49	Central 1 and 2	>2 yrs	No	Yes	HCIV	Retained	Adherent	2
Dokolo HCIV	Control		Fair		20-49	Mid-Northern	>2 yrs	No	Yes	HCIV	Retained		5
Kyazanga HCIV	Control		Good	male		Central 1 and 2	>2 yrs	No	No	HCIV	Retained	Adherent	2
Dokolo HCIV	Control		Good	female		Mid-Northern	Less than 1 yr	No	No	HCIV	Retained	Adherent	5
Orum HCIV	Control		Good	male	20-49	Mid-Northern		Yes	No	HCIV	Retained	Non-Adherent	5
Palabek-Kal HCIII	Control		Good	female	20-49	Mid-Northern	>2 yrs	No	Yes	HCIII	Retained	Adherent	3
Namasale HCIII	Control		Good	male	20-49	Mid-Northern	1-2 yrs	Yes	No	HCIII	Retained	Adherent	4
Agwatta HCIII	Control		Good			Mid-Northern	>2 yrs	No	No	HCIII	Retained	Adherent	3
Ngogwe HCIII	Control		Fair	female	20-49	Central 1 and 2	>2 yrs	Yes	Yes	HCIII	Retained	Non-Adherent	1
Ngogwe HCIII	Control		Good	female	20-49	Central 1 and 2	>2 yrs	No	Yes	HCIII	Retained	Adherent	1
Bala HCIII	Control		Good	male		Mid-Northern	1-2 yrs	No	No	HCIII	Retained	Adherent	3
Agwatta HCIII	Control		Good	female		Mid-Northern	>2 yrs	Yes	No	HCIII	Retained	Non-Adherent	3
Mwera HCIV	Control		Good	female	20-49	Central 1 and 2	1-2 yrs	No	Yes	HCIV	Retained	Non-Adherent	2
Namasale HCIII	Control		Good			Mid-Northern	Less than 1 yr	No	Yes	HCIII	Retained	Adherent	4
Palabek-Kal HCIII	Control		Good	female		Mid-Northern	>2 yrs	No	Yes	HCIII	Retained	Adherent	3
Kalagala HCIV	Control		Good	male	50+	Central 1 and 2	>2 yrs	No	No	HCIV	Retained	Non-Adherent	10
Palabek-Kal HCIII	Control		Good	female	20-49	Mid-Northern	>2 yrs	No	Yes	HCIII	Retained	Adherent	3
Kangai HCIII	Control		Good	female		Mid-Northern	Less than 1 yr	No	Yes	HCIII	Retained	Non-Adherent	3
Ngogwe HCIII	Control			female	20-49	Central 1 and 2	<3 months	No	Yes	HCIII	Retained		1
Palabek-Kal HCIII	Control		Good	male		Mid-Northern	>2 yrs	Yes	Yes	HCIII	Retained	Adherent	3
Busia HCIV	Control		Good	female	20-49	Mid-Eastern	>2 yrs	No	Yes	HCIV	Retained	Adherent	8
Kyazanga HCIV	Control		Good	female		Central 1 and 2	Less than 1 yr	No	Yes	HCIV	Retained	Adherent	2
Namasale HCIII	Control		Good	male	20-49	Mid-Northern		No	Yes	HCIII	Retained		4
Madi Opei HCIV	Control		Good	female	50+	Mid-Northern	>2 yrs	No	Yes	HCIV	Retained	Adherent	5
Aduku HCIV	Control		Good	female	20-49	Mid-Northern	>2 yrs	No	No	HCIV	Retained	Adherent	5
Kitgum Hospital	Control		Good	female	20-49	Mid-Northern	>2 yrs	No	Yes	Hospital	Retained	Adherent	6
Ogur HCIV	Control		Good	female		Mid-Northern	>2 yrs	No	Yes	HCIV	Not Retained		5
Agwatta HCIII	Control		Good	female		Mid-Northern	Less than 1 yr	No	Yes	HCIII	Retained	Adherent	3
Namasale HCIII	Control		Good	female		Mid-Northern	Less than 1 yr	No	Yes	HCIII	Retained	Adherent	4
Kwera HCIII	Control		Good	female		Mid-Northern	<3 months	No	No	HCIII	Retained	Non-Adherent	3
Atanga HCIII	Control		Good	male	50+	Mid-Northern	>2 yrs	Yes	Yes	HCIII	Retained	Adherent	4
Lumino HCIII	Control		Good	female	20-49	Mid-Eastern	>2 yrs	Yes	Yes	HCIII	Retained	Adherent	7
Bududa Hospital	Control		Good	female		Mid-Eastern	>2 yrs	No	Yes	Hospital	Retained	Adherent	9
Masafu General Hospital	Control		Good	female		Mid-Eastern	1-2 yrs	No	Yes	Hospital	Retained	Adherent	9
Kalagala HCIV	Control		Good	female		Central 1 and 2	>2 yrs	No	Yes	HCIV	Retained	Adherent	10
Kitgum Hospital	Control		Good	female	20-49	Mid-Northern	>2 yrs	Yes	No	Hospital	Retained	Adherent	6
Agwatta HCIII	Control		Good	female		Mid-Northern	>2 yrs	Yes	Yes	HCIII	Retained	Adherent	3
Kalagala HCIV	Control		Good	female	<20	Central 1 and 2	1-2 yrs	No	Yes	HCIV	Not Retained		10
Mwera HCIV	Control		Good	male	20-49	Central 1 and 2	1-2 yrs	Yes	No	HCIV	Retained	Adherent	2
Kwera HCIII	Control		Good	male		Mid-Northern	1-2 yrs	No	Yes	HCIII	Retained	Adherent	3
Aduku HCIV	Control		Good	female	20-49	Mid-Northern	Less than 1 yr	No	No	HCIV	Retained	Adherent	5
Dokolo HCIV	Control			female		Mid-Northern	1-2 yrs	No	Yes	HCIV	Retained	Adherent	5
Lumino HCIII	Control		Good	female	20-49	Mid-Eastern	1-2 yrs	No	Yes	HCIII	Not Retained	Non-Adherent	7
Kyantungo HCIV	Control		Good	male	20-49	Central 1 and 2	>2 yrs	No	Yes	HCIV	Retained	Adherent	10
Palabek-Kal HCIII	Control		Good	male		Mid-Northern	>2 yrs	No	Yes	HCIII	Retained	Adherent	3
Agwatta HCIII	Control		Good	female		Mid-Northern	Less than 1 yr	Yes	No	HCIII	Retained	Non-Adherent	3
Orum HCIV	Control		Good	female		Mid-Northern	1-2 yrs	No	Yes	HCIV	Retained	Adherent	5
Bududa Hospital	Control		Good	female		Mid-Eastern	>2 yrs	Yes	Yes	Hospital	Retained	Non-Adherent	9
Kangai HCIII	Control		Good	female		Mid-Northern	Less than 1 yr	No	Yes	HCIII	Retained	Adherent	3
Ngogwe HCIII	Control		Fair	female	20-49	Central 1 and 2	1-2 yrs	No	Yes	HCIII	Retained	Non-Adherent	1
Ngogwe HCIII	Control		Poor	female	20-49	Central 1 and 2	Less than 1 yr	No	Yes	HCIII	Not Retained		1
Agwatta HCIII	Control		Good	male	20-49	Mid-Northern	1-2 yrs	No	Yes	HCIII	Retained	Adherent	3
Lumino HCIII	Control		Good	female	20-49	Mid-Eastern	Less than 1 yr	Yes	Yes	HCIII	Retained	Adherent	7
Kangai HCIII	Control		Good	male		Mid-Northern	Less than 1 yr	No	No	HCIII	Retained	Adherent	3
Kyantungo HCIV	Control		Good	male	50+	Central 1 and 2	Less than 1 yr	No	Yes	HCIV	Retained	Adherent	10
Kitgum Hospital	Control		Good	male	20-49	Mid-Northern	>2 yrs	No	Yes	Hospital	Retained	Adherent	6
Madi Opei HCIV	Control		Good	male		Mid-Northern	>2 yrs	No	Yes	HCIV	Retained	Adherent	5
Atanga HCIII	Control		Good	female		Mid-Northern	>2 yrs	No	No	HCIII	Retained	Adherent	4
Madi Opei HCIV	Control		Good	female		Mid-Northern	>2 yrs	No	Yes	HCIV	Retained	Adherent	5
Mwera HCIV	Control		Good	female	20-49	Central 1 and 2	1-2 yrs	Yes	Yes	HCIV	Retained	Adherent	2
Palabek-Kal HCIII	Control		Good	female		Mid-Northern	>2 yrs	No	Yes	HCIII	Retained	Adherent	3
Ngogwe HCIII	Control		Good	female	50+	Central 1 and 2	>2 yrs	No	Yes	HCIII	Retained	Adherent	1
Palabek-Kal HCIII	Control		Good	female		Mid-Northern	>2 yrs	No	Yes	HCIII	Retained	Adherent	3
Dokolo HCIV	Control		Good	female	50+	Mid-Northern	1-2 yrs	No	No	HCIV	Retained	Adherent	5
Dokolo HCIV	Control			male		Mid-Northern	Less than 1 yr	No	Yes	HCIV	Retained	Adherent	5
Kalagala HCIV	Control		Good	female		Central 1 and 2	1-2 yrs	No	Yes	HCIV	Retained	Adherent	10
Bududa Hospital	Control		Good	female		Mid-Eastern	>2 yrs	Yes	Yes	Hospital	Retained	Adherent	9
Atanga HCIII	Control		Good	female		Mid-Northern	>2 yrs	No	No	HCIII	Retained	Non-Adherent	4
Busia HCIV	Control		Good			Mid-Eastern	>2 yrs	No	Yes	HCIV	Retained	Adherent	8
Masafu General Hospital	Control		Good	male		Mid-Eastern	>2 yrs	No	Yes	Hospital	Retained	Adherent	9
Luweero HCIV	Control		Good	female		Central 1 and 2	1-2 yrs	No	Yes	HCIV	Retained	Non-Adherent	2
Lumino HCIII	Control		Good	male		Mid-Eastern	Less than 1 yr	No	Yes	HCIII	Retained	Adherent	7
Palabek-Kal HCIII	Control		Good	male		Mid-Northern	>2 yrs	Yes	Yes	HCIII	Retained	Adherent	3
Mwera HCIV	Control		Good	female		Central 1 and 2	Less than 1 yr	Yes	Yes	HCIV	Retained	Adherent	2
Dokolo HCIV	Control		Good	female		Mid-Northern	>2 yrs	No	No	HCIV	Retained	Adherent	5
Agwatta HCIII	Control		Good			Mid-Northern	>2 yrs	No	Yes	HCIII	Retained	Adherent	3
Dokolo HCIV	Control			female	50+	Mid-Northern	Less than 1 yr	No	No	HCIV	Retained	Adherent	5
Dokolo HCIV	Control			male	20-49	Mid-Northern	>2 yrs	No	Yes	HCIV	Retained	Adherent	5
Kitgum Hospital	Control		Good	female		Mid-Northern	>2 yrs	No	Yes	Hospital	Retained	Adherent	6
Masafu General Hospital	Control			male	50+	Mid-Eastern	>2 yrs	Yes	Yes	Hospital	Retained	Adherent	9
Kitgum Hospital	Control		Good	female		Mid-Northern	>2 yrs	No	Yes	Hospital	Retained	Adherent	6
Kangai HCIII	Control		Good	female		Mid-Northern	>2 yrs	No	Yes	HCIII	Retained	Adherent	3
Butenga HCIV	Intervention	Exisitng ART day	Good	female	50+	Central 1 and 2	1-2 yrs	No	Yes	HCIV	Retained	Adherent	2
Butenga HCIV	Intervention	Exisitng ART day	Good	female	20-49	Central 1 and 2	>2 yrs	No	Yes	HCIV	Retained	Adherent	2
Padibe HCIV	Intervention	New ART day	Good	female		Mid-Northern	Less than 1 yr	No	Yes	HCIV	Retained	Adherent	5
Etam HCIII	Intervention	Exisitng ART day	Good	female		Mid-Northern	1-2 yrs	No	Yes	HCIII	Retained	Non-Adherent	3
Nyimbwa HCIV	Intervention	Exisitng ART day	Good	female	20-49	Central 1 and 2	Less than 1 yr	No	No	HCIV	Retained	Adherent	10
Nakasongola HCIV	Intervention	New ART day	Good	female	50+	Central 1 and 2	>2 yrs	No	Yes	HCIV	Retained	Adherent	2
Bukuya HCIII	Intervention	New ART day	Good	female		Central 1 and 2	>2 yrs	No	Yes	HCIII	Retained	Adherent	1
Kassanda HCIV	Intervention	New ART day	Good	female		Central 1 and 2	1-2 yrs	No	Yes	HCIV	Retained	Adherent	2
Nakasongola HCIV	Intervention	New ART day	Good	male		Central 1 and 2	Less than 1 yr	No	No	HCIV		Adherent	2
Koch Goma HCIII	Intervention	New ART day	Good	male	20-49	Mid-Northern	>2 yrs	Yes	Yes	HCIII	Retained	Adherent	4
Koch Goma HCIII	Intervention	New ART day	Good	female		Mid-Northern	>2 yrs	No	Yes	HCIII	Retained	Adherent	4
Buhehe HCIII	Intervention	New ART day	Good	male	20-49	Mid-Eastern	Less than 1 yr	Yes	Yes	HCIII	Retained	Adherent	7
Kassanda HCIV	Intervention	New ART day	Good	female	50+	Central 1 and 2	>2 yrs	No	Yes	HCIV	Retained	Adherent	2
Amolatar HCIV	Intervention	Exisitng ART day		male		Mid-Northern	>2 yrs	Yes	Yes	HCIV	Retained	Adherent	5
Etam HCIII	Intervention	Exisitng ART day	Good	female		Mid-Northern	Less than 1 yr	No	Yes	HCIII	Retained	Adherent	3
Naam Okora HCIV	Intervention	New ART day	Good	male		Mid-Northern	>2 yrs	No	No	HCIV	Retained	Non-Adherent	10
Kibuku HCIV	Intervention	Exisitng ART day	Good	female	50+	Mid-Eastern	>2 yrs	No	Yes	HCIV	Retained	Adherent	8
Naam Okora HCIV	Intervention	New ART day	Good	female		Mid-Northern	1-2 yrs	Yes	Yes	HCIV	Retained	Adherent	10
Kapchorwa Hospital	Intervention	Exisitng ART day	Poor	female		Mid-Eastern	>2 yrs	No	No	Hospital	Retained	Non-Adherent	9
Nakasongola HCIV	Intervention	New ART day	Good	female		Central 1 and 2	1-2 yrs	No	Yes	HCIV	Retained	Non-Adherent	2
Bukuya HCIII	Intervention	New ART day	Good	female		Central 1 and 2	>2 yrs	No	Yes	HCIII	Retained	Adherent	1
Kibuku HCIV	Intervention	Exisitng ART day	Good	male		Mid-Eastern	1-2 yrs	Yes	Yes	HCIV	Retained	Adherent	8
Kapchorwa Hospital	Intervention	Exisitng ART day	Good	female		Mid-Eastern	>2 yrs	No	Yes	Hospital	Retained	Adherent	9
Agulurude HCIII	Intervention	Exisitng ART day	Good	female		Mid-Northern		No	Yes	HCIII	Retained	Adherent	4
Bukigai HCIII	Intervention	New ART day	Poor	female		Mid-Eastern	>2 yrs	Yes	Yes	HCIII	Retained	Non-Adherent	7
Etam HCIII	Intervention	Exisitng ART day	Good	female	50+	Mid-Northern	<3 months	Yes	Yes	HCIII	Retained		3
Akokoro HCIII	Intervention	New ART day	Fair	male		Mid-Northern	>2 yrs	Yes	No	HCIII	Retained	Adherent	3
Kapchorwa Hospital	Intervention	Exisitng ART day	Fair	female		Mid-Eastern	<3 months	No	Yes	Hospital	Retained	Adherent	9
Buhehe HCIII	Intervention	New ART day	Poor	female	20-49	Mid-Eastern	>2 yrs	No	No	HCIII	Retained	Non-Adherent	7
Amolatar HCIV	Intervention	Exisitng ART day				Mid-Northern	>2 yrs	No	Yes	HCIV	Retained	Adherent	5
Etam HCIII	Intervention	Exisitng ART day	Good	female	20-49	Mid-Northern	<3 months	No	Yes	HCIII	Retained	Adherent	3
Padibe HCIV	Intervention	New ART day	Good	male		Mid-Northern	Less than 1 yr	No	Yes	HCIV	Retained	Adherent	5
Nyimbwa HCIV	Intervention	Exisitng ART day	Good	female		Central 1 and 2	>2 yrs	No	No	HCIV	Retained	Adherent	10
Kapchorwa Hospital	Intervention	Exisitng ART day	Good	female		Mid-Eastern	1-2 yrs	No	Yes	Hospital	Retained	Adherent	9
Kapchorwa Hospital	Intervention	Exisitng ART day	Good	female		Mid-Eastern	>2 yrs	No	Yes	Hospital	Retained	Adherent	9
Etam HCIII	Intervention	Exisitng ART day	Good	female		Mid-Northern	>2 yrs	No	No	HCIII	Retained	Non-Adherent	3
Apac Hospital	Intervention	New ART day	Good	female	20-49	Mid-Northern	>2 yrs	No	Yes	Hospital	Retained	Adherent	6
Otwal HCIII	Intervention	New ART day	Good	female		Mid-Northern	>2 yrs	No	Yes	HCIII	Retained	Adherent	3
Aboke HCIV	Intervention	Exisitng ART day	Good	female		Mid-Northern	>2 yrs	No	Yes	HCIV	Retained		5
Bukuya HCIII	Intervention	New ART day	Good	male		Central 1 and 2	>2 yrs	No	No	HCIII	Retained	Adherent	1
Etam HCIII	Intervention	Exisitng ART day	Fair	male		Mid-Northern	1-2 yrs	Yes	Yes	HCIII	Retained	Adherent	3
Koch Goma HCIII	Intervention	New ART day	Good	female	20-49	Mid-Northern	Less than 1 yr	No	Yes	HCIII	Retained	Adherent	4
Apac Hospital	Intervention	New ART day		female	20-49	Mid-Northern	>2 yrs	No	Yes	Hospital	Retained	Adherent	6
Bukuya HCIII	Intervention	New ART day	Good	female		Central 1 and 2	Less than 1 yr	No	No	HCIII	Retained	Non-Adherent	1
Bukuya HCIII	Intervention	New ART day	Good	female		Central 1 and 2	>2 yrs	No	No	HCIII	Retained	Adherent	1
Kassanda HCIV	Intervention	New ART day	Good	male		Central 1 and 2	1-2 yrs	No	No	HCIV	Retained	Non-Adherent	2
Apac Hospital	Intervention	New ART day	Good	female	20-49	Mid-Northern		No	Yes	Hospital	Retained	Adherent	6
Bata HCIII	Intervention	New ART day	Good	female		Mid-Northern	>2 yrs	No	Yes	HCIII	Retained	Adherent	3
Kassanda HCIV	Intervention	New ART day	Good	female		Central 1 and 2	>2 yrs	Yes	Yes	HCIV	Not Retained	Adherent	2
Etam HCIII	Intervention	Exisitng ART day	Good	female	50+	Mid-Northern	<3 months	No	Yes	HCIII	Retained		3
Aboke HCIV	Intervention	Exisitng ART day	Good	male		Mid-Northern	>2 yrs	No	Yes	HCIV	Retained	Adherent	5
Kibuku HCIV	Intervention	Exisitng ART day	Good	male		Mid-Eastern	1-2 yrs	No	No	HCIV	Retained	Adherent	8
Akokoro HCIII	Intervention	New ART day	Good	female	20-49	Mid-Northern	1-2 yrs	No	Yes	HCIII	Retained	Adherent	3
Amolatar HCIV	Intervention	Exisitng ART day		female	50+	Mid-Northern	>2 yrs	No	Yes	HCIV	Retained	Non-Adherent	5
Akokoro HCIII	Intervention	New ART day	Good	male	20-49	Mid-Northern	1-2 yrs	No	No	HCIII	Retained	Adherent	3
Kassanda HCIV	Intervention	New ART day	Good	female		Central 1 and 2	>2 yrs	No	No	HCIV	Retained	Non-Adherent	2
Kibuku HCIV	Intervention	Exisitng ART day	Good	female		Mid-Eastern	>2 yrs	No	Yes	HCIV	Retained	Non-Adherent	8
Atiak HCIV	Intervention	New ART day	Good	female		Mid-Northern	>2 yrs	Yes	No	HCIV	Retained	Adherent	5
Padibe HCIV	Intervention	New ART day	Good	female		Mid-Northern	>2 yrs	Yes	Yes	HCIV	Retained	Adherent	5
Nyimbwa HCIV	Intervention	Exisitng ART day	Good			Central 1 and 2	>2 yrs	No	Yes	HCIV	Retained	Non-Adherent	10
Etam HCIII	Intervention	Exisitng ART day	Good	male		Mid-Northern	1-2 yrs	Yes	Yes	HCIII	Retained	Non-Adherent	3
Bukuya HCIII	Intervention	New ART day	Good	female		Central 1 and 2	1-2 yrs	Yes	Yes	HCIII	Retained	Adherent	1
Nyimbwa HCIV	Intervention	Exisitng ART day	Good	male		Central 1 and 2	>2 yrs	No	Yes	HCIV	Retained	Adherent	10
Etam HCIII	Intervention	Exisitng ART day	Good	female		Mid-Northern	>2 yrs	Yes	Yes	HCIII	Retained	Non-Adherent	3
Busolwe Hospital	Intervention	Exisitng ART day	Good	female		Mid-Eastern	>2 yrs	No	No	Hospital	Retained	Adherent	9
Anaka Hospital	Intervention	New ART day	Good	male		Mid-Northern	>2 yrs	No	No	Hospital	Retained	Adherent	6
Aboke HCIV	Intervention	Exisitng ART day		female		Mid-Northern	1-2 yrs	No	Yes	HCIV	Not Retained		5
Bukuya HCIII	Intervention	New ART day	Good	female		Central 1 and 2	Less than 1 yr	No	Yes	HCIII	Retained	Non-Adherent	1
Naam Okora HCIV	Intervention	New ART day	Good	male		Mid-Northern	>2 yrs	No	Yes	HCIV	Retained	Adherent	10
Otwal HCIII	Intervention	New ART day	Good	female		Mid-Northern	1-2 yrs	No	Yes	HCIII	Not Retained	Adherent	3
Kapchorwa Hospital	Intervention	Exisitng ART day	Good	female		Mid-Eastern		Yes	No	Hospital	Retained	Adherent	9
Atiak HCIV	Intervention	New ART day	Good	female	20-49	Mid-Northern	1-2 yrs	No	Yes	HCIV	Not Retained	Adherent	5
Bukigai HCIII	Intervention	New ART day	Good	male		Mid-Eastern	>2 yrs	Yes	Yes	HCIII	Retained	Non-Adherent	7
Etam HCIII	Intervention	Exisitng ART day	Good	female		Mid-Northern	>2 yrs	Yes	Yes	HCIII	Not Retained		3
Naam Okora HCIV	Intervention	New ART day	Good	male		Mid-Northern	>2 yrs	Yes	Yes	HCIV	Retained	Adherent	10
Buhehe HCIII	Intervention	New ART day	Good	female	20-49	Mid-Eastern	1-2 yrs	No	No	HCIII	Retained	Adherent	7
Bukuya HCIII	Intervention	New ART day	Good	female		Central 1 and 2	1-2 yrs	No	Yes	HCIII	Retained	Adherent	1
Buhehe HCIII	Intervention	New ART day	Good	female		Mid-Eastern	Less than 1 yr	No	No	HCIII	Retained	Adherent	7
Kassanda HCIV	Intervention	New ART day	Good	female		Central 1 and 2	Less than 1 yr	No	No	HCIV	Retained	Adherent	2
Bata HCIII	Intervention	New ART day	Good	male	50+	Mid-Northern	>2 yrs	No	Yes	HCIII	Retained	Non-Adherent	3
Bukigai HCIII	Intervention	New ART day	Good	female		Mid-Eastern	>2 yrs	Yes	No	HCIII	Retained	Adherent	7
Buhehe HCIII	Intervention	New ART day	Good	male	20-49	Mid-Eastern	>2 yrs	No	Yes	HCIII	Retained	Adherent	7
Nyimbwa HCIV	Intervention	Exisitng ART day	Good	female		Central 1 and 2	Less than 1 yr	No	Yes	HCIV	Retained	Adherent	10
Nyimbwa HCIV	Intervention	Exisitng ART day	Poor	female	20-49	Central 1 and 2	<3 months	No	Yes	HCIV	Retained	Non-Adherent	10
Amolatar HCIV	Intervention	Exisitng ART day		male		Mid-Northern	>2 yrs	No	Yes	HCIV	Not Retained	Adherent	5
Nakasongola HCIV	Intervention	New ART day	Good	female	50+	Central 1 and 2	Less than 1 yr	No	Yes	HCIV	Retained	Adherent	2
Atiak HCIV	Intervention	New ART day	Good	female		Mid-Northern	>2 yrs	Yes	Yes	HCIV	Retained	Adherent	5
Bukigai HCIII	Intervention	New ART day	Good	female		Mid-Eastern	>2 yrs	No	Yes	HCIII	Retained	Adherent	7
Nyimbwa HCIV	Intervention	Exisitng ART day	Good	female	20-49	Central 1 and 2	>2 yrs	Yes	Yes	HCIV	Retained	Non-Adherent	10
Kapchorwa Hospital	Intervention	Exisitng ART day	Good	female	20-49	Mid-Eastern	>2 yrs	No	Yes	Hospital	Retained	Adherent	9
Otwal HCIII	Intervention	New ART day	Good	male	20-49	Mid-Northern	>2 yrs	No	Yes	HCIII	Not Retained		3
Bata HCIII	Intervention	New ART day	Good	female		Mid-Northern	>2 yrs	No	No	HCIII	Retained	Non-Adherent	3
Nakasongola HCIV	Intervention	New ART day	Good	female	50+	Central 1 and 2	>2 yrs	No	Yes	HCIV	Retained	Adherent	2
Etam HCIII	Intervention	Exisitng ART day	Good	male	50+	Mid-Northern	>2 yrs	Yes	Yes	HCIII	Retained	Adherent	3
Naam Okora HCIV	Intervention	New ART day	Fair	female		Mid-Northern	>2 yrs	No	No	HCIV	Retained	Non-Adherent	10
Koch Goma HCIII	Intervention	New ART day	Good	female	20-49	Mid-Northern	1-2 yrs	No	Yes	HCIII	Retained	Adherent	4
Busolwe Hospital	Intervention	Exisitng ART day	Good	male	50+	Mid-Eastern	<3 months	No	Yes	Hospital	Retained	Adherent	9
Kapchorwa Hospital	Intervention	Exisitng ART day	Good	female		Mid-Eastern	1-2 yrs	No	Yes	Hospital	Retained	Adherent	9
Bukigai HCIII	Intervention	New ART day	Good	female		Mid-Eastern	Less than 1 yr	No	Yes	HCIII	Retained	Non-Adherent	7
Kapchorwa Hospital	Intervention	Exisitng ART day	Good	male		Mid-Eastern	>2 yrs	Yes	No	Hospital	Retained	Non-Adherent	9
Koch Goma HCIII	Intervention	New ART day	Good	female	20-49	Mid-Northern	1-2 yrs	No	Yes	HCIII	Retained	Adherent	4
Padibe HCIV	Intervention	New ART day	Good	female		Mid-Northern	>2 yrs	No	Yes	HCIV	Retained	Adherent	5
Agulurude HCIII	Intervention	Exisitng ART day	Good	female		Mid-Northern	Less than 1 yr	No	No	HCIII	Retained	Adherent	4
Amolatar HCIV	Intervention	Exisitng ART day		male		Mid-Northern	>2 yrs	Yes	Yes	HCIV	Retained	Adherent	5
Buhehe HCIII	Intervention	New ART day	Good	male	20-49	Mid-Eastern	>2 yrs	No	Yes	HCIII	Retained	Adherent	7
Anaka Hospital	Intervention	New ART day	Good	male		Mid-Northern	>2 yrs	No	No	Hospital	Retained	Non-Adherent	6
Busolwe Hospital	Intervention	Exisitng ART day	Good			Mid-Eastern	>2 yrs	No	Yes	Hospital	Retained	Adherent	9
Busolwe Hospital	Intervention	Exisitng ART day	Good	female	20-49	Mid-Eastern	<3 months	No	Yes	Hospital	Retained	Adherent	9
Naam Okora HCIV	Intervention	New ART day	Good	male		Mid-Northern	>2 yrs	No	Yes	HCIV		Adherent	10
Busolwe Hospital	Intervention	Exisitng ART day	Good	female	20-49	Mid-Eastern	>2 yrs	Yes	No	Hospital	Retained	Adherent	9
Aboke HCIV	Intervention	Exisitng ART day	Good	female		Mid-Northern	>2 yrs	No	Yes	HCIV	Retained		5
Bukuya HCIII	Intervention	New ART day	Good	female		Central 1 and 2	1-2 yrs	Yes	No	HCIII	Retained	Non-Adherent	1
Busolwe Hospital	Intervention	Exisitng ART day	Good	female		Mid-Eastern	Less than 1 yr	Yes	No	Hospital	Retained	Adherent	9
Koch Goma HCIII	Intervention	New ART day	Fair	female	20-49	Mid-Northern	1-2 yrs	Yes	Yes	HCIII	Retained	Adherent	4
Naam Okora HCIV	Intervention	New ART day		male		Mid-Northern	1-2 yrs	Yes	Yes	HCIV		Adherent	10
Padibe HCIV	Intervention	New ART day	Good	female		Mid-Northern	>2 yrs	No	Yes	HCIV	Retained	Adherent	5
Nakasongola HCIV	Intervention	New ART day	Good	male		Central 1 and 2	Less than 1 yr	No	Yes	HCIV			2
Kibuku HCIV	Intervention	Exisitng ART day	Good	female		Mid-Eastern	>2 yrs	No	Yes	HCIV	Retained	Adherent	8
Apac Hospital	Intervention	New ART day		female		Mid-Northern	>2 yrs	Yes	No	Hospital	Retained	Adherent	6
Anaka Hospital	Intervention	New ART day	Fair	male		Mid-Northern	>2 yrs	No	Yes	Hospital	Retained	Non-Adherent	6
Nakasongola HCIV	Intervention	New ART day	Good	male		Central 1 and 2	Less than 1 yr	No	Yes	HCIV		Adherent	2
Buhehe HCIII	Intervention	New ART day	Good	male	<20	Mid-Eastern	>2 yrs	No	Yes	HCIII	Retained	Non-Adherent	7
Etam HCIII	Intervention	Exisitng ART day	Good	female	20-49	Mid-Northern	1-2 yrs	No	No	HCIII	Retained	Adherent	3
Bukigai HCIII	Intervention	New ART day	Good	female		Mid-Eastern	>2 yrs	Yes	Yes	HCIII	Retained	Non-Adherent	7
Padibe HCIV	Intervention	New ART day	Good	female	20-49	Mid-Northern	>2 yrs	No	Yes	HCIV	Retained	Non-Adherent	5
Nyimbwa HCIV	Intervention	Exisitng ART day	Good	male	20-49	Central 1 and 2	>2 yrs	Yes	No	HCIV	Retained	Adherent	10
Bata HCIII	Intervention	New ART day		male		Mid-Northern	>2 yrs	No	Yes	HCIII	Retained		3
Kibuku HCIV	Intervention	Exisitng ART day	Good	male	20-49	Mid-Eastern	>2 yrs	No	No	HCIV	Retained	Non-Adherent	8
Bukigai HCIII	Intervention	New ART day	Poor	female		Mid-Eastern	>2 yrs	No	No	HCIII	Retained	Non-Adherent	7
Otwal HCIII	Intervention	New ART day		female		Mid-Northern	Less than 1 yr	No	Yes	HCIII	Not Retained		3
Bata HCIII	Intervention	New ART day	Good	female		Mid-Northern	1-2 yrs	No	Yes	HCIII	Retained	Adherent	3
Butenga HCIV	Intervention	Exisitng ART day		female		Central 1 and 2	1-2 yrs	No	Yes	HCIV	Retained	Adherent	2
Atiak HCIV	Intervention	New ART day	Good	female		Mid-Northern	>2 yrs	No	Yes	HCIV	Retained	Adherent	5
Bukigai HCIII	Intervention	New ART day	Good	female		Mid-Eastern	>2 yrs	No	No	HCIII	Retained	Non-Adherent	7
Busolwe Hospital	Intervention	Exisitng ART day	Good	female		Mid-Eastern	>2 yrs	No	Yes	Hospital	Retained	Adherent	9
Kibuku HCIV	Intervention	Exisitng ART day	Good	male	50+	Mid-Eastern	>2 yrs	No	Yes	HCIV	Retained	Adherent	8
Naam Okora HCIV	Intervention	New ART day	Good	female		Mid-Northern	>2 yrs	No	Yes	HCIV	Retained	Adherent	10
Nyimbwa HCIV	Intervention	Exisitng ART day	Good	male		Central 1 and 2	>2 yrs	No	Yes	HCIV	Retained	Adherent	10
Naam Okora HCIV	Intervention	New ART day	Good	female		Mid-Northern	>2 yrs	No	Yes	HCIV	Retained	Adherent	10
Kassanda HCIV	Intervention	New ART day	Good	female	20-49	Central 1 and 2	1-2 yrs	No	Yes	HCIV	Retained	Non-Adherent	2
Anaka Hospital	Intervention	New ART day	Good	male		Mid-Northern	>2 yrs	No	No	Hospital	Retained	Adherent	6
Nakasongola HCIV	Intervention	New ART day	Good	male	20-49	Central 1 and 2	>2 yrs	No	No	HCIV	Retained	Non-Adherent	2
Otwal HCIII	Intervention	New ART day	Good	female	20-49	Mid-Northern	1-2 yrs	No	Yes	HCIII	Not Retained	Adherent	3
Naam Okora HCIV	Intervention	New ART day	Good	female		Mid-Northern	>2 yrs	Yes	Yes	HCIV	Retained	Adherent	10
Atiak HCIV	Intervention	New ART day	Poor	female		Mid-Northern	>2 yrs	No	Yes	HCIV	Retained	Non-Adherent	5
Etam HCIII	Intervention	Exisitng ART day	Good	female		Mid-Northern	Less than 1 yr	No	No	HCIII	Retained	Non-Adherent	3
Bukigai HCIII	Intervention	New ART day	Good	female		Mid-Eastern	1-2 yrs	No	Yes	HCIII	Retained	Adherent	7
Kapchorwa Hospital	Intervention	Exisitng ART day	Poor	female		Mid-Eastern	1-2 yrs	No	Yes	Hospital	Not Retained		9
Nyimbwa HCIV	Intervention	Exisitng ART day	Good	female	<20	Central 1 and 2	>2 yrs	No	Yes	HCIV	Retained	Adherent	10
Kapchorwa Hospital	Intervention	Exisitng ART day	Good	male		Mid-Eastern	>2 yrs	Yes	Yes	Hospital	Retained	Adherent	9
Bata HCIII	Intervention	New ART day	Good	male	20-49	Mid-Northern	>2 yrs	No	Yes	HCIII	Retained	Non-Adherent	3
Bukuya HCIII	Intervention	New ART day	Good	female		Central 1 and 2	>2 yrs	No	Yes	HCIII	Retained	Adherent	1
Kassanda HCIV	Intervention	New ART day	Good	female		Central 1 and 2	>2 yrs	Yes	Yes	HCIV	Not Retained		2
Kibuku HCIV	Intervention	Exisitng ART day	Good	female	20-49	Mid-Eastern	>2 yrs	No	Yes	HCIV	Retained	Adherent	8
Busolwe Hospital	Intervention	Exisitng ART day	Good	female		Mid-Eastern	<3 months	No	Yes	Hospital	Retained		9
Koch Goma HCIII	Intervention	New ART day	Poor	male	20-49	Mid-Northern	Less than 1 yr	Yes	No	HCIII	Retained	Adherent	4
Apac Hospital	Intervention	New ART day	Poor	female		Mid-Northern	>2 yrs	No	Yes	Hospital	Retained	Non-Adherent	6
Butenga HCIV	Intervention	Exisitng ART day	Good	male		Central 1 and 2	Less than 1 yr	No	Yes	HCIV	Retained	Adherent	2
Naam Okora HCIV	Intervention	New ART day	Good	female		Mid-Northern	>2 yrs	No	Yes	HCIV	Retained	Adherent	10
Kapchorwa Hospital	Intervention	Exisitng ART day	Good	female		Mid-Eastern	>2 yrs	Yes	No	Hospital	Retained	Non-Adherent	9
Naam Okora HCIV	Intervention	New ART day	Good	female		Mid-Northern	1-2 yrs	No	Yes	HCIV	Retained	Adherent	10
Aboke HCIV	Intervention	Exisitng ART day	Good	male	20-49	Mid-Northern	Less than 1 yr	No	Yes	HCIV	Retained		5
Kibuku HCIV	Intervention	Exisitng ART day	Good	female		Mid-Eastern	>2 yrs	Yes	Yes	HCIV	Retained	Adherent	8
Kibuku HCIV	Intervention	Exisitng ART day	Good	male	20-49	Mid-Eastern	>2 yrs	Yes	Yes	HCIV	Retained	Adherent	8
Butenga HCIV	Intervention	Exisitng ART day	Good	female		Central 1 and 2	>2 yrs	No	Yes	HCIV	Retained	Adherent	2
Koch Goma HCIII	Intervention	New ART day	Good	female	20-49	Mid-Northern	>2 yrs	Yes	Yes	HCIII	Retained	Adherent	4
Bukigai HCIII	Intervention	New ART day	Good	male		Mid-Eastern	Less than 1 yr	Yes	Yes	HCIII	Retained	Adherent	7
Nakasongola HCIV	Intervention	New ART day	Good	male		Central 1 and 2	>2 yrs	Yes	No	HCIV	Retained	Non-Adherent	2
Etam HCIII	Intervention	Exisitng ART day	Good	female	20-49	Mid-Northern	Less than 1 yr	No	No	HCIII	Retained	Non-Adherent	3
Naam Okora HCIV	Intervention	New ART day	Fair	female		Mid-Northern	>2 yrs	Yes	No	HCIV	Retained	Non-Adherent	10
Butenga HCIV	Intervention	Exisitng ART day	Good	female	20-49	Central 1 and 2	>2 yrs	No	Yes	HCIV	Retained		2
Buhehe HCIII	Intervention	New ART day	Fair	male	20-49	Mid-Eastern	1-2 yrs	No	No	HCIII	Retained	Non-Adherent	7
Akokoro HCIII	Intervention	New ART day	Good	female	20-49	Mid-Northern	Less than 1 yr	No	Yes	HCIII	Retained	Adherent	3
Nyimbwa HCIV	Intervention	Exisitng ART day	Fair	female	20-49	Central 1 and 2	>2 yrs	No	Yes	HCIV	Not Retained		10
Bukuya HCIII	Intervention	New ART day	Good	male		Central 1 and 2	>2 yrs	No	Yes	HCIII	Retained	Adherent	1
Bukigai HCIII	Intervention	New ART day	Good	female		Mid-Eastern	>2 yrs	No	Yes	HCIII	Retained		7
Apac Hospital	Intervention	New ART day	Good	male		Mid-Northern	>2 yrs	No	Yes	Hospital	Retained		6
Bata HCIII	Intervention	New ART day	Good	female		Mid-Northern	1-2 yrs	No	Yes	HCIII	Retained		3
Atiak HCIV	Intervention	New ART day	Good	female		Mid-Northern	>2 yrs	No	Yes	HCIV	Retained	Adherent	5
Nyimbwa HCIV	Intervention	Exisitng ART day	Poor	female		Central 1 and 2	Less than 1 yr	No	No	HCIV	Retained	Non-Adherent	10
Akokoro HCIII	Intervention	New ART day	Good	male	50+	Mid-Northern	>2 yrs	No	Yes	HCIII	Retained	Non-Adherent	3
Buhehe HCIII	Intervention	New ART day	Good	female		Mid-Eastern	1-2 yrs	No	Yes	HCIII	Retained	Adherent	7
Etam HCIII	Intervention	Exisitng ART day	Good	female		Mid-Northern	>2 yrs	No	Yes	HCIII	Retained	Adherent	3
Buhehe HCIII	Intervention	New ART day	Good	female	50+	Mid-Eastern	>2 yrs	No	Yes	HCIII	Retained	Non-Adherent	7
Amolatar HCIV	Intervention	Exisitng ART day		female	20-49	Mid-Northern	1-2 yrs	No	No	HCIV	Retained	Adherent	5
Naam Okora HCIV	Intervention	New ART day	Good	female		Mid-Northern	>2 yrs	No	Yes	HCIV	Retained	Adherent	10
Bata HCIII	Intervention	New ART day		female		Mid-Northern	>2 yrs	No	Yes	HCIII	Retained		3
Agulurude HCIII	Intervention	Exisitng ART day	Good	male		Mid-Northern	1-2 yrs	No	Yes	HCIII	Retained	Adherent	4
Kibuku HCIV	Intervention	Exisitng ART day	Good	female	20-49	Mid-Eastern	>2 yrs	No	Yes	HCIV	Retained	Adherent	8
Busolwe Hospital	Intervention	Exisitng ART day	Good			Mid-Eastern	>2 yrs	No	No	Hospital	Retained	Non-Adherent	9
Nyimbwa HCIV	Intervention	Exisitng ART day	Good	male	20-49	Central 1 and 2	>2 yrs	No	Yes	HCIV	Retained	Adherent	10
Akokoro HCIII	Intervention	New ART day	Good	male		Mid-Northern	>2 yrs	No	Yes	HCIII	Retained	Adherent	3
Atiak HCIV	Intervention	New ART day		female	20-49	Mid-Northern	<3 months	No	Yes	HCIV	Retained		5
Nakasongola HCIV	Intervention	New ART day	Good	female	50+	Central 1 and 2	Less than 1 yr	No	Yes	HCIV	Not Retained		2
Atiak HCIV	Intervention	New ART day	Poor	female		Mid-Northern	>2 yrs	Yes	No	HCIV	Retained	Adherent	5
Butenga HCIV	Intervention	Exisitng ART day		male		Central 1 and 2	Less than 1 yr	No	Yes	HCIV	Retained		2
Bata HCIII	Intervention	New ART day	Good	male		Mid-Northern	1-2 yrs	No	Yes	HCIII	Retained	Non-Adherent	3
Naam Okora HCIV	Intervention	New ART day	Good	female		Mid-Northern	>2 yrs	No	Yes	HCIV	Retained	Adherent	10
Nyimbwa HCIV	Intervention	Exisitng ART day	Good	male		Central 1 and 2	>2 yrs	No	Yes	HCIV	Retained	Non-Adherent	10
Bata HCIII	Intervention	New ART day	Good	female		Mid-Northern	>2 yrs	No	Yes	HCIII	Retained		3
Atiak HCIV	Intervention	New ART day		female		Mid-Northern	>2 yrs	No	Yes	HCIV	Retained	Non-Adherent	5
Otwal HCIII	Intervention	New ART day		female		Mid-Northern	Less than 1 yr	No	Yes	HCIII	Not Retained		3
Aboke HCIV	Intervention	Exisitng ART day	Good	male		Mid-Northern	>2 yrs	No	Yes	HCIV	Retained	Non-Adherent	5
Amolatar HCIV	Intervention	Exisitng ART day		male	20-49	Mid-Northern	1-2 yrs	No	Yes	HCIV	Retained	Adherent	5
Naam Okora HCIV	Intervention	New ART day	Fair	female		Mid-Northern	1-2 yrs	Yes	No	HCIV	Retained	Adherent	10
Koch Goma HCIII	Intervention	New ART day	Good	female	20-49	Mid-Northern	Less than 1 yr	Yes	Yes	HCIII	Retained	Adherent	4
Aboke HCIV	Intervention	Exisitng ART day	Good	male	20-49	Mid-Northern	Less than 1 yr	No	Yes	HCIV	Retained		5
Kassanda HCIV	Intervention	New ART day	Good	female	20-49	Central 1 and 2	>2 yrs	Yes	Yes	HCIV	Retained	Non-Adherent	2
Bata HCIII	Intervention	New ART day	Good	female		Mid-Northern	>2 yrs	No	Yes	HCIII	Retained	Adherent	3
Busolwe Hospital	Intervention	Exisitng ART day	Good	female		Mid-Eastern	>2 yrs	No	Yes	Hospital	Retained	Adherent	9
Aboke HCIV	Intervention	Exisitng ART day	Good	female	50+	Mid-Northern	>2 yrs	No	Yes	HCIV	Retained		5
Bata HCIII	Intervention	New ART day	Good	female		Mid-Northern	>2 yrs	No	Yes	HCIII	Retained	Non-Adherent	3
Busolwe Hospital	Intervention	Exisitng ART day	Good			Mid-Eastern	>2 yrs	Yes	Yes	Hospital	Retained	Adherent	9
Atiak HCIV	Intervention	New ART day	Good	female		Mid-Northern	>2 yrs	Yes	Yes	HCIV	Retained	Adherent	5
Butenga HCIV	Intervention	Exisitng ART day	Good	male		Central 1 and 2	1-2 yrs	No	Yes	HCIV	Retained	Adherent	2
Etam HCIII	Intervention	Exisitng ART day	Good	male	50+	Mid-Northern	>2 yrs	Yes	No	HCIII	Retained	Adherent	3
Amolatar HCIV	Intervention	Exisitng ART day		male		Mid-Northern	>2 yrs	Yes	Yes	HCIV	Retained	Adherent	5
Aboke HCIV	Intervention	Exisitng ART day	Good	female		Mid-Northern	1-2 yrs	No	Yes	HCIV	Retained	Non-Adherent	5
Bata HCIII	Intervention	New ART day	Good	male	20-49	Mid-Northern	>2 yrs	No	Yes	HCIII	Not Retained		3
Otwal HCIII	Intervention	New ART day	Good	female		Mid-Northern	>2 yrs	No	Yes	HCIII	Retained	Non-Adherent	3
Nakasongola HCIV	Intervention	New ART day	Good	male	50+	Central 1 and 2	>2 yrs	No	Yes	HCIV	Retained	Adherent	2
Nakasongola HCIV	Intervention	New ART day	Good	female	<20	Central 1 and 2	Less than 1 yr	No	Yes	HCIV	Retained	Adherent	2
Akokoro HCIII	Intervention	New ART day	Fair			Mid-Northern	1-2 yrs	Yes	Yes	HCIII	Retained	Adherent	3
Kapchorwa Hospital	Intervention	Exisitng ART day	Good	female		Mid-Eastern	>2 yrs	No	Yes	Hospital	Not Retained	Adherent	9
Busolwe Hospital	Intervention	Exisitng ART day	Good	male		Mid-Eastern	>2 yrs	Yes	Yes	Hospital	Retained	Adherent	9
Atiak HCIV	Intervention	New ART day	Good	female		Mid-Northern	>2 yrs	No	Yes	HCIV	Retained	Adherent	5
Bata HCIII	Intervention	New ART day	Good	male		Mid-Northern	1-2 yrs	Yes	No	HCIII	Retained	Non-Adherent	3
Kassanda HCIV	Intervention	New ART day	Good	male		Central 1 and 2	<3 months	Yes	Yes	HCIV	Retained	Adherent	2
Bukuya HCIII	Intervention	New ART day	Good	female		Central 1 and 2	1-2 yrs	Yes	No	HCIII	Retained	Non-Adherent	1
Nakasongola HCIV	Intervention	New ART day	Good	male	20-49	Central 1 and 2	>2 yrs	No	Yes	HCIV	Retained	Non-Adherent	2
Bukuya HCIII	Intervention	New ART day	Good	male		Central 1 and 2	>2 yrs	No	Yes	HCIII	Retained	Adherent	1
Bukigai HCIII	Intervention	New ART day	Good	female		Mid-Eastern	1-2 yrs	Yes	Yes	HCIII	Retained	Adherent	7
Etam HCIII	Intervention	Exisitng ART day	Good	male		Mid-Northern	Less than 1 yr	Yes	Yes	HCIII	Retained	Adherent	3
Atiak HCIV	Intervention	New ART day	Good	female		Mid-Northern	>2 yrs	No	Yes	HCIV	Retained	Adherent	5
Nakasongola HCIV	Intervention	New ART day	Good	male	20-49	Central 1 and 2	1-2 yrs	No	Yes	HCIV	Retained	Adherent	2
Koch Goma HCIII	Intervention	New ART day	Good	male		Mid-Northern	1-2 yrs	Yes	Yes	HCIII	Retained	Adherent	4
Atiak HCIV	Intervention	New ART day	Good	female		Mid-Northern	>2 yrs	No	Yes	HCIV	Retained	Adherent	5
Apac Hospital	Intervention	New ART day	Fair	female	50+	Mid-Northern	>2 yrs	No	Yes	Hospital	Retained	Adherent	6
Koch Goma HCIII	Intervention	New ART day	Good	male	50+	Mid-Northern	>2 yrs	No	Yes	HCIII	Retained	Adherent	4
Bata HCIII	Intervention	New ART day	Good	female	20-49	Mid-Northern	>2 yrs	No	Yes	HCIII	Not Retained		3
Bukigai HCIII	Intervention	New ART day	Good			Mid-Eastern	>2 yrs	Yes	Yes	HCIII	Retained	Adherent	7
Agulurude HCIII	Intervention	Exisitng ART day	Good	female		Mid-Northern	1-2 yrs	Yes	Yes	HCIII	Retained	Adherent	4
Koch Goma HCIII	Intervention	New ART day	Good	male	20-49	Mid-Northern	>2 yrs	No	Yes	HCIII	Retained	Non-Adherent	4
Busolwe Hospital	Intervention	Exisitng ART day	Good	female	20-49	Mid-Eastern	>2 yrs	Yes	Yes	Hospital	Retained	Non-Adherent	9
Busolwe Hospital	Intervention	Exisitng ART day	Good	female		Mid-Eastern	>2 yrs	Yes	No	Hospital	Retained	Non-Adherent	9
Kapchorwa Hospital	Intervention	Exisitng ART day	Good	female		Mid-Eastern	>2 yrs	Yes	Yes	Hospital	Retained	Adherent	9
Bata HCIII	Intervention	New ART day	Good	female		Mid-Northern	>2 yrs	No	Yes	HCIII	Retained		3
Koch Goma HCIII	Intervention	New ART day	Good	female	20-49	Mid-Northern	Less than 1 yr	No	Yes	HCIII	Retained	Adherent	4
Naam Okora HCIV	Intervention	New ART day	Good	female		Mid-Northern	>2 yrs	Yes	No	HCIV	Retained	Adherent	10
Otwal HCIII	Intervention	New ART day	Good	female	20-49	Mid-Northern	>2 yrs	No	Yes	HCIII	Retained	Adherent	3
Agulurude HCIII	Intervention	Exisitng ART day	Good	female	20-49	Mid-Northern	>2 yrs	No	No	HCIII	Retained	Adherent	4
Koch Goma HCIII	Intervention	New ART day	Good	female	20-49	Mid-Northern	>2 yrs	No	Yes	HCIII	Retained	Adherent	4
Busolwe Hospital	Intervention	Exisitng ART day	Good	female		Mid-Eastern	>2 yrs	Yes	Yes	Hospital	Retained	Adherent	9
Etam HCIII	Intervention	Exisitng ART day	Good	male		Mid-Northern	Less than 1 yr	No	Yes	HCIII	Not Retained		3
Etam HCIII	Intervention	Exisitng ART day	Good	male		Mid-Northern	1-2 yrs	No	Yes	HCIII	Retained	Adherent	3
Kassanda HCIV	Intervention	New ART day	Good	female	20-49	Central 1 and 2	Less than 1 yr	No	Yes	HCIV	Retained	Adherent	2
Naam Okora HCIV	Intervention	New ART day	Good	female		Mid-Northern	1-2 yrs	No	No	HCIV	Retained	Adherent	10
Anaka Hospital	Intervention	New ART day	Good	male		Mid-Northern	>2 yrs	No	Yes	Hospital	Retained	Adherent	6
Nakasongola HCIV	Intervention	New ART day	Good	female	50+	Central 1 and 2	>2 yrs	No	Yes	HCIV	Retained	Adherent	2
Apac Hospital	Intervention	New ART day	Good	male	20-49	Mid-Northern	1-2 yrs	No	Yes	Hospital	Retained	Non-Adherent	6
Agulurude HCIII	Intervention	Exisitng ART day		male	20-49	Mid-Northern	<3 months	No	Yes	HCIII	Retained	Adherent	4
Kapchorwa Hospital	Intervention	Exisitng ART day	Fair	female		Mid-Eastern	>2 yrs	No	No	Hospital	Retained	Adherent	9
Apac Hospital	Intervention	New ART day		female	20-49	Mid-Northern	1-2 yrs	No	Yes	Hospital	Retained	Adherent	6
Koch Goma HCIII	Intervention	New ART day	Good	male	20-49	Mid-Northern	>2 yrs	Yes	Yes	HCIII	Retained	Adherent	4
Bukuya HCIII	Intervention	New ART day	Good	female		Central 1 and 2	>2 yrs	No	Yes	HCIII	Retained	Adherent	1
Koch Goma HCIII	Intervention	New ART day	Fair	female		Mid-Northern	1-2 yrs	Yes	Yes	HCIII	Retained	Adherent	4
Padibe HCIV	Intervention	New ART day	Good	male		Mid-Northern	1-2 yrs	No	Yes	HCIV	Retained	Adherent	5
Kassanda HCIV	Intervention	New ART day	Good	male	20-49	Central 1 and 2	1-2 yrs	Yes	Yes	HCIV	Retained	Non-Adherent	2
Buhehe HCIII	Intervention	New ART day	Good	female	20-49	Mid-Eastern	>2 yrs	No	No	HCIII	Retained	Adherent	7
Akokoro HCIII	Intervention	New ART day		male	20-49	Mid-Northern	<3 months	No	Yes	HCIII	Retained		3
Agulurude HCIII	Intervention	Exisitng ART day	Good	female	20-49	Mid-Northern	1-2 yrs	No	No	HCIII	Retained	Adherent	4
Amolatar HCIV	Intervention	Exisitng ART day	Good	female	20-49	Mid-Northern	>2 yrs	No	No	HCIV	Retained	Non-Adherent	5
Aboke HCIV	Intervention	Exisitng ART day	Good			Mid-Northern	>2 yrs	No	Yes	HCIV	Retained		5
Naam Okora HCIV	Intervention	New ART day	Fair	male		Mid-Northern	>2 yrs	No	Yes	HCIV	Retained	Non-Adherent	10
Kapchorwa Hospital	Intervention	Exisitng ART day	Good	male		Mid-Eastern	>2 yrs	No	Yes	Hospital	Retained	Adherent	9
Busolwe Hospital	Intervention	Exisitng ART day	Good	female		Mid-Eastern	>2 yrs	No	Yes	Hospital	Retained	Adherent	9
Etam HCIII	Intervention	Exisitng ART day	Good	male		Mid-Northern	>2 yrs	No	Yes	HCIII	Retained		3
Etam HCIII	Intervention	Exisitng ART day	Good	male		Mid-Northern	>2 yrs	Yes	No	HCIII	Retained	Adherent	3
Kapchorwa Hospital	Intervention	Exisitng ART day	Good	female		Mid-Eastern	>2 yrs	No	Yes	Hospital	Retained	Adherent	9
Naam Okora HCIV	Intervention	New ART day	Fair	female		Mid-Northern	>2 yrs	No	No	HCIV	Retained	Adherent	10
Bukigai HCIII	Intervention	New ART day	Good	female		Mid-Eastern	>2 yrs	Yes	No	HCIII	Retained	Adherent	7
Busolwe Hospital	Intervention	Exisitng ART day	Good	male		Mid-Eastern	>2 yrs	Yes	Yes	Hospital	Retained	Adherent	9
Padibe HCIV	Intervention	New ART day	Good	female		Mid-Northern	>2 yrs	No	Yes	HCIV	Retained	Adherent	5
Butenga HCIV	Intervention	Exisitng ART day	Good	male	20-49	Central 1 and 2	1-2 yrs	No	No	HCIV	Retained	Non-Adherent	2
Etam HCIII	Intervention	Exisitng ART day	Good	female	50+	Mid-Northern	>2 yrs	No	Yes	HCIII	Not Retained		3
Kassanda HCIV	Intervention	New ART day	Good	female		Central 1 and 2	Less than 1 yr	No	No	HCIV	Retained	Non-Adherent	2
Busolwe Hospital	Intervention	Exisitng ART day	Good	female		Mid-Eastern		Yes	Yes	Hospital	Retained	Adherent	9
Kassanda HCIV	Intervention	New ART day		female		Central 1 and 2	>2 yrs	No	Yes	HCIV	Retained		2
Bukuya HCIII	Intervention	New ART day	Good	female		Central 1 and 2	>2 yrs	No	No	HCIII	Retained	Adherent	1
Buhehe HCIII	Intervention	New ART day	Good	female	20-49	Mid-Eastern	>2 yrs	Yes	Yes	HCIII	Retained	Adherent	7
Bata HCIII	Intervention	New ART day	Good	female		Mid-Northern	>2 yrs	No	Yes	HCIII	Retained	Adherent	3
Bukigai HCIII	Intervention	New ART day	Good	female		Mid-Eastern	>2 yrs	No	No	HCIII	Retained	Adherent	7
Kapchorwa Hospital	Intervention	Exisitng ART day	Good	female		Mid-Eastern	>2 yrs	Yes	No	Hospital	Retained	Adherent	9
Buhehe HCIII	Intervention	New ART day	Good	male	20-49	Mid-Eastern		No	Yes	HCIII	Retained	Adherent	7
Nakasongola HCIV	Intervention	New ART day	Good	female	50+	Central 1 and 2	>2 yrs	No	Yes	HCIV	Retained	Adherent	2
Agulurude HCIII	Intervention	Exisitng ART day	Good	female	20-49	Mid-Northern	>2 yrs	No	Yes	HCIII	Not Retained		4
Kibuku HCIV	Intervention	Exisitng ART day	Good	male	20-49	Mid-Eastern	>2 yrs	No	Yes	HCIV	Retained	Adherent	8
Apac Hospital	Intervention	New ART day	Good	female	20-49	Mid-Northern	1-2 yrs	Yes	Yes	Hospital	Retained	Adherent	6
Etam HCIII	Intervention	Exisitng ART day	Good	female		Mid-Northern	1-2 yrs	No	No	HCIII	Retained	Adherent	3
Koch Goma HCIII	Intervention	New ART day	Good	female		Mid-Northern	>2 yrs	No	No	HCIII	Retained	Adherent	4
Atiak HCIV	Intervention	New ART day	Good	female		Mid-Northern	>2 yrs	Yes	Yes	HCIV	Retained	Adherent	5
Anaka Hospital	Intervention	New ART day	Good	male	50+	Mid-Northern	>2 yrs	No	Yes	Hospital	Retained	Adherent	6
Amolatar HCIV	Intervention	Exisitng ART day				Mid-Northern	>2 yrs	No	Yes	HCIV	Not Retained	Adherent	5
Kibuku HCIV	Intervention	Exisitng ART day	Good	male		Mid-Eastern	Less than 1 yr	No	Yes	HCIV	Not Retained	Adherent	8
Bukuya HCIII	Intervention	New ART day	Good	female		Central 1 and 2	>2 yrs	No	Yes	HCIII	Retained	Adherent	1
Nyimbwa HCIV	Intervention	Exisitng ART day	Poor	female	50+	Central 1 and 2	Less than 1 yr	No	No	HCIV	Retained	Non-Adherent	10
Otwal HCIII	Intervention	New ART day	Good	female		Mid-Northern	>2 yrs	No	Yes	HCIII	Not Retained	Non-Adherent	3
Bukigai HCIII	Intervention	New ART day	Good	male		Mid-Eastern	>2 yrs	No	Yes	HCIII	Retained		7
Busolwe Hospital	Intervention	Exisitng ART day	Good			Mid-Eastern	>2 yrs	No	Yes	Hospital	Retained	Adherent	9
Buhehe HCIII	Intervention	New ART day	Good	female	50+	Mid-Eastern	Less than 1 yr	No	Yes	HCIII	Retained	Adherent	7
Koch Goma HCIII	Intervention	New ART day	Good	female		Mid-Northern	>2 yrs	No	No	HCIII	Retained	Adherent	4
Bukuya HCIII	Intervention	New ART day	Good	female	20-49	Central 1 and 2	1-2 yrs	No	Yes	HCIII	Retained	Adherent	1
Kapchorwa Hospital	Intervention	Exisitng ART day	Good	female		Mid-Eastern	>2 yrs	No	Yes	Hospital	Retained	Adherent	9
Amolatar HCIV	Intervention	Exisitng ART day		male	20-49	Mid-Northern	>2 yrs	Yes	Yes	HCIV	Retained	Adherent	5
Bukigai HCIII	Intervention	New ART day	Good	female		Mid-Eastern	>2 yrs	Yes	Yes	HCIII	Retained	Adherent	7
Padibe HCIV	Intervention	New ART day	Good	female		Mid-Northern	1-2 yrs	No	Yes	HCIV	Retained	Adherent	5
Atiak HCIV	Intervention	New ART day	Good	female	20-49	Mid-Northern	>2 yrs	Yes	Yes	HCIV	Retained	Adherent	5
Padibe HCIV	Intervention	New ART day	Good	female		Mid-Northern	>2 yrs	No	Yes	HCIV	Retained	Adherent	5
Kassanda HCIV	Intervention	New ART day	Good	male	20-49	Central 1 and 2	1-2 yrs	No	Yes	HCIV	Retained	Adherent	2
Apac Hospital	Intervention	New ART day	Good		20-49	Mid-Northern	1-2 yrs	Yes	No	Hospital	Retained	Adherent	6
Nyimbwa HCIV	Intervention	Exisitng ART day	Fair	male	20-49	Central 1 and 2	1-2 yrs	No	Yes	HCIV	Retained		10
Kapchorwa Hospital	Intervention	Exisitng ART day	Good	female		Mid-Eastern	Less than 1 yr	No	Yes	Hospital	Not Retained		9
Agulurude HCIII	Intervention	Exisitng ART day	Good	male	50+	Mid-Northern	>2 yrs	No	Yes	HCIII	Not Retained		4
Akokoro HCIII	Intervention	New ART day	Good			Mid-Northern	>2 yrs	Yes	Yes	HCIII	Retained	Adherent	3
Akokoro HCIII	Intervention	New ART day	Good	female		Mid-Northern	>2 yrs	No	Yes	HCIII	Retained		3
Naam Okora HCIV	Intervention	New ART day	Good	female		Mid-Northern	>2 yrs	No	Yes	HCIV	Retained	Adherent	10
Apac Hospital	Intervention	New ART day	Good	female		Mid-Northern	>2 yrs	Yes	Yes	Hospital	Retained	Adherent	6
Agulurude HCIII	Intervention	Exisitng ART day	Poor	female	<20	Mid-Northern	1-2 yrs	No	No	HCIII	Retained	Adherent	4
Bata HCIII	Intervention	New ART day	Good	female		Mid-Northern	>2 yrs	No	Yes	HCIII	Retained	Adherent	3
Nyimbwa HCIV	Intervention	Exisitng ART day	Good	female	20-49	Central 1 and 2	>2 yrs	Yes	No	HCIV	Retained	Adherent	10
Aboke HCIV	Intervention	Exisitng ART day	Good	male		Mid-Northern	Less than 1 yr	No	No	HCIV	Retained	Adherent	5
Aboke HCIV	Intervention	Exisitng ART day		female	20-49	Mid-Northern	>2 yrs	No	Yes	HCIV	Retained		5
Kibuku HCIV	Intervention	Exisitng ART day	Good	male	50+	Mid-Eastern	>2 yrs	No	Yes	HCIV	Retained	Adherent	8
Buhehe HCIII	Intervention	New ART day	Good	male		Mid-Eastern	1-2 yrs	No	Yes	HCIII	Retained	Adherent	7
Amolatar HCIV	Intervention	Exisitng ART day		female	20-49	Mid-Northern	1-2 yrs	No	Yes	HCIV	Retained	Adherent	5
Akokoro HCIII	Intervention	New ART day	Good	female		Mid-Northern	>2 yrs	No	Yes	HCIII	Retained	Adherent	3
Akokoro HCIII	Intervention	New ART day	Good	female	50+	Mid-Northern	>2 yrs	No	Yes	HCIII	Retained	Adherent	3
Atiak HCIV	Intervention	New ART day	Good	female		Mid-Northern	Less than 1 yr	No	Yes	HCIV	Retained	Non-Adherent	5
Atiak HCIV	Intervention	New ART day	Good	female		Mid-Northern	>2 yrs	No	Yes	HCIV	Retained	Adherent	5
Busolwe Hospital	Intervention	Exisitng ART day	Good	female		Mid-Eastern	>2 yrs	No	Yes	Hospital	Retained	Adherent	9
Aboke HCIV	Intervention	Exisitng ART day	Good	female		Mid-Northern	Less than 1 yr	No	Yes	HCIV	Not Retained		5
Naam Okora HCIV	Intervention	New ART day	Good	female		Mid-Northern	>2 yrs	No	Yes	HCIV	Retained	Adherent	10
Bukigai HCIII	Intervention	New ART day	Good	female	50+	Mid-Eastern	1-2 yrs	No	Yes	HCIII	Retained	Non-Adherent	7
Bata HCIII	Intervention	New ART day	Good	female		Mid-Northern	>2 yrs	No	Yes	HCIII	Retained	Non-Adherent	3
Etam HCIII	Intervention	Exisitng ART day	Good	female	20-49	Mid-Northern	1-2 yrs	Yes	Yes	HCIII	Retained	Non-Adherent	3
Akokoro HCIII	Intervention	New ART day	Good			Mid-Northern	>2 yrs	No	Yes	HCIII	Retained	Adherent	3
Otwal HCIII	Intervention	New ART day	Poor	female		Mid-Northern	>2 yrs	No	Yes	HCIII	Retained	Non-Adherent	3
Etam HCIII	Intervention	Exisitng ART day	Good	female	20-49	Mid-Northern	<3 months	No	Yes	HCIII	Retained	Adherent	3
Aboke HCIV	Intervention	Exisitng ART day	Good			Mid-Northern	>2 yrs	No	Yes	HCIV	Retained		5
Bukuya HCIII	Intervention	New ART day	Good	female	20-49	Central 1 and 2	>2 yrs	Yes	Yes	HCIII	Retained	Adherent	1
Padibe HCIV	Intervention	New ART day	Good	male	50+	Mid-Northern	>2 yrs	No	Yes	HCIV	Retained		5
Buhehe HCIII	Intervention	New ART day	Good	male	20-49	Mid-Eastern	1-2 yrs	Yes	Yes	HCIII	Retained	Adherent	7
Etam HCIII	Intervention	Exisitng ART day	Good	female	50+	Mid-Northern	Less than 1 yr	No	Yes	HCIII	Retained		3
Kapchorwa Hospital	Intervention	Exisitng ART day	Good	female		Mid-Eastern	>2 yrs	Yes	No	Hospital	Retained	Adherent	9
Anaka Hospital	Intervention	New ART day	Good	female		Mid-Northern	>2 yrs	No	Yes	Hospital	Retained		6
Busolwe Hospital	Intervention	Exisitng ART day	Good	male		Mid-Eastern		Yes	Yes	Hospital	Retained	Adherent	9
Bata HCIII	Intervention	New ART day		female	20-49	Mid-Northern	>2 yrs	Yes	No	HCIII	Retained	Non-Adherent	3
Butenga HCIV	Intervention	Exisitng ART day	Good	female		Central 1 and 2	>2 yrs	No	Yes	HCIV	Retained	Adherent	2
Padibe HCIV	Intervention	New ART day	Good	female		Mid-Northern	>2 yrs	No	Yes	HCIV	Retained	Adherent	5
Kapchorwa Hospital	Intervention	Exisitng ART day	Good	male		Mid-Eastern	>2 yrs	Yes	Yes	Hospital	Not Retained		9
Bukigai HCIII	Intervention	New ART day	Good	male		Mid-Eastern	1-2 yrs	No	Yes	HCIII	Retained		7
Nyimbwa HCIV	Intervention	Exisitng ART day	Good	female		Central 1 and 2	>2 yrs	No	Yes	HCIV	Retained	Non-Adherent	10
Agulurude HCIII	Intervention	Exisitng ART day	Good	female	20-49	Mid-Northern	1-2 yrs	Yes	Yes	HCIII	Retained	Adherent	4
Akokoro HCIII	Intervention	New ART day	Good	female	20-49	Mid-Northern		No	Yes	HCIII	Retained	Adherent	3
Bukuya HCIII	Intervention	New ART day	Good	female		Central 1 and 2	>2 yrs	No	No	HCIII	Retained	Non-Adherent	1
Akokoro HCIII	Intervention	New ART day	Good	female	20-49	Mid-Northern	>2 yrs	No	Yes	HCIII	Retained	Adherent	3
Kassanda HCIV	Intervention	New ART day	Good	male	20-49	Central 1 and 2	Less than 1 yr	No	Yes	HCIV	Not Retained		2
Agulurude HCIII	Intervention	Exisitng ART day	Good	female		Mid-Northern	1-2 yrs	No	Yes	HCIII	Retained	Adherent	4
Aboke HCIV	Intervention	Exisitng ART day	Good	female		Mid-Northern	>2 yrs	No	Yes	HCIV	Retained		5
Naam Okora HCIV	Intervention	New ART day	Good	male		Mid-Northern	>2 yrs	No	Yes	HCIV	Not Retained		10
Nakasongola HCIV	Intervention	New ART day	Good	male	20-49	Central 1 and 2	>2 yrs	No	Yes	HCIV	Retained	Non-Adherent	2
Bukigai HCIII	Intervention	New ART day	Good	female		Mid-Eastern	Less than 1 yr	No	Yes	HCIII	Retained	Adherent	7
Anaka Hospital	Intervention	New ART day	Good	female		Mid-Northern	>2 yrs	No	No	Hospital	Retained	Adherent	6
Kibuku HCIV	Intervention	Exisitng ART day	Good	male		Mid-Eastern	>2 yrs	No	Yes	HCIV	Retained	Adherent	8
Buhehe HCIII	Intervention	New ART day	Good	female		Mid-Eastern	>2 yrs	No	Yes	HCIII	Retained	Adherent	7
Padibe HCIV	Intervention	New ART day	Good	male		Mid-Northern	>2 yrs	No	Yes	HCIV	Retained	Adherent	5
Nakasongola HCIV	Intervention	New ART day	Good	female	20-49	Central 1 and 2	1-2 yrs	Yes	Yes	HCIV	Retained	Adherent	2
Nakasongola HCIV	Intervention	New ART day	Good	female	<20	Central 1 and 2	Less than 1 yr	No	Yes	HCIV	Retained	Adherent	2
Koch Goma HCIII	Intervention	New ART day	Good	male	50+	Mid-Northern	>2 yrs	Yes	Yes	HCIII	Retained	Non-Adherent	4
Etam HCIII	Intervention	Exisitng ART day	Good	male		Mid-Northern	Less than 1 yr	No	No	HCIII	Retained	Adherent	3
Aboke HCIV	Intervention	Exisitng ART day	Good			Mid-Northern	1-2 yrs	No	No	HCIV	Retained	Adherent	5
Otwal HCIII	Intervention	New ART day	Good	female		Mid-Northern	1-2 yrs	No	Yes	HCIII	Not Retained	Non-Adherent	3
Nyimbwa HCIV	Intervention	Exisitng ART day	Good	male	20-49	Central 1 and 2	>2 yrs	No	Yes	HCIV	Retained	Non-Adherent	10
Aboke HCIV	Intervention	Exisitng ART day	Good	female		Mid-Northern	>2 yrs	No	Yes	HCIV	Retained	Non-Adherent	5
Agulurude HCIII	Intervention	Exisitng ART day	Good	male	20-49	Mid-Northern	Less than 1 yr	No	Yes	HCIII	Retained		4
Anaka Hospital	Intervention	New ART day	Poor	male		Mid-Northern	>2 yrs	No	Yes	Hospital	Retained	Adherent	6
Kibuku HCIV	Intervention	Exisitng ART day	Good	male		Mid-Eastern	1-2 yrs	No	Yes	HCIV	Not Retained		8
Nyimbwa HCIV	Intervention	Exisitng ART day	Good	female	20-49	Central 1 and 2	1-2 yrs	No	Yes	HCIV	Retained	Adherent	10
Butenga HCIV	Intervention	Exisitng ART day	Good	female		Central 1 and 2	>2 yrs	No	Yes	HCIV	Retained	Adherent	2
Nakasongola HCIV	Intervention	New ART day	Good	male	20-49	Central 1 and 2	1-2 yrs	Yes	Yes	HCIV	Retained	Adherent	2
Bata HCIII	Intervention	New ART day	Good	male		Mid-Northern	>2 yrs	No	No	HCIII	Retained	Adherent	3
Naam Okora HCIV	Intervention	New ART day	Good	female		Mid-Northern	1-2 yrs	No	Yes	HCIV	Retained	Adherent	10
Koch Goma HCIII	Intervention	New ART day	Fair	male		Mid-Northern	1-2 yrs	Yes	Yes	HCIII	Retained	Adherent	4
Naam Okora HCIV	Intervention	New ART day	Good	female		Mid-Northern	>2 yrs	No	Yes	HCIV	Retained	Adherent	10
Nakasongola HCIV	Intervention	New ART day	Good		20-49	Central 1 and 2	>2 yrs	No	Yes	HCIV	Retained	Adherent	2
Apac Hospital	Intervention	New ART day	Fair	female	20-49	Mid-Northern	>2 yrs	No	Yes	Hospital	Retained	Non-Adherent	6
Atiak HCIV	Intervention	New ART day	Good	female		Mid-Northern	>2 yrs	No	No	HCIV	Retained	Adherent	5
Koch Goma HCIII	Intervention	New ART day	Fair	male	20-49	Mid-Northern	>2 yrs	No	Yes	HCIII	Retained	Adherent	4
Buhehe HCIII	Intervention	New ART day	Good	female	20-49	Mid-Eastern	Less than 1 yr	Yes	Yes	HCIII	Retained	Adherent	7
Kibuku HCIV	Intervention	Exisitng ART day	Good	female		Mid-Eastern	<3 months	No	Yes	HCIV	Retained	Adherent	8
Naam Okora HCIV	Intervention	New ART day	Good	male		Mid-Northern	1-2 yrs	Yes	Yes	HCIV	Not Retained	Adherent	10
Busolwe Hospital	Intervention	Exisitng ART day	Good	female	20-49	Mid-Eastern	Less than 1 yr	No	Yes	Hospital	Retained	Adherent	9
Amolatar HCIV	Intervention	Exisitng ART day	Good	female		Mid-Northern	>2 yrs	Yes	Yes	HCIV	Retained	Adherent	5
Nyimbwa HCIV	Intervention	Exisitng ART day	Good	female		Central 1 and 2	>2 yrs	No	Yes	HCIV	Retained	Non-Adherent	10
Etam HCIII	Intervention	Exisitng ART day	Good	female		Mid-Northern	Less than 1 yr	No	Yes	HCIII	Retained	Adherent	3
Akokoro HCIII	Intervention	New ART day		female	20-49	Mid-Northern	>2 yrs	No	Yes	HCIII	Retained	Non-Adherent	3
Bukigai HCIII	Intervention	New ART day	Good	female		Mid-Eastern	>2 yrs	No	Yes	HCIII	Not Retained		7
Etam HCIII	Intervention	Exisitng ART day	Good	female		Mid-Northern	<3 months	No	Yes	HCIII	Retained	Adherent	3
Butenga HCIV	Intervention	Exisitng ART day	Good	male		Central 1 and 2	1-2 yrs	No	Yes	HCIV			2
Naam Okora HCIV	Intervention	New ART day	Good	male		Mid-Northern	1-2 yrs	No	Yes	HCIV	Retained	Adherent	10
Bukigai HCIII	Intervention	New ART day	Good	female		Mid-Eastern	Less than 1 yr	Yes	No	HCIII	Retained	Adherent	7
Aboke HCIV	Intervention	Exisitng ART day	Good	male		Mid-Northern	>2 yrs	No	Yes	HCIV	Retained		5
Bukigai HCIII	Intervention	New ART day	Good	female		Mid-Eastern	>2 yrs	No	Yes	HCIII	Not Retained		7
Etam HCIII	Intervention	Exisitng ART day	Good	female		Mid-Northern	>2 yrs	Yes	No	HCIII	Retained	Adherent	3
Apac Hospital	Intervention	New ART day		male	20-49	Mid-Northern	>2 yrs	Yes	Yes	Hospital	Retained	Adherent	6
Kassanda HCIV	Intervention	New ART day	Good	male		Central 1 and 2		No	No	HCIV	Retained	Adherent	2
Bukigai HCIII	Intervention	New ART day		female		Mid-Eastern	<3 months	No	Yes	HCIII	Retained		7
Bukuya HCIII	Intervention	New ART day	Good	female		Central 1 and 2	>2 yrs	No	No	HCIII	Retained	Non-Adherent	1
Padibe HCIV	Intervention	New ART day	Good	female		Mid-Northern	>2 yrs	No	No	HCIV	Retained	Adherent	5
Aboke HCIV	Intervention	Exisitng ART day	Good	male		Mid-Northern	1-2 yrs	No	No	HCIV	Retained	Adherent	5
Busolwe Hospital	Intervention	Exisitng ART day	Good	male		Mid-Eastern	>2 yrs	No	Yes	Hospital	Retained	Non-Adherent	9
Atiak HCIV	Intervention	New ART day	Poor	female		Mid-Northern	Less than 1 yr	Yes	Yes	HCIV	Retained	Non-Adherent	5
Bata HCIII	Intervention	New ART day	Good	male		Mid-Northern	1-2 yrs	No	Yes	HCIII	Retained	Non-Adherent	3
Kassanda HCIV	Intervention	New ART day	Good	female		Central 1 and 2	Less than 1 yr	No	No	HCIV	Retained	Adherent	2
Akokoro HCIII	Intervention	New ART day	Good		<20	Mid-Northern	1-2 yrs	No	Yes	HCIII	Retained		3
Atiak HCIV	Intervention	New ART day	Poor	male		Mid-Northern	1-2 yrs	No	Yes	HCIV	Retained	Non-Adherent	5
Apac Hospital	Intervention	New ART day	Fair	female		Mid-Northern	>2 yrs	No	No	Hospital	Retained	Non-Adherent	6
Kibuku HCIV	Intervention	Exisitng ART day	Good	female	20-49	Mid-Eastern	>2 yrs	Yes	Yes	HCIV	Retained	Non-Adherent	8
Nyimbwa HCIV	Intervention	Exisitng ART day	Good	female	20-49	Central 1 and 2	>2 yrs	No	Yes	HCIV	Retained	Non-Adherent	10
Bukuya HCIII	Intervention	New ART day	Good	female		Central 1 and 2	Less than 1 yr	No	Yes	HCIII	Retained		1
Busolwe Hospital	Intervention	Exisitng ART day	Good	female		Mid-Eastern	>2 yrs	No	Yes	Hospital	Retained	Adherent	9
Bukigai HCIII	Intervention	New ART day	Good	female		Mid-Eastern	>2 yrs	No	No	HCIII	Retained	Adherent	7
Naam Okora HCIV	Intervention	New ART day	Good	male	50+	Mid-Northern	Less than 1 yr	No	Yes	HCIV	Retained	Adherent	10
Padibe HCIV	Intervention	New ART day	Good	female		Mid-Northern	>2 yrs	No	Yes	HCIV	Retained	Adherent	5
Aboke HCIV	Intervention	Exisitng ART day	Good		20-49	Mid-Northern	1-2 yrs	No	Yes	HCIV	Retained		5
Buhehe HCIII	Intervention	New ART day	Good	female		Mid-Eastern	>2 yrs	No	Yes	HCIII	Retained	Adherent	7
Bata HCIII	Intervention	New ART day	Good	female		Mid-Northern	>2 yrs	No	Yes	HCIII	Retained	Adherent	3
Nyimbwa HCIV	Intervention	Exisitng ART day	Good	female	20-49	Central 1 and 2	1-2 yrs	No	Yes	HCIV	Retained	Adherent	10
Nakasongola HCIV	Intervention	New ART day	Good	male	20-49	Central 1 and 2	<3 months	No	Yes	HCIV	Retained	Adherent	2
Atiak HCIV	Intervention	New ART day	Good	female		Mid-Northern	>2 yrs	No	Yes	HCIV	Retained	Adherent	5
Etam HCIII	Intervention	Exisitng ART day	Fair	female		Mid-Northern	Less than 1 yr	No	Yes	HCIII	Retained	Adherent	3
Agulurude HCIII	Intervention	Exisitng ART day	Good	female	20-49	Mid-Northern	1-2 yrs	No	Yes	HCIII	Retained	Adherent	4
Butenga HCIV	Intervention	Exisitng ART day	Good	female		Central 1 and 2	1-2 yrs	No	Yes	HCIV	Retained	Adherent	2
Nakasongola HCIV	Intervention	New ART day		female	20-49	Central 1 and 2	<3 months	No	No	HCIV	Retained	Adherent	2
Kassanda HCIV	Intervention	New ART day	Good	male	20-49	Central 1 and 2	Less than 1 yr	No	Yes	HCIV	Retained	Adherent	2
Kassanda HCIV	Intervention	New ART day	Good	female		Central 1 and 2	Less than 1 yr	No	Yes	HCIV	Not Retained		2
Kapchorwa Hospital	Intervention	Exisitng ART day	Poor	female		Mid-Eastern	>2 yrs	No	No	Hospital	Retained	Non-Adherent	9
Bukuya HCIII	Intervention	New ART day	Good	male		Central 1 and 2	1-2 yrs	No	Yes	HCIII	Retained	Non-Adherent	1
Padibe HCIV	Intervention	New ART day	Good	male		Mid-Northern	>2 yrs	No	Yes	HCIV	Retained	Adherent	5
Nakasongola HCIV	Intervention	New ART day	Good	male	20-49	Central 1 and 2	>2 yrs	Yes	Yes	HCIV	Retained	Adherent	2
Otwal HCIII	Intervention	New ART day	Good			Mid-Northern	>2 yrs	Yes	Yes	HCIII	Retained	Non-Adherent	3
Bata HCIII	Intervention	New ART day	Good	female		Mid-Northern	>2 yrs	Yes	Yes	HCIII	Retained	Adherent	3
Nakasongola HCIV	Intervention	New ART day	Good	male	20-49	Central 1 and 2	>2 yrs	No	Yes	HCIV	Not Retained	Adherent	2
Anaka Hospital	Intervention	New ART day	Good	female		Mid-Northern	>2 yrs	No	Yes	Hospital	Retained	Adherent	6
Padibe HCIV	Intervention	New ART day	Good	female		Mid-Northern	>2 yrs	No	Yes	HCIV	Retained	Adherent	5
Bukigai HCIII	Intervention	New ART day	Good	male	50+	Mid-Eastern	>2 yrs	No	No	HCIII	Retained	Non-Adherent	7
Agulurude HCIII	Intervention	Exisitng ART day	Good	female	20-49	Mid-Northern	>2 yrs	No	Yes	HCIII	Retained	Adherent	4
Naam Okora HCIV	Intervention	New ART day	Poor	female		Mid-Northern	1-2 yrs	No	No	HCIV	Retained	Adherent	10
Buhehe HCIII	Intervention	New ART day	Good	female		Mid-Eastern	>2 yrs	No	Yes	HCIII	Retained	Adherent	7
Akokoro HCIII	Intervention	New ART day	Good	female		Mid-Northern	<3 months	No	Yes	HCIII	Retained	Adherent	3
Apac Hospital	Intervention	New ART day		male	20-49	Mid-Northern	Less than 1 yr	No	Yes	Hospital	Not Retained		6
Koch Goma HCIII	Intervention	New ART day	Good	female	20-49	Mid-Northern	>2 yrs	No	Yes	HCIII	Retained	Adherent	4
Bukuya HCIII	Intervention	New ART day	Good	male		Central 1 and 2	Less than 1 yr	No	No	HCIII	Retained	Non-Adherent	1
Nyimbwa HCIV	Intervention	Exisitng ART day	Good	male	50+	Central 1 and 2	>2 yrs	No	No	HCIV	Retained	Adherent	10
Otwal HCIII	Intervention	New ART day	Good			Mid-Northern	Less than 1 yr	No	Yes	HCIII	Retained	Adherent	3
Koch Goma HCIII	Intervention	New ART day	Good	male		Mid-Northern	1-2 yrs	Yes	Yes	HCIII	Retained	Adherent	4
Koch Goma HCIII	Intervention	New ART day	Good	female		Mid-Northern	>2 yrs	No	Yes	HCIII	Retained	Non-Adherent	4
Etam HCIII	Intervention	Exisitng ART day	Good	female		Mid-Northern	>2 yrs	No	No	HCIII	Retained	Adherent	3
Etam HCIII	Intervention	Exisitng ART day	Good	female		Mid-Northern	Less than 1 yr	No	No	HCIII	Retained	Adherent	3
Kibuku HCIV	Intervention	Exisitng ART day	Fair	male		Mid-Eastern	>2 yrs	No	No	HCIV	Retained	Adherent	8
Etam HCIII	Intervention	Exisitng ART day	Good	female		Mid-Northern	Less than 1 yr	No	Yes	HCIII	Retained	Adherent	3
Amolatar HCIV	Intervention	Exisitng ART day	Good	male		Mid-Northern	>2 yrs	No	Yes	HCIV	Retained	Adherent	5
Bukigai HCIII	Intervention	New ART day	Good	male		Mid-Eastern	>2 yrs	No	Yes	HCIII	Retained	Adherent	7
Amolatar HCIV	Intervention	Exisitng ART day	Good	female		Mid-Northern	1-2 yrs	No	Yes	HCIV	Retained	Adherent	5
Koch Goma HCIII	Intervention	New ART day	Good	male	20-49	Mid-Northern	>2 yrs	No	Yes	HCIII	Retained	Adherent	4
Amolatar HCIV	Intervention	Exisitng ART day	Good	female		Mid-Northern	1-2 yrs	Yes	Yes	HCIV	Retained	Adherent	5
Naam Okora HCIV	Intervention	New ART day	Good	female		Mid-Northern	>2 yrs	No	No	HCIV	Retained	Adherent	10
Kibuku HCIV	Intervention	Exisitng ART day	Fair	female		Mid-Eastern	<3 months	No	Yes	HCIV	Retained	Adherent	8
Kibuku HCIV	Intervention	Exisitng ART day	Good	female		Mid-Eastern	>2 yrs	No	Yes	HCIV	Retained	Adherent	8
Bukuya HCIII	Intervention	New ART day	Good	female		Central 1 and 2	>2 yrs	No	Yes	HCIII	Retained		1
Amolatar HCIV	Intervention	Exisitng ART day		female		Mid-Northern	>2 yrs	No	No	HCIV	Retained	Non-Adherent	5
Kassanda HCIV	Intervention	New ART day	Good	female	20-49	Central 1 and 2	>2 yrs	No	Yes	HCIV	Retained	Adherent	2
Naam Okora HCIV	Intervention	New ART day	Good	male		Mid-Northern	>2 yrs	No	No	HCIV	Retained	Adherent	10
Naam Okora HCIV	Intervention	New ART day	Good	female		Mid-Northern	1-2 yrs	No	Yes	HCIV	Retained	Adherent	10
Butenga HCIV	Intervention	Exisitng ART day	Good	female	20-49	Central 1 and 2	>2 yrs	Yes	Yes	HCIV	Retained	Adherent	2
Agulurude HCIII	Intervention	Exisitng ART day	Good	male	20-49	Mid-Northern	<3 months	No	Yes	HCIII	Retained	Adherent	4
Buhehe HCIII	Intervention	New ART day	Good	female		Mid-Eastern	>2 yrs	Yes	Yes	HCIII	Retained	Adherent	7
Aboke HCIV	Intervention	Exisitng ART day	Good			Mid-Northern	>2 yrs	No	Yes	HCIV	Retained	Adherent	5
Kassanda HCIV	Intervention	New ART day	Good	female	20-49	Central 1 and 2	>2 yrs	No	No	HCIV	Retained	Non-Adherent	2
Nakasongola HCIV	Intervention	New ART day	Good	female	20-49	Central 1 and 2	1-2 yrs	No	Yes	HCIV	Retained	Adherent	2
Koch Goma HCIII	Intervention	New ART day	Good	male	20-49	Mid-Northern	>2 yrs	No	Yes	HCIII	Retained	Adherent	4
Agulurude HCIII	Intervention	Exisitng ART day	Fair	male		Mid-Northern	Less than 1 yr	No	No	HCIII	Retained	Non-Adherent	4
Nyimbwa HCIV	Intervention	Exisitng ART day	Good	male	50+	Central 1 and 2	1-2 yrs	No	Yes	HCIV	Retained	Adherent	10
Bukuya HCIII	Intervention	New ART day	Fair	male		Central 1 and 2	1-2 yrs	No	No	HCIII	Retained	Non-Adherent	1
Kassanda HCIV	Intervention	New ART day	Good	male		Central 1 and 2	1-2 yrs	No	Yes	HCIV	Not Retained	Adherent	2
Nakasongola HCIV	Intervention	New ART day	Good	female	20-49	Central 1 and 2	>2 yrs	No	Yes	HCIV	Retained	Adherent	2
Busolwe Hospital	Intervention	Exisitng ART day	Good	female		Mid-Eastern	>2 yrs	No	No	Hospital	Retained	Non-Adherent	9
Anaka Hospital	Intervention	New ART day	Good	female	20-49	Mid-Northern	>2 yrs	Yes	Yes	Hospital	Retained	Adherent	6
Akokoro HCIII	Intervention	New ART day	Good			Mid-Northern		No	Yes	HCIII	Retained	Adherent	3
Kibuku HCIV	Intervention	Exisitng ART day	Good	female		Mid-Eastern	Less than 1 yr	No	Yes	HCIV	Retained	Non-Adherent	8
Kibuku HCIV	Intervention	Exisitng ART day	Good	male	50+	Mid-Eastern	>2 yrs	No	No	HCIV	Retained	Non-Adherent	8
Buhehe HCIII	Intervention	New ART day	Good	female	20-49	Mid-Eastern	Less than 1 yr	No	Yes	HCIII	Retained	Adherent	7
Kassanda HCIV	Intervention	New ART day	Good	male		Central 1 and 2	Less than 1 yr	Yes	Yes	HCIV	Retained	Adherent	2
Akokoro HCIII	Intervention	New ART day	Good	female		Mid-Northern	1-2 yrs	No	No	HCIII	Retained	Adherent	3
Bukigai HCIII	Intervention	New ART day	Good	female		Mid-Eastern	>2 yrs	Yes	Yes	HCIII	Retained	Adherent	7
Bukigai HCIII	Intervention	New ART day	Good	male		Mid-Eastern	1-2 yrs	Yes	Yes	HCIII	Retained	Adherent	7
Otwal HCIII	Intervention	New ART day	Good	male		Mid-Northern	>2 yrs	No	Yes	HCIII	Not Retained		3
Kibuku HCIV	Intervention	Exisitng ART day	Good	female	20-49	Mid-Eastern	>2 yrs	No	No	HCIV	Retained	Adherent	8
Otwal HCIII	Intervention	New ART day	Good	female		Mid-Northern	1-2 yrs	No	Yes	HCIII	Not Retained		3
Bukigai HCIII	Intervention	New ART day	Good	female		Mid-Eastern	Less than 1 yr	No	Yes	HCIII	Not Retained	Adherent	7
Buhehe HCIII	Intervention	New ART day	Good	male	20-49	Mid-Eastern	>2 yrs	No	Yes	HCIII	Retained	Adherent	7
Atiak HCIV	Intervention	New ART day	Good	female		Mid-Northern	>2 yrs	Yes	Yes	HCIV	Retained	Adherent	5
Atiak HCIV	Intervention	New ART day		male	20-49	Mid-Northern	<3 months	No	Yes	HCIV	Retained	Adherent	5
Akokoro HCIII	Intervention	New ART day	Good	female	20-49	Mid-Northern	>2 yrs	No	No	HCIII	Retained	Adherent	3
Kibuku HCIV	Intervention	Exisitng ART day		female		Mid-Eastern	<3 months	No	Yes	HCIV	Retained	Adherent	8
Kapchorwa Hospital	Intervention	Exisitng ART day	Good	female		Mid-Eastern	>2 yrs	No	No	Hospital	Retained	Adherent	9
Buhehe HCIII	Intervention	New ART day	Good	female	20-49	Mid-Eastern	>2 yrs	Yes	Yes	HCIII	Retained	Adherent	7
Otwal HCIII	Intervention	New ART day	Good			Mid-Northern	1-2 yrs	Yes	Yes	HCIII	Retained		3
Etam HCIII	Intervention	Exisitng ART day	Good	male	20-49	Mid-Northern	Less than 1 yr	No	No	HCIII	Retained	Non-Adherent	3
Kapchorwa Hospital	Intervention	Exisitng ART day	Poor	female		Mid-Eastern	>2 yrs	Yes	Yes	Hospital	Retained	Non-Adherent	9
Atiak HCIV	Intervention	New ART day	Good	female		Mid-Northern	>2 yrs	No	Yes	HCIV	Retained	Adherent	5
Bukigai HCIII	Intervention	New ART day	Good	female	20-49	Mid-Eastern	>2 yrs	No	Yes	HCIII	Retained		7
Buhehe HCIII	Intervention	New ART day	Poor	male		Mid-Eastern	>2 yrs	No	No	HCIII	Retained	Adherent	7
Butenga HCIV	Intervention	Exisitng ART day	Good	male	20-49	Central 1 and 2	Less than 1 yr	No	Yes	HCIV	Retained	Adherent	2
Nakasongola HCIV	Intervention	New ART day		female		Central 1 and 2	Less than 1 yr	No	Yes	HCIV			2
Nakasongola HCIV	Intervention	New ART day	Good	male	50+	Central 1 and 2	>2 yrs	No	Yes	HCIV	Retained	Adherent	2
Akokoro HCIII	Intervention	New ART day		male		Mid-Northern	>2 yrs	No	Yes	HCIII	Not Retained		3
Aboke HCIV	Intervention	Exisitng ART day	Good	female		Mid-Northern	>2 yrs	No	Yes	HCIV	Retained	Adherent	5
Etam HCIII	Intervention	Exisitng ART day	Good	male		Mid-Northern	>2 yrs	No	No	HCIII	Retained	Adherent	3
Apac Hospital	Intervention	New ART day	Good	female		Mid-Northern	>2 yrs	No	Yes	Hospital	Retained	Non-Adherent	6
Agulurude HCIII	Intervention	Exisitng ART day	Good	male	20-49	Mid-Northern	1-2 yrs	No	Yes	HCIII	Retained		4
Busolwe Hospital	Intervention	Exisitng ART day	Good	female		Mid-Eastern	>2 yrs	No	No	Hospital	Retained	Non-Adherent	9
Bata HCIII	Intervention	New ART day	Good	male		Mid-Northern	1-2 yrs	No	Yes	HCIII	Retained	Non-Adherent	3
Naam Okora HCIV	Intervention	New ART day	Good	female		Mid-Northern	>2 yrs	No	Yes	HCIV	Retained	Adherent	10
Bata HCIII	Intervention	New ART day		female		Mid-Northern	>2 yrs	No	Yes	HCIII	Retained	Non-Adherent	3
Anaka Hospital	Intervention	New ART day	Good	male		Mid-Northern	>2 yrs	No	Yes	Hospital	Retained		6
Kassanda HCIV	Intervention	New ART day	Good	female		Central 1 and 2	<3 months	No	Yes	HCIV	Retained		2
Bukuya HCIII	Intervention	New ART day	Good	female	20-49	Central 1 and 2	>2 yrs	No	Yes	HCIII	Retained	Non-Adherent	1
Bukuya HCIII	Intervention	New ART day	Good	male	50+	Central 1 and 2	>2 yrs	No	Yes	HCIII	Retained	Adherent	1
Bukuya HCIII	Intervention	New ART day	Good	male		Central 1 and 2	Less than 1 yr	No	No	HCIII	Retained	Adherent	1
Akokoro HCIII	Intervention	New ART day	Good	male		Mid-Northern	>2 yrs	No	Yes	HCIII	Retained	Non-Adherent	3
Aboke HCIV	Intervention	Exisitng ART day		female		Mid-Northern	>2 yrs	No	Yes	HCIV	Retained		5
Kassanda HCIV	Intervention	New ART day	Good	female	20-49	Central 1 and 2	Less than 1 yr	Yes	Yes	HCIV	Retained	Adherent	2
Kapchorwa Hospital	Intervention	Exisitng ART day		female		Mid-Eastern	Less than 1 yr	No	Yes	Hospital	Retained		9
Bata HCIII	Intervention	New ART day	Good	female		Mid-Northern	>2 yrs	No	Yes	HCIII	Not Retained	Adherent	3
Butenga HCIV	Intervention	Exisitng ART day	Good		20-49	Central 1 and 2	Less than 1 yr	No	No	HCIV	Retained	Adherent	2
Anaka Hospital	Intervention	New ART day	Good	male		Mid-Northern	>2 yrs	No	Yes	Hospital	Retained	Adherent	6
Atiak HCIV	Intervention	New ART day	Good	female	20-49	Mid-Northern	1-2 yrs	Yes	Yes	HCIV	Not Retained	Adherent	5
Koch Goma HCIII	Intervention	New ART day	Good	female	20-49	Mid-Northern	Less than 1 yr	Yes	Yes	HCIII	Retained	Adherent	4
Buhehe HCIII	Intervention	New ART day	Good	male		Mid-Eastern	Less than 1 yr	No	No	HCIII	Retained	Non-Adherent	7
Nyimbwa HCIV	Intervention	Exisitng ART day	Good	female	20-49	Central 1 and 2	>2 yrs	No	No	HCIV	Retained	Adherent	10
Buhehe HCIII	Intervention	New ART day	Poor	male	20-49	Mid-Eastern	>2 yrs	No	No	HCIII	Retained	Adherent	7
Padibe HCIV	Intervention	New ART day	Good	male		Mid-Northern	1-2 yrs	No	No	HCIV	Retained	Adherent	5
Buhehe HCIII	Intervention	New ART day			50+	Mid-Eastern	<3 months	No	Yes	HCIII	Retained	Adherent	7
Naam Okora HCIV	Intervention	New ART day	Fair	female		Mid-Northern	1-2 yrs	No	No	HCIV	Retained	Adherent	10
Akokoro HCIII	Intervention	New ART day	Good	female		Mid-Northern	>2 yrs	Yes	Yes	HCIII	Retained	Adherent	3
Nakasongola HCIV	Intervention	New ART day		male		Central 1 and 2	1-2 yrs	No	Yes	HCIV	Retained		2
Naam Okora HCIV	Intervention	New ART day	Good	male		Mid-Northern	Less than 1 yr	No	Yes	HCIV	Retained	Adherent	10
Kapchorwa Hospital	Intervention	Exisitng ART day	Fair	female		Mid-Eastern	>2 yrs	No	Yes	Hospital	Retained	Adherent	9
Naam Okora HCIV	Intervention	New ART day	Good	male		Mid-Northern	>2 yrs	No	No	HCIV	Retained	Adherent	10
Butenga HCIV	Intervention	Exisitng ART day	Good			Central 1 and 2	>2 yrs	No	Yes	HCIV	Retained	Non-Adherent	2
Kibuku HCIV	Intervention	Exisitng ART day	Good	female		Mid-Eastern	Less than 1 yr	No	No	HCIV	Retained	Adherent	8
Akokoro HCIII	Intervention	New ART day	Good	female		Mid-Northern	>2 yrs	No	Yes	HCIII	Retained	Adherent	3
Buhehe HCIII	Intervention	New ART day	Good	female	20-49	Mid-Eastern	Less than 1 yr	No	Yes	HCIII	Retained	Adherent	7
Akokoro HCIII	Intervention	New ART day	Good	female	20-49	Mid-Northern	>2 yrs	No	Yes	HCIII	Retained	Adherent	3
Apac Hospital	Intervention	New ART day	Poor	female		Mid-Northern	>2 yrs	No	Yes	Hospital	Retained	Non-Adherent	6
Anaka Hospital	Intervention	New ART day	Good	female	20-49	Mid-Northern	>2 yrs	No	Yes	Hospital	Retained	Non-Adherent	6
Kibuku HCIV	Intervention	Exisitng ART day	Good	female		Mid-Eastern	>2 yrs	No	Yes	HCIV	Retained	Adherent	8
Akokoro HCIII	Intervention	New ART day	Good	female		Mid-Northern	Less than 1 yr	No	Yes	HCIII	Retained	Non-Adherent	3
Atiak HCIV	Intervention	New ART day	Good	female	50+	Mid-Northern	>2 yrs	Yes	No	HCIV	Retained	Adherent	5
Butenga HCIV	Intervention	Exisitng ART day	Good	male	50+	Central 1 and 2	>2 yrs	No	Yes	HCIV	Retained	Adherent	2
Butenga HCIV	Intervention	Exisitng ART day	Good	male	20-49	Central 1 and 2	>2 yrs	No	Yes	HCIV	Retained	Adherent	2
Kapchorwa Hospital	Intervention	Exisitng ART day	Poor	male		Mid-Eastern	>2 yrs	No	No	Hospital	Retained	Adherent	9
Bukigai HCIII	Intervention	New ART day	Good	male		Mid-Eastern	>2 yrs	No	No	HCIII	Retained	Adherent	7
Etam HCIII	Intervention	Exisitng ART day		female		Mid-Northern	Less than 1 yr	No	Yes	HCIII	Not Retained		3
Otwal HCIII	Intervention	New ART day				Mid-Northern		No	Yes	HCIII	Retained	Adherent	3
Amolatar HCIV	Intervention	Exisitng ART day	Good	male	50+	Mid-Northern	>2 yrs	Yes	Yes	HCIV	Retained	Adherent	5
Kapchorwa Hospital	Intervention	Exisitng ART day	Good	female		Mid-Eastern	>2 yrs	No	Yes	Hospital	Retained	Adherent	9
Kassanda HCIV	Intervention	New ART day	Good	female		Central 1 and 2	Less than 1 yr	No	Yes	HCIV	Retained	Adherent	2
Kassanda HCIV	Intervention	New ART day		male		Central 1 and 2	1-2 yrs	Yes	Yes	HCIV	Not Retained	Non-Adherent	2
Etam HCIII	Intervention	Exisitng ART day	Good	male		Mid-Northern	1-2 yrs	No	Yes	HCIII	Retained	Adherent	3
Bukuya HCIII	Intervention	New ART day	Good	female		Central 1 and 2	>2 yrs	No	Yes	HCIII	Retained	Adherent	1
Akokoro HCIII	Intervention	New ART day				Mid-Northern	Less than 1 yr	No	Yes	HCIII	Not Retained		3
Etam HCIII	Intervention	Exisitng ART day	Good	female		Mid-Northern	>2 yrs	No	Yes	HCIII	Not Retained		3
Butenga HCIV	Intervention	Exisitng ART day	Good	male		Central 1 and 2	>2 yrs	No	Yes	HCIV	Retained	Non-Adherent	2
Bukuya HCIII	Intervention	New ART day	Good	male	20-49	Central 1 and 2	Less than 1 yr	No	Yes	HCIII	Retained	Adherent	1
Bukigai HCIII	Intervention	New ART day	Good	female	<20	Mid-Eastern	>2 yrs	Yes	Yes	HCIII	Retained	Adherent	7
Apac Hospital	Intervention	New ART day	Fair			Mid-Northern	1-2 yrs	No	Yes	Hospital	Retained	Adherent	6
Bata HCIII	Intervention	New ART day	Good	female		Mid-Northern	>2 yrs	No	Yes	HCIII	Retained	Non-Adherent	3
Buhehe HCIII	Intervention	New ART day	Good		20-49	Mid-Eastern	1-2 yrs	Yes	No	HCIII	Retained	Non-Adherent	7
Butenga HCIV	Intervention	Exisitng ART day	Good	female	50+	Central 1 and 2	>2 yrs	No	Yes	HCIV	Retained	Non-Adherent	2
Bata HCIII	Intervention	New ART day	Fair	male		Mid-Northern	>2 yrs	No	Yes	HCIII	Retained	Non-Adherent	3
Padibe HCIV	Intervention	New ART day	Good	female		Mid-Northern	>2 yrs	No	Yes	HCIV	Not Retained		5
Apac Hospital	Intervention	New ART day	Poor	female		Mid-Northern	Less than 1 yr	No	Yes	Hospital	Retained	Non-Adherent	6
Akokoro HCIII	Intervention	New ART day	Good	male	20-49	Mid-Northern		No	No	HCIII	Retained	Adherent	3
Kibuku HCIV	Intervention	Exisitng ART day	Good	female		Mid-Eastern	Less than 1 yr	No	Yes	HCIV	Retained	Adherent	8
Aboke HCIV	Intervention	Exisitng ART day	Good	female		Mid-Northern	>2 yrs	No	Yes	HCIV	Not Retained		5
Etam HCIII	Intervention	Exisitng ART day	Poor	female		Mid-Northern	Less than 1 yr	No	Yes	HCIII	Not Retained		3
Butenga HCIV	Intervention	Exisitng ART day	Good	male	20-49	Central 1 and 2	1-2 yrs	No	Yes	HCIV	Retained	Adherent	2
Bata HCIII	Intervention	New ART day	Good	female		Mid-Northern	>2 yrs	No	Yes	HCIII	Retained	Adherent	3
Amolatar HCIV	Intervention	Exisitng ART day	Good	male		Mid-Northern	>2 yrs	No	Yes	HCIV	Retained	Adherent	5
Atiak HCIV	Intervention	New ART day	Good	female		Mid-Northern	>2 yrs	No	Yes	HCIV	Not Retained		5
Kibuku HCIV	Intervention	Exisitng ART day	Good			Mid-Eastern	Less than 1 yr	No	Yes	HCIV	Retained	Non-Adherent	8
Nyimbwa HCIV	Intervention	Exisitng ART day	Fair	female		Central 1 and 2	>2 yrs	No	Yes	HCIV	Retained	Adherent	10
Anaka Hospital	Intervention	New ART day	Good	female		Mid-Northern	>2 yrs	No	Yes	Hospital	Retained		6
Padibe HCIV	Intervention	New ART day	Good	male		Mid-Northern	>2 yrs	No	Yes	HCIV	Retained	Adherent	5
Kibuku HCIV	Intervention	Exisitng ART day	Good	female		Mid-Eastern	1-2 yrs	No	No	HCIV	Retained	Adherent	8
Otwal HCIII	Intervention	New ART day	Good	male		Mid-Northern	>2 yrs	No	Yes	HCIII	Not Retained	Adherent	3
Naam Okora HCIV	Intervention	New ART day	Poor	female		Mid-Northern	>2 yrs	No	No	HCIV	Retained	Non-Adherent	10
Bata HCIII	Intervention	New ART day	Good	female		Mid-Northern	>2 yrs	No	Yes	HCIII	Retained	Non-Adherent	3
Busolwe Hospital	Intervention	Exisitng ART day	Good	female		Mid-Eastern	<3 months	No	Yes	Hospital	Retained	Adherent	9
Atiak HCIV	Intervention	New ART day		female	50+	Mid-Northern	Less than 1 yr	No	Yes	HCIV	Retained	Non-Adherent	5
Butenga HCIV	Intervention	Exisitng ART day	Good	female		Central 1 and 2	>2 yrs	Yes	Yes	HCIV	Retained	Non-Adherent	2
Padibe HCIV	Intervention	New ART day	Good	female		Mid-Northern	>2 yrs	No	Yes	HCIV	Retained	Adherent	5
Nakasongola HCIV	Intervention	New ART day	Good	female	20-49	Central 1 and 2	1-2 yrs	No	No	HCIV	Retained	Adherent	2
Kassanda HCIV	Intervention	New ART day	Good	female		Central 1 and 2	1-2 yrs	No	No	HCIV	Retained	Non-Adherent	2
Bata HCIII	Intervention	New ART day	Good	female		Mid-Northern	1-2 yrs	No	No	HCIII	Retained	Non-Adherent	3
Amolatar HCIV	Intervention	Exisitng ART day	Good	female	20-49	Mid-Northern	>2 yrs	Yes	Yes	HCIV	Retained	Adherent	5
Akokoro HCIII	Intervention	New ART day				Mid-Northern	Less than 1 yr	No	Yes	HCIII	Not Retained		3
Bukuya HCIII	Intervention	New ART day	Good	male		Central 1 and 2	Less than 1 yr	Yes	Yes	HCIII	Retained	Adherent	1
Agulurude HCIII	Intervention	Exisitng ART day	Good	female		Mid-Northern	Less than 1 yr	No	Yes	HCIII	Retained	Adherent	4
Aboke HCIV	Intervention	Exisitng ART day	Good			Mid-Northern	>2 yrs	No	No	HCIV	Retained	Adherent	5
Otwal HCIII	Intervention	New ART day	Fair	female		Mid-Northern	Less than 1 yr	No	No	HCIII	Retained	Non-Adherent	3
Amolatar HCIV	Intervention	Exisitng ART day		male	20-49	Mid-Northern	>2 yrs	Yes	Yes	HCIV	Retained	Adherent	5
Naam Okora HCIV	Intervention	New ART day	Good	female		Mid-Northern	1-2 yrs	No	Yes	HCIV	Retained	Adherent	10
Nyimbwa HCIV	Intervention	Exisitng ART day		female	20-49	Central 1 and 2	1-2 yrs	Yes	Yes	HCIV	Retained	Adherent	10
Padibe HCIV	Intervention	New ART day	Good	male		Mid-Northern	>2 yrs	No	Yes	HCIV	Retained	Adherent	5
Atiak HCIV	Intervention	New ART day	Good	male	20-49	Mid-Northern		No	Yes	HCIV	Retained	Adherent	5
Otwal HCIII	Intervention	New ART day	Good			Mid-Northern	>2 yrs	No	Yes	HCIII	Retained	Adherent	3
Bukuya HCIII	Intervention	New ART day	Good	female		Central 1 and 2	>2 yrs	Yes	Yes	HCIII	Retained	Adherent	1
Kibuku HCIV	Intervention	Exisitng ART day	Good	female		Mid-Eastern	1-2 yrs	No	Yes	HCIV	Retained	Adherent	8
Akokoro HCIII	Intervention	New ART day	Poor	female		Mid-Northern		No	No	HCIII	Retained	Non-Adherent	3
Bata HCIII	Intervention	New ART day	Good	female		Mid-Northern	>2 yrs	No	Yes	HCIII	Not Retained	Non-Adherent	3
Kassanda HCIV	Intervention	New ART day	Good	male		Central 1 and 2	Less than 1 yr	No	Yes	HCIV	Retained	Adherent	2
Bata HCIII	Intervention	New ART day		male		Mid-Northern	>2 yrs	No	Yes	HCIII	Not Retained		3
Naam Okora HCIV	Intervention	New ART day	Good	female		Mid-Northern	>2 yrs	No	Yes	HCIV	Retained	Adherent	10
Bukigai HCIII	Intervention	New ART day	Good	female	20-49	Mid-Eastern	>2 yrs	Yes	Yes	HCIII	Retained	Adherent	7
Bata HCIII	Intervention	New ART day	Fair	female		Mid-Northern	>2 yrs	No	Yes	HCIII	Retained	Non-Adherent	3
Etam HCIII	Intervention	Exisitng ART day	Good	male	20-49	Mid-Northern	<3 months	Yes	Yes	HCIII	Not Retained		3
Anaka Hospital	Intervention	New ART day	Good	female		Mid-Northern	>2 yrs	No	Yes	Hospital	Retained	Adherent	6
Butenga HCIV	Intervention	Exisitng ART day	Good	female	20-49	Central 1 and 2	Less than 1 yr	No	Yes	HCIV	Retained	Adherent	2
Bukuya HCIII	Intervention	New ART day	Good	female		Central 1 and 2	>2 yrs	No	Yes	HCIII	Retained	Adherent	1
Kapchorwa Hospital	Intervention	Exisitng ART day	Good	male		Mid-Eastern	<3 months	No	Yes	Hospital	Retained	Non-Adherent	9
Apac Hospital	Intervention	New ART day	Good	female	50+	Mid-Northern	>2 yrs	No	No	Hospital	Retained	Adherent	6
Etam HCIII	Intervention	Exisitng ART day	Good	male		Mid-Northern	1-2 yrs	Yes	Yes	HCIII	Retained	Non-Adherent	3
Busolwe Hospital	Intervention	Exisitng ART day	Good	male		Mid-Eastern	>2 yrs	No	Yes	Hospital	Retained	Adherent	9
Atiak HCIV	Intervention	New ART day	Good	male		Mid-Northern	>2 yrs	Yes	Yes	HCIV	Retained	Adherent	5
Padibe HCIV	Intervention	New ART day	Good	female		Mid-Northern	Less than 1 yr	No	No	HCIV	Retained	Adherent	5
Nyimbwa HCIV	Intervention	Exisitng ART day	Fair	female		Central 1 and 2	Less than 1 yr	Yes	Yes	HCIV	Retained	Adherent	10
Nakasongola HCIV	Intervention	New ART day	Good	female	50+	Central 1 and 2	>2 yrs	Yes	Yes	HCIV	Retained	Adherent	2
Koch Goma HCIII	Intervention	New ART day	Good	female		Mid-Northern	Less than 1 yr	No	Yes	HCIII	Retained	Adherent	4
Naam Okora HCIV	Intervention	New ART day	Good	male		Mid-Northern	>2 yrs	No	Yes	HCIV	Retained	Non-Adherent	10
Buhehe HCIII	Intervention	New ART day	Poor	male	20-49	Mid-Eastern	<3 months	No	Yes	HCIII	Retained	Adherent	7
Koch Goma HCIII	Intervention	New ART day	Good	female	20-49	Mid-Northern	1-2 yrs	No	Yes	HCIII	Retained	Adherent	4
Buhehe HCIII	Intervention	New ART day	Good	female	50+	Mid-Eastern	>2 yrs	No	Yes	HCIII	Retained	Adherent	7
Kapchorwa Hospital	Intervention	Exisitng ART day	Good	female		Mid-Eastern	<3 months	No	Yes	Hospital	Retained	Adherent	9
Padibe HCIV	Intervention	New ART day	Good	female		Mid-Northern	>2 yrs	No	Yes	HCIV	Retained	Adherent	5
Nyimbwa HCIV	Intervention	Exisitng ART day	Good		20-49	Central 1 and 2	>2 yrs	No	Yes	HCIV	Retained	Adherent	10
Buhehe HCIII	Intervention	New ART day	Good	male		Mid-Eastern	>2 yrs	No	Yes	HCIII	Retained	Adherent	7
Nakasongola HCIV	Intervention	New ART day	Good	female	20-49	Central 1 and 2	Less than 1 yr	Yes	Yes	HCIV	Retained	Adherent	2
Koch Goma HCIII	Intervention	New ART day	Good	male		Mid-Northern	1-2 yrs	Yes	Yes	HCIII	Retained	Adherent	4
Bata HCIII	Intervention	New ART day		male		Mid-Northern	>2 yrs	No	Yes	HCIII	Not Retained		3
Padibe HCIV	Intervention	New ART day	Good	male	20-49	Mid-Northern	Less than 1 yr	No	Yes	HCIV	Not Retained		5
Apac Hospital	Intervention	New ART day	Fair	female	20-49	Mid-Northern	Less than 1 yr	No	Yes	Hospital	Retained	Adherent	6
Butenga HCIV	Intervention	Exisitng ART day	Good	female		Central 1 and 2	Less than 1 yr	No	Yes	HCIV	Retained	Adherent	2
Apac Hospital	Intervention	New ART day			50+	Mid-Northern	>2 yrs	No	Yes	Hospital	Retained	Adherent	6
Naam Okora HCIV	Intervention	New ART day	Good	female		Mid-Northern	1-2 yrs	Yes	Yes	HCIV	Retained	Non-Adherent	10
Nakasongola HCIV	Intervention	New ART day	Good	female	20-49	Central 1 and 2	>2 yrs	No	Yes	HCIV	Retained	Adherent	2
Etam HCIII	Intervention	Exisitng ART day	Good	female		Mid-Northern		No	Yes	HCIII	Retained	Adherent	3
Kapchorwa Hospital	Intervention	Exisitng ART day	Good	male		Mid-Eastern	1-2 yrs	No	Yes	Hospital	Retained	Adherent	9
Kapchorwa Hospital	Intervention	Exisitng ART day	Good	male		Mid-Eastern	>2 yrs	No	Yes	Hospital	Retained	Adherent	9
Buhehe HCIII	Intervention	New ART day	Good	male	20-49	Mid-Eastern	>2 yrs	No	Yes	HCIII	Retained	Adherent	7
Naam Okora HCIV	Intervention	New ART day	Good	male		Mid-Northern	>2 yrs	No	Yes	HCIV	Retained	Adherent	10
Nakasongola HCIV	Intervention	New ART day	Good	male		Central 1 and 2	<3 months	Yes	Yes	HCIV	Retained		2
Etam HCIII	Intervention	Exisitng ART day	Good	male		Mid-Northern	<3 months	No	Yes	HCIII	Retained	Adherent	3
Kapchorwa Hospital	Intervention	Exisitng ART day	Good	male		Mid-Eastern	>2 yrs	No	No	Hospital	Retained	Adherent	9
Amolatar HCIV	Intervention	Exisitng ART day		male	20-49	Mid-Northern	1-2 yrs	Yes	Yes	HCIV	Retained	Adherent	5
Nakasongola HCIV	Intervention	New ART day	Good	female		Central 1 and 2	Less than 1 yr	No	Yes	HCIV	Retained	Adherent	2
Bata HCIII	Intervention	New ART day	Good	female		Mid-Northern	>2 yrs	No	Yes	HCIII	Retained	Adherent	3
Nyimbwa HCIV	Intervention	Exisitng ART day	Good			Central 1 and 2	Less than 1 yr	No	No	HCIV	Retained	Non-Adherent	10
Akokoro HCIII	Intervention	New ART day	Good	female	<20	Mid-Northern	>2 yrs	No	Yes	HCIII	Retained		3
Etam HCIII	Intervention	Exisitng ART day	Poor	female		Mid-Northern	>2 yrs	No	Yes	HCIII	Not Retained		3
Busolwe Hospital	Intervention	Exisitng ART day	Good	female		Mid-Eastern	>2 yrs	Yes	Yes	Hospital	Retained	Adherent	9
Busolwe Hospital	Intervention	Exisitng ART day	Good	male	50+	Mid-Eastern	>2 yrs	No	Yes	Hospital	Retained	Adherent	9
Kibuku HCIV	Intervention	Exisitng ART day	Good	female		Mid-Eastern	Less than 1 yr	No	Yes	HCIV	Retained	Adherent	8
Nyimbwa HCIV	Intervention	Exisitng ART day	Good	female	20-49	Central 1 and 2	>2 yrs	No	Yes	HCIV	Retained	Non-Adherent	10
Kibuku HCIV	Intervention	Exisitng ART day	Good			Mid-Eastern	>2 yrs	No	No	HCIV	Retained	Non-Adherent	8
Koch Goma HCIII	Intervention	New ART day	Good	female	20-49	Mid-Northern	1-2 yrs	No	Yes	HCIII	Retained	Adherent	4
Naam Okora HCIV	Intervention	New ART day	Good	female		Mid-Northern	>2 yrs	No	Yes	HCIV	Retained	Adherent	10
Nyimbwa HCIV	Intervention	Exisitng ART day	Good	male	20-49	Central 1 and 2	>2 yrs	No	Yes	HCIV	Retained	Adherent	10
Padibe HCIV	Intervention	New ART day	Good	male		Mid-Northern	>2 yrs	No	Yes	HCIV	Retained	Adherent	5
Butenga HCIV	Intervention	Exisitng ART day	Good	male	50+	Central 1 and 2	1-2 yrs	No	No	HCIV	Retained	Non-Adherent	2
Anaka Hospital	Intervention	New ART day	Good	female		Mid-Northern	>2 yrs	No	No	Hospital	Retained	Non-Adherent	6
Padibe HCIV	Intervention	New ART day	Good	female		Mid-Northern	>2 yrs	No	Yes	HCIV	Retained	Adherent	5
Kapchorwa Hospital	Intervention	Exisitng ART day	Good	female		Mid-Eastern	>2 yrs	Yes	Yes	Hospital	Retained	Non-Adherent	9
Bukuya HCIII	Intervention	New ART day	Good	female		Central 1 and 2	Less than 1 yr	No	No	HCIII	Retained	Non-Adherent	1
Apac Hospital	Intervention	New ART day	Fair	female	<20	Mid-Northern	1-2 yrs	No	Yes	Hospital	Retained		6
Bukuya HCIII	Intervention	New ART day	Good	female		Central 1 and 2	1-2 yrs	No	No	HCIII	Retained	Adherent	1
Apac Hospital	Intervention	New ART day	Fair	female		Mid-Northern	>2 yrs	Yes	No	Hospital	Retained	Non-Adherent	6
Padibe HCIV	Intervention	New ART day	Good	female	20-49	Mid-Northern	Less than 1 yr	No	Yes	HCIV	Retained	Adherent	5
Bukigai HCIII	Intervention	New ART day	Good	male		Mid-Eastern	>2 yrs	Yes	Yes	HCIII	Retained	Adherent	7
Naam Okora HCIV	Intervention	New ART day	Good	female		Mid-Northern	>2 yrs	No	Yes	HCIV	Retained	Adherent	10
Aboke HCIV	Intervention	Exisitng ART day	Good			Mid-Northern	>2 yrs	No	Yes	HCIV	Retained		5
Busolwe Hospital	Intervention	Exisitng ART day	Good	male		Mid-Eastern	>2 yrs	No	No	Hospital	Retained	Non-Adherent	9
Kapchorwa Hospital	Intervention	Exisitng ART day	Good	male		Mid-Eastern	Less than 1 yr	No	Yes	Hospital	Retained	Non-Adherent	9
Kibuku HCIV	Intervention	Exisitng ART day	Good	female	20-49	Mid-Eastern	>2 yrs	Yes	Yes	HCIV		Adherent	8
Apac Hospital	Intervention	New ART day	Fair	female	20-49	Mid-Northern	Less than 1 yr	No	Yes	Hospital	Retained	Adherent	6
Kibuku HCIV	Intervention	Exisitng ART day	Good	female	20-49	Mid-Eastern	Less than 1 yr	No	Yes	HCIV	Retained	Adherent	8
Kibuku HCIV	Intervention	Exisitng ART day	Good	female		Mid-Eastern	Less than 1 yr	No	No	HCIV	Retained	Adherent	8
Atiak HCIV	Intervention	New ART day	Good	female	20-49	Mid-Northern	>2 yrs	No	Yes	HCIV	Retained	Adherent	5
Kibuku HCIV	Intervention	Exisitng ART day	Good	male	20-49	Mid-Eastern	<3 months	No	Yes	HCIV	Retained	Adherent	8
Buhehe HCIII	Intervention	New ART day	Good	female	20-49	Mid-Eastern	>2 yrs	No	Yes	HCIII	Retained	Adherent	7
Kassanda HCIV	Intervention	New ART day	Good	female		Central 1 and 2	Less than 1 yr	No	Yes	HCIV	Retained	Non-Adherent	2
Buhehe HCIII	Intervention	New ART day	Good	male	20-49	Mid-Eastern	>2 yrs	Yes	Yes	HCIII	Retained		7
Otwal HCIII	Intervention	New ART day	Poor			Mid-Northern	1-2 yrs	No	Yes	HCIII	Retained		3
Padibe HCIV	Intervention	New ART day	Good	female		Mid-Northern	Less than 1 yr	No	No	HCIV	Retained	Adherent	5
Butenga HCIV	Intervention	Exisitng ART day	Good	male		Central 1 and 2	Less than 1 yr	Yes	Yes	HCIV	Retained	Adherent	2
Atiak HCIV	Intervention	New ART day	Good	female		Mid-Northern	>2 yrs	No	Yes	HCIV	Retained	Adherent	5
Padibe HCIV	Intervention	New ART day	Good	male	20-49	Mid-Northern	>2 yrs	No	Yes	HCIV	Retained		5
Bukigai HCIII	Intervention	New ART day	Good	female		Mid-Eastern	1-2 yrs	No	Yes	HCIII	Retained	Adherent	7
Kassanda HCIV	Intervention	New ART day	Good	female		Central 1 and 2	>2 yrs	No	Yes	HCIV	Not Retained	Non-Adherent	2
Naam Okora HCIV	Intervention	New ART day	Good	female		Mid-Northern	>2 yrs	No	No	HCIV	Retained	Adherent	10
Bukuya HCIII	Intervention	New ART day	Good	male	20-49	Central 1 and 2	>2 yrs	No	Yes	HCIII	Retained	Adherent	1
Kibuku HCIV	Intervention	Exisitng ART day	Good	female		Mid-Eastern	Less than 1 yr	No	No	HCIV	Retained	Adherent	8
Nakasongola HCIV	Intervention	New ART day	Good	female	20-49	Central 1 and 2	1-2 yrs	Yes	Yes	HCIV	Not Retained	Adherent	2
Amolatar HCIV	Intervention	Exisitng ART day	Good	male	50+	Mid-Northern	1-2 yrs	No	Yes	HCIV	Retained	Adherent	5
Bukuya HCIII	Intervention	New ART day		female		Central 1 and 2	Less than 1 yr	No	Yes	HCIII	Not Retained		1
Bukuya HCIII	Intervention	New ART day	Good	female		Central 1 and 2	>2 yrs	No	Yes	HCIII	Retained	Adherent	1
Kassanda HCIV	Intervention	New ART day	Good	male		Central 1 and 2	<3 months	No	Yes	HCIV	Retained		2
Butenga HCIV	Intervention	Exisitng ART day	Good	female	20-49	Central 1 and 2	Less than 1 yr	Yes	No	HCIV	Retained	Adherent	2
Amolatar HCIV	Intervention	Exisitng ART day	Poor	male		Mid-Northern	>2 yrs	No	Yes	HCIV	Retained	Adherent	5
Padibe HCIV	Intervention	New ART day	Good	female		Mid-Northern	>2 yrs	No	Yes	HCIV	Retained	Adherent	5
Kassanda HCIV	Intervention	New ART day	Good	female	<20	Central 1 and 2	<3 months	No	Yes	HCIV	Retained	Adherent	2
Anaka Hospital	Intervention	New ART day	Good	male		Mid-Northern	>2 yrs	No	Yes	Hospital	Retained	Adherent	6
Etam HCIII	Intervention	Exisitng ART day	Good	male		Mid-Northern	>2 yrs	No	No	HCIII	Retained	Adherent	3
Aboke HCIV	Intervention	Exisitng ART day	Good	male		Mid-Northern	1-2 yrs	No	Yes	HCIV	Retained	Adherent	5
Bata HCIII	Intervention	New ART day	Good	female	20-49	Mid-Northern	>2 yrs	No	Yes	HCIII	Retained	Adherent	3
Etam HCIII	Intervention	Exisitng ART day	Good	male	50+	Mid-Northern	<3 months	No	Yes	HCIII	Retained	Adherent	3
Anaka Hospital	Intervention	New ART day	Good	female		Mid-Northern	>2 yrs	No	Yes	Hospital	Retained	Adherent	6
Etam HCIII	Intervention	Exisitng ART day	Good	female	50+	Mid-Northern	Less than 1 yr	No	No	HCIII	Retained	Non-Adherent	3
Nyimbwa HCIV	Intervention	Exisitng ART day	Good	male	20-49	Central 1 and 2	1-2 yrs	Yes	No	HCIV	Retained	Non-Adherent	10
Naam Okora HCIV	Intervention	New ART day	Good	female		Mid-Northern	>2 yrs	No	Yes	HCIV	Retained	Adherent	10
Koch Goma HCIII	Intervention	New ART day	Good	male	20-49	Mid-Northern	>2 yrs	No	Yes	HCIII	Retained	Adherent	4
Padibe HCIV	Intervention	New ART day	Good	female		Mid-Northern	>2 yrs	No	Yes	HCIV	Retained	Adherent	5
Bukuya HCIII	Intervention	New ART day	Good	female		Central 1 and 2	1-2 yrs	No	No	HCIII	Retained	Adherent	1
Busolwe Hospital	Intervention	Exisitng ART day	Good			Mid-Eastern	>2 yrs	No	No	Hospital	Retained	Adherent	9
Etam HCIII	Intervention	Exisitng ART day	Good	male	20-49	Mid-Northern	>2 yrs	No	Yes	HCIII	Retained	Adherent	3
Kassanda HCIV	Intervention	New ART day	Good	male	20-49	Central 1 and 2	Less than 1 yr	No	Yes	HCIV	Retained	Non-Adherent	2
[truncated: 371 more rows]
